# Supplementary material for: Environmentally induced DNA methylation is inherited across generations in an aquatic keystone species
Source: iScience. 2022 Apr 25;25(5):104303. doi: 10.1016/j.isci.2022.104303 (PMC9097707; doi:10.1016/j.isci.2022.104303)
Supplement: Supplementary file 2 — Table S1. Overview of experimental conditions, related to STAR Methods [file mmc2.xlsx]

## Sheet: Table S1
#Table S1 - Overview of experimental conditions, related to STAR Methods.
Treatment	Chemical	Strain	Exposure condition	Reference for effect*	Reference for condition**
5-azacytidine	5-azacytidine		37mg/ml	Vandegehughte et al. 2010	Vandegehughte et al. 2010
Zinc	Zinc sulfate heptahydrate		1.7 mg/ml	Vandegehughte et al. 2009	Vandegehughte et al. 2009
Microcystine		Microcystis aeruginosa, NIVA CYA‐228/1	70,000 cells/ml	Asselman et al. 2015	Radersma et al. 2018
Temperature			28°C***	Asselman et al. 2015	Asselman et al. 2015
* This reference discribes transgenerational effects on global methylation status for each treatment
** This reference discribes the exposure condition (incl. concentration) for each treatment
*** Water temperature for controls and other treatments was 18°C
