# Supplementary material for: Environmentally induced DNA methylation is inherited across generations in an aquatic keystone species
Source: iScience. 2022 Apr 25;25(5):104303. doi: 10.1016/j.isci.2022.104303 (PMC9097707; doi:10.1016/j.isci.2022.104303)
Supplement: Supplementary file 3 — Table S2. Sequence and mapping statistics for all samples included in this study, related to STAR Methods [file mmc3.xlsx]

## Sheet: Table S2
#Table S2 - Sequence and mapping statistics for all samples included in this study, related to STAR Methods.
#Sample names marked in red have been removed (see Comments for explanations)
	Sample Name	Bisulfite conversion efficiency	% Cytosines methylated in CpG context	% Cytosines methylated in CHG context	% Cytosines methylated in CHH context	Total number of Cytosines analysed, in millions	Sequence pairs analysed in total	% Aligned Sequences	Paired-end alignments, in millions	% Duplicated Alignments	Paired-end deduplicated alignments, in millions	Median coverage	Mean coverage	Mean GC Content	Median Insert size	DROP	Comments
1	T2-C1-B1_S59_L007_R1_001_val_1	0.9956	0.01	0.004	0.005	498.3	37417688	0.565	21.2	0.285	15.1	28.0X	6.2X	0.22	158
2	T2-C1-B2_S56_L006_R1_001_val_1	0.9795	0.028	0.024	0.026	337.2	46034837	0.335	15.4	0.449	8.5	17.0X	3.9X	0.22	203
3	T2-C1-B3_S68_L007_R1_001_val_1	0.9851	0.022	0.018	0.02	320.3	40199606	0.356	14.3	0.405	8.5	16.0X	3.6X	0.22	180
4	T2-C1-B4_S25_L003_R1_001_val_1	0.9849	0.022	0.018	0.019	316	44868749	0.296	13.3	0.422	7.7	16.0X	3.9X	0.22	208
5	T2-C2-B1_S66_L007_R1_001_val_1	0.991	0.015	0.01	0.012	463.9	33135544	0.481	15.9	0.31	11	21.0X	4.9X	0.22	201
6	T2-C2-B2_S63_L007_R1_001_val_1	0.993	0.024	0.02	0.023	80.6	31232856	0.108	3.4	0.337	2.2	3.0X	0.6X	0.22	187	Y	poor mapping rate
7	T2-C2-B3_S52_L006_R1_001_val_1	0.9952	0.01	0.005	0.006	529.7	34102671	0.556	19	0.276	13.7	23.0X	4.8X	0.23	176
8	T2-C2-B4_S69_L007_R1_001_val_1	0.9892	0.017	0.013	0.015	716.3	47070247	0.537	25.3	0.281	18.2	33.0X	7.6X	0.23	181
9	T2-C4-B1_S64_L007_R1_001_val_1	0.993	0.012	0.009	0.01	486.7	35968614	0.513	18.5	0.291	13.1	21.0X	4.7X	0.23	161
10	T2-C4-B3_S50_L006_R1_001_val_1	0.9943	0.011	0.006	0.007	492	34559819	0.529	18.3	0.284	13.1	24.0X	5.3X	0.22	174
11	T2-C4-B4_S75_L008_R1_001_val_1	0.9919	0.013	0.009	0.011	597	40450337	0.516	20.9	0.278	15	24.0X	5.3X	0.23	174
12	T2-Z1-B1_S51_L006_R1_001_val_1	0.9957	0.01	0.005	0.005	526.7	37652137	0.566	21.3	0.305	14.8	27.0X	5.8X	0.22	164
13	T2-Z1-B2_S48_L006_R1_001_val_1	0.9845	0.029	0.024	0.026	171	37912327	0.212	8	0.401	4.8	9.0X	2.2X	0.22	179	Y	PCA outlier
14	T2-Z1-B4_S55_L006_R1_001_val_1	0.9918	0.013	0.01	0.011	505.5	37783472	0.526	19.9	0.307	13.8	22.0X	4.7X	0.23	161
15	T2-Z1-B5_S77_L008_R1_001_val_1	0.9935	0.011	0.008	0.009	720.7	44861378	0.582	26.1	0.26	19.3	30.0X	6.2X	0.23	164
16	T2-Z2-B1_S58_L006_R1_001_val_1	0.9931	0.012	0.009	0.011	476.5	46697995	0.415	19.4	0.381	12	19.0X	4.1X	0.23	175
17	T2-Z2-B4_S54_L006_R1_001_val_1	0.992	0.013	0.009	0.011	439.6	33254833	0.479	15.9	0.312	11	19.0X	4.4X	0.23	178
18	T2-Z2-B5_S60_L007_R1_001_val_1	0.994	0.012	0.007	0.008	457.2	40980189	0.528	21.6	0.278	15.6	27.0X	6.0X	0.22	143
19	T2-Z4-B1_S57_L006_R1_001_val_1	0.9911	0.014	0.011	0.013	558.6	46825084	0.51	23.9	0.329	16	23.0X	4.9X	0.23	154
20	T2-Z4-B4_S53_L006_R1_001_val_1	0.9948	0.011	0.007	0.008	500.7	36895703	0.566	20.9	0.294	14.7	26.0X	5.5X	0.22	159
21	T2-Z4-B5_S61_L007_R1_001_val_1	0.9935	0.014	0.008	0.009	415.8	34571684	0.511	17.7	0.298	12.4	23.0X	5.3X	0.22	161
22	T1-A1-B1_S67_L007_R1_001_val_1	0.969	0.035	0.033	0.035	138	29651774	0.192	5.7	0.388	3.5	6.0X	1.3X	0.22	206	Y	PCA outlier; If removed, it will bring down replicates to 2 but very high %m CpG.
23	T1-A1-B2_S34_L004_R1_001_val_1	0.9887	0.016	0.014	0.016	414.8	41895090	0.395	16.5	0.372	10.4	20.0X	4.5X	0.22	192
24	T1-A1-B3_S27_L004_R1_001_val_1	0.9708	0.034	0.035	0.04	23.6	32049515	0.037	1.2	0.243	0.9	1.0X	0.1X	0.23	143	Y	poor mapping rate
25	T1-A1-B4_S45_L005_R1_001_val_1	0.9919	0.012	0.01	0.012	410.9	40044077	0.391	15.7	0.321	10.6	18.0X	4.0X	0.23	173
26	T1-A2-B2_S76_L008_R1_001_val_1	0.9881	0.018	0.013	0.015	686.8	48604025	0.505	24.5	0.343	16.1	32.0X	7.5X	0.22	207
27	T1-A2-B3_S29_L004_R1_001_val_1	0.9941	0.011	0.007	0.007	497.2	39729564	0.538	21.4	0.327	14.4	27.0X	6.1X	0.22	162
28	T1-A2-B4_S42_L005_R1_001_val_1	0.9924	0.012	0.009	0.011	540.6	42529706	0.486	20.7	0.326	13.9	21.0X	4.7X	0.23	167
29	T1-A4-B2_S28_L004_R1_001_val_1	0.9935	0.013	0.008	0.009	454.5	34617149	0.503	17.4	0.322	11.8	23.0X	5.1X	0.22	179
30	T1-A4-B3_S31_L004_R1_001_val_1	0.9941	0.011	0.006	0.007	553.5	51088382	0.539	27.5	0.351	17.9	32.0X	7.1X	0.22	149
31	T1-A4-B4_S40_L005_R1_001_val_1	0.9923	0.012	0.009	0.01	614.9	41621587	0.543	22.6	0.334	15	27.0X	6.2X	0.23	180
32	T1-C1-B2_S32_L004_R1_001_val_1	0.9961	0.01	0.004	0.004	494.8	35551002	0.539	19.2	0.313	13.2	26.0X	5.8X	0.22	181
33	T1-C1-B3_S72_L008_R1_001_val_1	0.9891	0.018	0.014	0.016	205	43642200	0.217	9.4	0.36	6	10.0X	2.3X	0.22	161	Y	PCA outlier
34	T1-C1-B4_S46_L005_R1_001_val_1	0.9891	0.018	0.013	0.015	489.1	44238929	0.43	19	0.394	11.5	23.0X	5.5X	0.22	208
35	T1-C1-B5_S23_L003_R1_001_val_1	0.994	0.011	0.008	0.009	733.8	46474724	0.59	27.4	0.278	19.8	33.0X	7.0X	0.23	163
36	T1-C2-B1_S70_L008_R1_001_val_1	0.991	0.016	0.009	0.01	498.8	47963117	0.418	20	0.394	12.1	26.0X	6.2X	0.22	207
37	T1-C2-B2_S36_L004_R1_001_val_1	0.9929	0.012	0.009	0.01	469.2	34632222	0.548	19	0.279	13.7	21.0X	4.5X	0.23	154
38	T1-C2-B3_S74_L008_R1_001_val_1	0.9801	0.028	0.025	0.028	93.4	38759543	0.114	4.4	0.392	2.7	4.0X	0.9X	0.22	179	Y	poor mapping rate
39	T1-C2-B4_S73_L008_R1_001_val_1	0.9959	0.009	0.004	0.005	720.4	44069439	0.575	25.3	0.273	18.4	36.0X	7.8X	0.22	184
40	T1-C2-B5_S15_L003_R1_001_val_1	0.9953	0.011	0.005	0.005	688.8	48611340	0.574	27.9	0.318	19	37.0X	8.1X	0.22	171
41	T1-C4-B1_S30_L004_R1_001_val_1	0.9773	0.046	0.047	0.055	16.9	30167830	0.029	0.9	0.254	0.7	0.0X	0.0X	0.23	147	Y	poor mapping rate
42	T1-C4-B2_S49_L006_R1_001_val_1	0.9928	0.013	0.008	0.009	525.3	50991706	0.485	24.7	0.381	15.3	28.0X	6.2X	0.22	160
43	T1-C4-B4_S71_L008_R1_001_val_1	0.9726	0.035	0.034	0.039	407.4	46463785	0.382	17.8	0.378	11	21.0X	4.8X	0.22	171	Y	PCA outlier; If removed, it will bring down replicates to 2. Given that we consider all controls in statistical testing, we can afford to drop.
44	T1-C4-B5_S19_L003_R1_001_val_1	0.9922	0.012	0.009	0.01	554.9	41692101	0.491	20.5	0.276	14.8	21.0X	4.4X	0.23	163
45	T1-L1-B2_S17_L003_R1_001_val_1	0.9952	0.011	0.005	0.005	432.2	34086015	0.556	18.9	0.317	12.9	25.0X	5.6X	0.22	162
46	T1-L1-B3_S35_L004_R1_001_val_1	0.991	0.015	0.011	0.013	514.5	37774344	0.514	19.4	0.332	13	23.0X	5.3X	0.23	173
47	T1-L1-B4_S21_L003_R1_001_val_1	0.9919	0.013	0.01	0.011	535.5	41604784	0.489	20.3	0.314	13.9	22.0X	5.0X	0.23	168
48	T1-L2-B1_S65_L007_R1_001_val_1	0.98	0.026	0.021	0.023	98.8	28854266	0.146	4.2	0.416	2.5	4.0X	0.9X	0.22	209	Y	poor mapping rate
49	T1-L2-B2_S20_L003_R1_001_val_1	0.9911	0.015	0.01	0.011	608.3	43077991	0.495	21.3	0.345	14	26.0X	5.9X	0.23	201
50	T1-L2-B3_S33_L004_R1_001_val_1	0.9951	0.012	0.005	0.006	452.1	36288854	0.538	19.5	0.298	13.7	26.0X	5.7X	0.21	161
51	T1-L2-B4_S16_L003_R1_001_val_1	0.9932	0.013	0.007	0.008	486.4	43526506	0.543	23.6	0.355	15.2	29.0X	6.5X	0.22	156
52	T1-L4-B1_S62_L007_R1_001_val_1	0.9838	0.023	0.019	0.022	81.3	29493137	0.111	3.3	0.336	2.2	3.0X	0.6X	0.22	195	Y	poor mapping rate
53	T1-L4-B2_S44_L005_R1_001_val_1	0.9906	0.016	0.013	0.015	441.1	39649314	0.481	19.1	0.375	11.9	19.0X	4.4X	0.23	164
54	T1-L4-B3_S26_L004_R1_001_val_1	0.9955	0.01	0.005	0.006	535.8	44129983	0.555	24.5	0.326	16.5	31.0X	7.0X	0.22	156
55	T1-L4-B4_S22_L003_R1_001_val_1	0.9928	0.012	0.008	0.01	522.3	35976506	0.536	19.3	0.3	13.5	21.0X	4.5X	0.23	169
56	T1-T1-B1_S38_L005_R1_001_val_1	0.9954	0.01	0.005	0.006	576.3	41661389	0.556	23.1	0.331	15.5	30.0X	6.8X	0.22	176
57	T1-T1-B2_S47_L005_R1_001_val_1	0.989	0.019	0.015	0.016	375	41855290	0.375	15.7	0.397	9.5	18.0X	4.1X	0.22	192
58	T1-T1-B3_S18_L003_R1_001_val_1	0.9948	0.01	0.006	0.007	494.8	36387237	0.473	17.2	0.253	12.9	22.0X	4.7X	0.23	176
59	T1-T2-B1_S37_L005_R1_001_val_1	0.9877	0.016	0.012	0.014	226.6	51138662	0.23	11.8	0.372	7.4	13.0X	3.0X	0.22	146		PCA outlier; If removed, it will bring down replicates to 2. Maybe there is gain in adding than removing.
60	T1-T2-B2_S78_L008_R1_001_val_1	0.991	0.015	0.011	0.013	709.6	51974961	0.488	25.4	0.336	16.9	30.0X	6.8X	0.23	191
61	T1-T2-B3_S24_L003_R1_001_val_1	0.9923	0.012	0.009	0.01	898.5	58032952	0.538	31.2	0.328	21	34.0X	7.6X	0.23	186
62	T1-T4-B1_S43_L005_R1_001_val_1	0.9906	0.015	0.011	0.012	549.9	46742997	0.471	22	0.363	14	25.0X	5.5X	0.23	176
63	T1-T4-B2_S39_L005_R1_001_val_1	0.9952	0.01	0.005	0.006	502.9	37640842	0.555	20.9	0.321	14.2	26.0X	5.6X	0.22	163
64	T1-T4-B3_S41_L005_R1_001_val_1	0.9955	0.011	0.005	0.006	427.6	46289684	0.534	24.7	0.418	14.4	26.0X	5.8X	0.21	151
