# Supplementary material for: Environmentally induced DNA methylation is inherited across generations in an aquatic keystone species
Source: iScience. 2022 Apr 25;25(5):104303. doi: 10.1016/j.isci.2022.104303 (PMC9097707; doi:10.1016/j.isci.2022.104303)
Supplement: Supplementary file 4 — Table S3. Annotation of direct (F1) DMPs for stressor zinc, related to Figure 4 [file mmc4.xlsx]

## Sheet: Table S3
#Table S3 - Annotation of direct (F1) DMPs for stressor zinc, related to Figure 4.
DMPs at 5% FDR					overlapping feature annotation
chr	start	end	F1 p value	F1 methylation difference from control	chr	start	end	gene_id	score	strand	source	feature	gene_biotype	gbkey ; gene ; product ; exon_number	distance.in.bp_of_DMPs_from_feature
NC_046174.1	74406	74407	0	-47.0565	NC_046174.1	74377	74446	LOC116922122	NA	-	Gnomon	intron	protein_coding	mRNA;LOC116922122;protein nervous wreck-like;NA	0
NC_046174.1	74407	74408	3.03481e-10	-43.7623	NC_046174.1	74377	74446	LOC116922122	NA	-	Gnomon	intron	protein_coding	mRNA;LOC116922122;protein nervous wreck-like;NA	0
NC_046174.1	1502250	1502251	8.88178e-15	-48.6223	NC_046174.1	1502196	1502996	LOC116917390	NA	-	Gnomon	exon	protein_coding	mRNA;LOC116917390;PH and SEC7 domain-containing protein 3-like, transcript variant X2;1	0
NC_046174.1	2367691	2367692	3.5051e-07	-23.1519	NC_046174.1	2367609	2367900	LOC116922954	NA	+	Gnomon	intron	protein_coding	mRNA;LOC116922954;E3 ubiquitin-protein ligase SMURF1-like;NA	0
NC_046174.1	7869911	7869912	2.27869e-11	50.5978	NC_046174.1	7869537	7870995	LOC116927793	NA	+	Gnomon	exon	protein_coding	mRNA;LOC116927793;zinc finger protein 567-like;1	0
NC_046174.1	8658002	8658003	0	46.4052	NC_046174.1	8657468	8658879	LOC116932557	NA	+	Gnomon	exon	protein_coding	mRNA;LOC116932557;uncharacterized LOC116932557;2	0
NC_046174.1	8658003	8658004	0	51.3437	NC_046174.1	8657468	8658879	LOC116932557	NA	+	Gnomon	exon	protein_coding	mRNA;LOC116932557;uncharacterized LOC116932557;2	0
NC_046174.1	13736390	13736391	6.97058e-11	56.058	NC_046174.1	13736316	13736414	LOC116934861	NA	+	Gnomon	intron	protein_coding	mRNA;LOC116934861;eukaryotic translation initiation factor 4E-binding protein Mextli-like, transcript variant X2;NA	0
NC_046175.1	668823	668824	2.54541e-09	42.1474	NC_046175.1	668807	669149	LOC116915507	NA	+	Gnomon	exon	protein_coding	mRNA;LOC116915507;ribonuclease P protein subunit rpr2-like;3	0
NC_046175.1	3394981	3394982	1.06648e-12	-43.9913	NC_046175.1	3394888	3395073	LOC116917581	NA	+	Gnomon	exon	protein_coding	mRNA;LOC116917581;cohesin subunit SA-1-like, transcript variant X2;4	0
NC_046175.1	5251835	5251836	1.22139e-07	51.1022	NC_046175.1	5251828	5252195	LOC116917926	NA	+	Gnomon	exon	protein_coding	mRNA;LOC116917926;acid ceramidase-like;5	0
NC_046175.1	9337193	9337194	1.14131e-11	-30.5116	NC_046175.1	9336729	9338194	LOC116917226	NA	-	Gnomon	exon	protein_coding	mRNA;LOC116917226;ER degradation-enhancing alpha-mannosidase-like protein 3;1	0
NC_046175.1	9750004	9750005	6.77716e-08	44.2199	NC_046175.1	9749964	9750164	LOC116917246	NA	-	Gnomon	intron	protein_coding	mRNA;LOC116917246;early growth response protein 1-A-like;NA	0
NC_046175.1	9750007	9750008	3.9757e-08	45.639	NC_046175.1	9749964	9750164	LOC116917246	NA	-	Gnomon	intron	protein_coding	mRNA;LOC116917246;early growth response protein 1-A-like;NA	0
NC_046175.1	11176224	11176225	4.1121e-07	-37.9872	NC_046175.1	11176152	11176342	LOC116916650	NA	+	Gnomon	exon	protein_coding	mRNA;LOC116916650;cactin-like, transcript variant X2;4	0
NC_046175.1	11817280	11817281	8.88178e-16	-39.7507	NC_046175.1	11816931	11817659	LOC116916631	NA	+	Gnomon	exon	protein_coding	mRNA;LOC116916631;uncharacterized LOC116916631;1	0
NC_046175.1	11817281	11817282	5.78648e-12	-43.6842	NC_046175.1	11816931	11817659	LOC116916631	NA	+	Gnomon	exon	protein_coding	mRNA;LOC116916631;uncharacterized LOC116916631;1	0
NC_046175.1	11823484	11823485	2.21779e-07	-21.0376	NC_046175.1	11823380	11823831	LOC116916625	NA	+	Gnomon	exon	protein_coding	mRNA;LOC116916625;nardilysin-like;3	0
NC_046175.1	13741971	13741972	7.32265e-08	-40.9579	NC_046175.1	13741838	13742462	LOC116917461	NA	+	Gnomon	exon	protein_coding	mRNA;LOC116917461;speedy protein A-like;7	0
NC_046175.1	14044221	14044222	2.00525e-07	-31.5196	NC_046175.1	14043706	14044616	LOC116917621	NA	-	Gnomon	exon	protein_coding	mRNA;LOC116917621;putative ZDHHC-type palmitoyltransferase 2;2	0
NC_046176.1	43754	43755	5.59335e-07	56.8932	NC_046176.1	43316	43764	LOC116919682	NA	-	Gnomon	exon	protein_coding	mRNA;LOC116919682;diacylglycerol O-acyltransferase 1-like, transcript variant X2;12	0
NC_046176.1	2932873	2932874	6.13509e-13	-46.2715	NC_046176.1	2932840	2932908	LOC116918880	NA	-	Gnomon	intron	protein_coding	mRNA;LOC116918880;splicing factor U2AF 50 kDa subunit-like;NA	0
NC_046176.1	2932874	2932875	1.17986e-07	-42.6747	NC_046176.1	2932840	2932908	LOC116918880	NA	-	Gnomon	intron	protein_coding	mRNA;LOC116918880;splicing factor U2AF 50 kDa subunit-like;NA	0
NC_046176.1	5172018	5172019	6.62594e-10	-39.5421	NC_046176.1	5171765	5173014	LOC116919166	NA	+	Gnomon	exon	protein_coding	mRNA;LOC116919166;regulator of MON1-CCZ1 complex-like;1	0
NC_046176.1	5902719	5902720	2.22631e-07	-18.9516	NC_046176.1	5903663	5903666	LOC116918497	NA	+	Gnomon	start_codon	protein_coding	CDS;LOC116918497;LOW QUALITY PROTEIN: gamma-butyrobetaine dioxygenase-like;1	944
NC_046176.1	6935756	6935757	6.96998e-13	-45.4786	NC_046176.1	6935696	6935978	LOC116919661	NA	-	Gnomon	exon	protein_coding	mRNA;LOC116919661;uncharacterized LOC116919661;4	0
NC_046176.1	8217406	8217407	1.29909e-11	56.3293	NC_046176.1	8217343	8217834	LOC116918886	NA	-	Gnomon	intron	protein_coding	mRNA;LOC116918886;poly(U)-binding-splicing factor half pint-like, transcript variant X4;NA	0
NC_046177.1	1591482	1591483	2.8593e-07	-57.3857	NC_046177.1	1591308	1591564	LOC116921234	NA	+	Gnomon	exon	protein_coding	mRNA;LOC116921234;sulfhydryl oxidase 1-like;3	0
NC_046177.1	2610932	2610933	2.20611e-08	39.8274	NC_046177.1	2610703	2611176	LOC116921507	NA	+	Gnomon	exon	protein_coding	mRNA;LOC116921507;ADP,ATP carrier protein 1-like;3	0
NC_046177.1	3859445	3859446	8.80963e-09	-43.0162	NC_046177.1	3858011	3859702	LOC116921998	NA	-	Gnomon	exon	protein_coding	mRNA;LOC116921998;myb-like protein V;4	0
NC_046177.1	6403490	6403491	2.63085e-07	47.3031	NC_046177.1	6402841	6403496	LOC116920588	NA	-	Gnomon	exon	protein_coding	mRNA;LOC116920588;fat storage-inducing transmembrane protein-like;4	0
NC_046177.1	8876628	8876629	1.7629e-08	-50.6478	NC_046177.1	8876609	8876662	LOC116920254	NA	-	Gnomon	exon	protein_coding	mRNA;LOC116920254;succinate-semialdehyde dehydrogenase, mitochondrial-like;3	0
NC_046177.1	9935283	9935284	0	-57.5617	NC_046177.1	9935255	9935480	LOC116920193	NA	-	Gnomon	exon	protein_coding	mRNA;LOC116920193;nuclear pore complex protein Nup155-like;2	0
NC_046177.1	9935284	9935285	0	-54.0016	NC_046177.1	9935255	9935480	LOC116920193	NA	-	Gnomon	exon	protein_coding	mRNA;LOC116920193;nuclear pore complex protein Nup155-like;2	0
NC_046178.1	1059526	1059527	1.07137e-12	-63.3966	NC_046178.1	1059408	1059729	LOC116923565	NA	-	Gnomon	exon	protein_coding	mRNA;LOC116923565;cyclin-dependent kinase 2-like;3	0
NC_046178.1	6146918	6146919	8.72391e-08	49.7907	NC_046178.1	6146836	6147014	LOC116922903	NA	+	Gnomon	exon	protein_coding	mRNA;LOC116922903;aladin-like, transcript variant X2;11	0
NC_046178.1	6603593	6603594	1.4915e-06	47.9249	NC_046178.1	6603580	6603644	LOC116923051	NA	-	Gnomon	intron	protein_coding	mRNA;LOC116923051;uncharacterized LOC116923051;NA	0
NC_046179.1	746628	746629	1.39852e-10	45.3792	NC_046179.1	746379	746800	LOC116924829	NA	-	Gnomon	exon	protein_coding	mRNA;LOC116924829;SOSS complex subunit B1-like;3	0
NC_046179.1	746629	746630	2.68474e-12	49.2941	NC_046179.1	746379	746800	LOC116924829	NA	-	Gnomon	exon	protein_coding	mRNA;LOC116924829;SOSS complex subunit B1-like;3	0
NC_046179.1	1992626	1992627	8.01457e-07	-46.0247	NC_046179.1	1976412	1992763	LOC116925475	NA	-	Gnomon	intron	lncRNA	ncRNA;LOC116925475;uncharacterized LOC116925475;NA	0
NC_046179.1	2495624	2495625	4.50739e-07	40.7867	NC_046179.1	2495449	2495762	LOC116925869	NA	+	Gnomon	exon	protein_coding	mRNA;LOC116925869;serine/threonine-protein kinase SMG1-like;3	0
NC_046179.1	2495625	2495626	3.43043e-09	44.0095	NC_046179.1	2495449	2495762	LOC116925869	NA	+	Gnomon	exon	protein_coding	mRNA;LOC116925869;serine/threonine-protein kinase SMG1-like;3	0
NC_046179.1	2875753	2875754	3.74256e-12	-44.0591	NC_046179.1	2875738	2875817	LOC116925574	NA	-	Gnomon	intron	protein_coding	mRNA;LOC116925574;transmembrane protein 39A-like;NA	0
NC_046179.1	2915601	2915602	4.28243e-07	-37.6491	NC_046179.1	2915431	2915626	LOC116925540	NA	-	Gnomon	exon	protein_coding	mRNA;LOC116925540;phospholipid-transporting ATPase ID-like;12	0
NC_046179.1	2915602	2915603	1.21092e-09	-40.8036	NC_046179.1	2915431	2915626	LOC116925540	NA	-	Gnomon	exon	protein_coding	mRNA;LOC116925540;phospholipid-transporting ATPase ID-like;12	0
NC_046179.1	3359044	3359045	6.96846e-10	-41.0606	NC_046179.1	3358950	3359046	LOC116924283	NA	-	Gnomon	exon	protein_coding	mRNA;LOC116924283;FAD-dependent oxidoreductase domain-containing protein 1-like;4	0
NC_046179.1	6417667	6417668	3.40984e-09	-21.8335	NC_046179.1	6417790	6417793	LOC116925004	NA	-	Gnomon	stop_codon	protein_coding	CDS;LOC116925004;tRNA methyltransferase 10 homolog A-like;4	123
NC_046179.1	6417668	6417669	2.45183e-07	-20.625	NC_046179.1	6417790	6417793	LOC116925004	NA	-	Gnomon	stop_codon	protein_coding	CDS;LOC116925004;tRNA methyltransferase 10 homolog A-like;4	122
NC_046179.1	6419094	6419095	1.14639e-06	-34.4576	NC_046179.1	6418550	6419447	LOC116925004	NA	-	Gnomon	exon	protein_coding	mRNA;LOC116925004;tRNA methyltransferase 10 homolog A-like;1	0
NC_046179.1	9404990	9404991	8.75377e-07	44.755	NC_046179.1	9404863	9405022	LOC116925946	NA	-	Gnomon	exon	protein_coding	mRNA;LOC116925946;SAGA-associated factor 29-like;5	0
NC_046180.1	494091	494092	0	60.5595	NC_046180.1	493732	494137	LOC116927137	NA	-	Gnomon	exon	protein_coding	mRNA;LOC116927137;uncharacterized LOC116927137;4	0
NC_046180.1	1198608	1198609	1.58984e-13	-40.2381	NC_046180.1	1198419	1198948	LOC116926768	NA	-	Gnomon	exon	protein_coding	mRNA;LOC116926768;pyroglutamyl-peptidase 1-like;2	0
NC_046180.1	7541731	7541732	6.53058e-08	-45.0818	NC_046180.1	7541659	7541765	LOC116926365	NA	-	Gnomon	exon	lncRNA	ncRNA;LOC116926365;uncharacterized LOC116926365;3	0
NC_046180.1	9183019	9183020	8.44292e-07	43.5072	NC_046180.1	9182404	9183060	LOC116928131	NA	-	Gnomon	exon	protein_coding	mRNA;LOC116928131;UPF0454 protein C12orf49 homolog;4	0
NC_046180.1	10006367	10006368	1.73707e-07	30.9964	NC_046180.1	10006312	10006384	LOC116926042	NA	-	Gnomon	intron	protein_coding	mRNA;LOC116926042;CUGBP Elav-like family member 1, transcript variant X7;NA	0
NC_046181.1	121498	121499	8.18407e-10	-42.0088	NC_046181.1	121329	121531	LOC116929645	NA	-	Gnomon	exon	protein_coding	mRNA;LOC116929645;deubiquitinase OTUD6B-like, transcript variant X2;4	0
NC_046181.1	1280377	1280378	0	-43.2305	NC_046181.1	1280341	1280409	LOC116929842	NA	+	Gnomon	intron	protein_coding	mRNA;LOC116929842;ataxin-2-like protein, transcript variant X2;NA	0
NC_046181.1	8913063	8913064	1.37801e-12	-32.057	NC_046181.1	8912954	8913118	LOC116928364	NA	+	Gnomon	intron	protein_coding	mRNA;LOC116928364;probable serine/threonine-protein kinase nek3, transcript variant X3;NA	0
NC_046182.1	2603944	2603945	1.07077e-06	-50.5087	NC_046182.1	2603760	2603979	LOC116931042	NA	+	Gnomon	exon	protein_coding	mRNA;LOC116931042;transducin beta-like protein 2, transcript variant X3;2	0
NC_046182.1	2760287	2760288	1.75719e-08	-28.3709	NC_046182.1	2760181	2760461	LOC116931088	NA	-	Gnomon	exon	protein_coding	mRNA;LOC116931088;hsc70-interacting protein-like;1	0
NC_046182.1	2760288	2760289	2.40745e-09	-31.6562	NC_046182.1	2760181	2760461	LOC116931088	NA	-	Gnomon	exon	protein_coding	mRNA;LOC116931088;hsc70-interacting protein-like;1	0
NC_046182.1	3070991	3070992	6.11311e-12	41.0078	NC_046182.1	3070949	3071011	LOC116931150	NA	+	Gnomon	intron	protein_coding	mRNA;LOC116931150;40S ribosomal protein S15-like;NA	0
NC_046182.1	3450567	3450568	1.11287e-06	46.5948	NC_046182.1	3450524	3450598	LOC116930658	NA	-	Gnomon	intron	protein_coding	mRNA;LOC116930658;gem-associated protein 8-like, transcript variant X2;NA	0
NC_046182.1	3972766	3972767	2.77609e-10	46.1792	NC_046182.1	3972748	3972883	LOC116930387	NA	-	Gnomon	exon	protein_coding	mRNA;LOC116930387;probable ATP-dependent RNA helicase DDX46;2	0
NC_046182.1	7103224	7103225	0	-46.658	NC_046182.1	7100386	7128166	LOC116930699	NA	-	Gnomon	intron	protein_coding	mRNA;LOC116930699;dopamine D2-like receptor;NA	0
NC_046183.1	6428564	6428565	7.86197e-07	-32.3495	NC_046183.1	6428531	6429292	LOC116932137	NA	-	Gnomon	exon	protein_coding	mRNA;LOC116932137;tetratricopeptide repeat protein 17-like, transcript variant X9;2	0
NC_046183.1	6630587	6630588	5.13718e-11	-33.405	NC_046183.1	6630534	6630835	LOC116932128	NA	+	Gnomon	exon	protein_coding	mRNA;LOC116932128;reelin-like;9	0
NC_046183.1	7129823	7129824	0	57.5228	NC_046183.1	7129745	7130246	LOC116932877	NA	-	Gnomon	exon	protein_coding	mRNA;LOC116932877;protein PRRC2C-like, transcript variant X3;2	0
NC_046183.1	7891801	7891802	4.44089e-16	-52.5986	NC_046183.1	7891608	7891876	LOC116931703	NA	+	Gnomon	exon	protein_coding	mRNA;LOC116931703;glucosidase 2 subunit beta-like, transcript variant X1;4	0
NW_022653303.1	1061	1062	2.22045e-16	-42.183	NW_022653303.1	1051	1114	LOC116933106	NA	-	Gnomon	intron	protein_coding	mRNA;LOC116933106;contactin-associated protein-like 4;NA	0
NW_022654292.1	942	943	0	52.702	NW_022654292.1	808	1012	LOC116933716	NA	-	Gnomon	intron	protein_coding	mRNA;LOC116933716;1-phosphatidylinositol 4,5-bisphosphate phosphodiesterase gamma-1-like, transcript variant X2;NA	0
NW_022656501.1	29972	29973	2.1711e-10	-35.4245	NW_022656501.1	29939	30160	LOC116935193	NA	+	Gnomon	exon	protein_coding	mRNA;LOC116935193;60S ribosomal protein L7a-like;4	0
NW_022656501.1	29976	29977	1.47185e-07	-31.2693	NW_022656501.1	29939	30160	LOC116935193	NA	+	Gnomon	exon	protein_coding	mRNA;LOC116935193;60S ribosomal protein L7a-like;4	0
NW_022656501.1	29991	29992	1.92826e-08	-31.9156	NW_022656501.1	29939	30160	LOC116935193	NA	+	Gnomon	exon	protein_coding	mRNA;LOC116935193;60S ribosomal protein L7a-like;4	0
NW_022656658.1	421	422	1.10315e-07	-14.2543	NA	NA
NW_022657180.1	227	228	2.3111e-07	-45.7143	NW_022657180.1	149	591	LOC116936131	NA	+	Gnomon	exon	protein_coding	mRNA;LOC116936131;translocating chain-associated membrane protein 1-like;2	0
