# Supplementary material for: Environmentally induced DNA methylation is inherited across generations in an aquatic keystone species
Source: iScience. 2022 Apr 25;25(5):104303. doi: 10.1016/j.isci.2022.104303 (PMC9097707; doi:10.1016/j.isci.2022.104303)
Supplement: Supplementary file 5 — Table S4. Annotation of direct (F1) DMPs for stressor temperature, related to Figure 4 [file mmc5.xlsx]

## Sheet: Table S4
#Table S4 - Annotation of direct (F1) DMPs for stressor temperature, related to Figure 4.
DMPs at 5% FDR					overlapping feature annotation
chr	start	end	F1 p value	F1 methylation difference from control	chr	start	end	gene_id	score	strand	source	feature	gene_biotype	gbkey ; gene ; product ; exon_number	distance.in.bp_of_DMPs_from_feature
NC_046174.1	2462378	2462379	3.77476e-15	50.4189	NC_046174.1	2462361	2462503	LOC116927477	NA	+	Gnomon	exon	protein_coding	mRNA;LOC116927477;protein jagunal-like, transcript variant X2;2	0
NC_046174.1	3474775	3474776	1.48588e-08	37.07	NC_046174.1	3474633	3475226	LOC116923901	NA	+	Gnomon	exon	protein_coding	mRNA;LOC116923901;structural maintenance of chromosomes protein 4-like;2	0
NC_046174.1	8496265	8496266	3.25961e-13	-45.6623	NC_046174.1	8496204	8496324	LOC116932053	NA	-	Gnomon	exon	protein_coding	mRNA;LOC116932053;m7GpppN-mRNA hydrolase-like;3	0
NC_046174.1	11639149	11639150	4.06454e-10	43.7167	NC_046174.1	11638759	11639344	LOC116931736	NA	-	Gnomon	exon	protein_coding	mRNA;LOC116931736;proline-rich nuclear receptor coactivator 2-like;2	0
NC_046174.1	11639150	11639151	9.41447e-12	46.7246	NC_046174.1	11638759	11639344	LOC116931736	NA	-	Gnomon	exon	protein_coding	mRNA;LOC116931736;proline-rich nuclear receptor coactivator 2-like;2	0
NC_046175.1	2823171	2823172	6.29513e-09	-30.392	NC_046175.1	2822735	2823314	LOC116917019	NA	-	Gnomon	exon	protein_coding	mRNA;LOC116917019;coiled-coil domain-containing protein 43-like;3	0
NC_046175.1	2823181	2823182	2.2995e-08	-28.332	NC_046175.1	2822735	2823314	LOC116917019	NA	-	Gnomon	exon	protein_coding	mRNA;LOC116917019;coiled-coil domain-containing protein 43-like;3	0
NC_046175.1	12416618	12416619	1.36007e-06	-21.1649	NC_046175.1	12417359	12417481	LOC116916466	NA	-	Gnomon	exon	protein_coding	mRNA;LOC116916466;uncharacterized LOC116916466, transcript variant X1;2	741
NC_046175.1	14044131	14044132	6.8157e-07	42.0442	NC_046175.1	14043706	14044616	LOC116917621	NA	-	Gnomon	exon	protein_coding	mRNA;LOC116917621;putative ZDHHC-type palmitoyltransferase 2;2	0
NC_046176.1	437233	437234	3.61677e-09	54.8459	NC_046176.1	437190	437342	LOC116919209	NA	+	Gnomon	exon	protein_coding	mRNA;LOC116919209;uncharacterized LOC116919209;2	0
NC_046176.1	451567	451568	6.86384e-12	-37.7417	NC_046176.1	451237	451576	LOC116919202	NA	-	Gnomon	exon	protein_coding	mRNA;LOC116919202;probable phosphoglycerate kinase;4	0
NC_046176.1	4348073	4348074	3.61436e-07	-22.3978	NC_046176.1	4347912	4348338	LOC116919746	NA	+	Gnomon	exon	protein_coding	mRNA;LOC116919746;centrosome-associated zinc finger protein CP190-like, transcript variant X2;4	0
NC_046176.1	9750683	9750684	2.44249e-15	-39.9918	NC_046176.1	9749747	9751107	LOC116919374	NA	-	Gnomon	exon	protein_coding	mRNA;LOC116919374;retinoblastoma-like protein 1;2	0
NC_046176.1	9750684	9750685	8.4821e-14	-41.572	NC_046176.1	9749747	9751107	LOC116919374	NA	-	Gnomon	exon	protein_coding	mRNA;LOC116919374;retinoblastoma-like protein 1;2	0
NC_046176.1	10286404	10286405	4.14881e-07	30.3396	NC_046176.1	10286377	10286664	LOC116918925	NA	+	Gnomon	exon	protein_coding	mRNA;LOC116918925;constitutive coactivator of PPAR-gamma-like protein 1;3	0
NC_046177.1	2539560	2539561	4.90392e-10	40.2344	NC_046177.1	2539416	2540114	LOC116921475	NA	+	Gnomon	exon	protein_coding	mRNA;LOC116921475;O-phosphoseryl-tRNA(Sec) selenium transferase-like, transcript variant X2;2	0
NC_046177.1	4302978	4302979	3.01169e-10	-36.4621	NC_046177.1	4302863	4303014	LOC116920877	NA	-	Gnomon	exon	protein_coding	mRNA;LOC116920877;inorganic pyrophosphatase-like;4	0
NC_046177.1	4302979	4302980	2.74669e-13	-44.4194	NC_046177.1	4302863	4303014	LOC116920877	NA	-	Gnomon	exon	protein_coding	mRNA;LOC116920877;inorganic pyrophosphatase-like;4	0
NC_046177.1	4302996	4302997	0	-46.0395	NC_046177.1	4302863	4303014	LOC116920877	NA	-	Gnomon	exon	protein_coding	mRNA;LOC116920877;inorganic pyrophosphatase-like;4	0
NC_046177.1	5229907	5229908	7.5866e-12	43.3211	NC_046177.1	5229844	5230022	LOC116922135	NA	+	Gnomon	exon	protein_coding	mRNA;LOC116922135;U6 snRNA-associated Sm-like protein LSm4;4	0
NC_046178.1	531835	531836	1.15117e-06	33.8075	NC_046178.1	531708	531852	LOC116923242	NA	+	Gnomon	exon	protein_coding	mRNA;LOC116923242;glycine cleavage system H protein-like;2	0
NC_046178.1	2033206	2033207	1.88486e-10	-51.9562	NC_046178.1	2033175	2033251	LOC116923530	NA	+	Gnomon	exon	protein_coding	mRNA;LOC116923530;zinc finger protein 879-like;3	0
NC_046178.1	3949674	3949675	3.82525e-07	41.354	NC_046178.1	3949365	3949708	LOC116922328	NA	+	Gnomon	exon	protein_coding	mRNA;LOC116922328;elongation factor 1-delta-like, transcript variant X2;3	0
NC_046178.1	4978277	4978278	6.88144e-08	-34.1771	NC_046178.1	4977939	4978366	LOC116922696	NA	+	Gnomon	exon	protein_coding	mRNA;LOC116922696;DNA-directed RNA polymerase I subunit RPA1-like;2	0
NC_046178.1	4978278	4978279	8.65974e-15	-48.2783	NC_046178.1	4977939	4978366	LOC116922696	NA	+	Gnomon	exon	protein_coding	mRNA;LOC116922696;DNA-directed RNA polymerase I subunit RPA1-like;2	0
NC_046178.1	5065483	5065484	8.88623e-11	35.7774	NC_046178.1	5065050	5065791	LOC116923406	NA	+	Gnomon	exon	protein_coding	mRNA;LOC116923406;U3 small nucleolar RNA-associated protein 18 homolog;1	0
NC_046178.1	5778227	5778228	5.60093e-08	42.5427	NC_046178.1	5778152	5778416	LOC116922926	NA	+	Gnomon	exon	protein_coding	mRNA;LOC116922926;pre-mRNA-splicing factor RBM22-like;3	0
NC_046178.1	5778233	5778234	0	79.0143	NC_046178.1	5778152	5778416	LOC116922926	NA	+	Gnomon	exon	protein_coding	mRNA;LOC116922926;pre-mRNA-splicing factor RBM22-like;3	0
NC_046178.1	5778234	5778235	0	81.9529	NC_046178.1	5778152	5778416	LOC116922926	NA	+	Gnomon	exon	protein_coding	mRNA;LOC116922926;pre-mRNA-splicing factor RBM22-like;3	0
NC_046178.1	8417124	8417125	3.40241e-08	51.511	NC_046178.1	8415914	8417312	LOC116922622	NA	+	Gnomon	intron	protein_coding	mRNA;LOC116922622;uncharacterized LOC116922622;NA	0
NC_046178.1	8879104	8879105	0	86.9376	NC_046178.1	8878985	8879178	LOC116923503	NA	+	Gnomon	exon	protein_coding	mRNA;LOC116923503;paired amphipathic helix protein Sin3b-like, transcript variant X6;2	0
NC_046178.1	9196135	9196136	1.37252e-06	49.5455	NC_046178.1	9195923	9199867	LOC116922574	NA	+	Gnomon	intron	protein_coding	mRNA;LOC116922574;coronin-2B-like;NA	0
NC_046178.1	9900139	9900140	1.36314e-06	43.1974	NC_046178.1	9899846	9900183	LOC116923689	NA	+	Gnomon	exon	protein_coding	mRNA;LOC116923689;polyubiquitin-C, transcript variant X4;2	0
NC_046178.1	9900144	9900145	3.09515e-07	45.779	NC_046178.1	9899846	9900183	LOC116923689	NA	+	Gnomon	exon	protein_coding	mRNA;LOC116923689;polyubiquitin-C, transcript variant X4;2	0
NC_046179.1	4337368	4337369	9.28146e-13	49.5936	NC_046179.1	4337290	4337400	LOC116924927	NA	-	Gnomon	exon	lncRNA	ncRNA;LOC116924927;uncharacterized LOC116924927;2	0
NC_046179.1	5873249	5873250	1.05453e-10	-38.9497	NC_046179.1	5873174	5873495	LOC116925897	NA	+	Gnomon	exon	protein_coding	misc_RNA;LOC116925897;long-chain-fatty-acid--CoA ligase 4-like, transcript variant X3;4	0
NC_046180.1	791583	791584	1.70234e-10	59.9723	NC_046180.1	791519	791613	LOC116927030	NA	+	Gnomon	exon	protein_coding	mRNA;LOC116927030;probable ATP-dependent RNA helicase spindle-E;2	0
NC_046180.1	1390346	1390347	3.70881e-12	-47.1172	NC_046180.1	1390329	1390399	LOC116926169	NA	-	Gnomon	intron	protein_coding	mRNA;LOC116926169;1-acyl-sn-glycerol-3-phosphate acyltransferase alpha-like;NA	0
NC_046180.1	7489321	7489322	0	-50.0828	NC_046180.1	7488729	7489609	LOC116926278	NA	-	Gnomon	exon	protein_coding	mRNA;LOC116926278;uncharacterized LOC116926278;3	0
NC_046180.1	7695633	7695634	4.63582e-07	53.9931	NC_046180.1	7695627	7695777	LOC116926302	NA	-	Gnomon	exon	protein_coding	mRNA;LOC116926302;carboxy-terminal kinesin 2-like;2	0
NC_046180.1	8426430	8426431	8.30225e-12	-39.9681	NC_046180.1	8426260	8426482	LOC116926533	NA	-	Gnomon	exon	protein_coding	mRNA;LOC116926533;retinol dehydrogenase 12-like, transcript variant X2;4	0
NC_046180.1	9070546	9070547	5.74934e-07	-35.0735	NC_046180.1	9070460	9070749	LOC116928095	NA	+	Gnomon	exon	protein_coding	mRNA;LOC116928095;3-oxo-5-alpha-steroid 4-dehydrogenase 1-like, transcript variant X1;4	0
NC_046180.1	9228479	9228480	8.6084e-07	-24.5192	NC_046180.1	9228445	9228513	LOC116928121	NA	+	Gnomon	intron	protein_coding	mRNA;LOC116928121;cytochrome P450 4C1-like;NA	0
NC_046181.1	754833	754834	5.56487e-08	48.3516	NC_046181.1	753559	754875	LOC116928533	NA	-	Gnomon	exon	protein_coding	mRNA;LOC116928533;serine/threonine-protein kinase RIO3-like;4	0
NC_046181.1	1993469	1993470	1.98286e-13	-39.5126	NC_046181.1	1993355	1993901	LOC116929393	NA	-	Gnomon	exon	protein_coding	mRNA;LOC116929393;tRNA methyltransferase 10 homolog A-like, transcript variant X1;1	0
NC_046181.1	2030562	2030563	1.43972e-07	42.8786	NC_046181.1	2030488	2030734	LOC116929386	NA	+	Gnomon	exon	protein_coding	mRNA;LOC116929386;AT-rich interactive domain-containing protein 4B-like, transcript variant X2;6	0
NC_046181.1	2030570	2030571	2.46703e-07	42.5532	NC_046181.1	2030488	2030734	LOC116929386	NA	+	Gnomon	exon	protein_coding	mRNA;LOC116929386;AT-rich interactive domain-containing protein 4B-like, transcript variant X2;6	0
NC_046181.1	2030571	2030572	1.27422e-08	52.9909	NC_046181.1	2030488	2030734	LOC116929386	NA	+	Gnomon	exon	protein_coding	mRNA;LOC116929386;AT-rich interactive domain-containing protein 4B-like, transcript variant X2;6	0
NC_046181.1	2854654	2854655	3.6285e-10	-42.2745	NC_046181.1	2854632	2854768	LOC116928783	NA	-	Gnomon	exon	protein_coding	mRNA;LOC116928783;PAN2-PAN3 deadenylation complex catalytic subunit PAN2-like;4	0
NC_046181.1	2869217	2869218	5.5503e-08	-27.044	NC_046181.1	2868553	2869319	LOC116928794	NA	-	Gnomon	exon	protein_coding	mRNA;LOC116928794;protein scarlet-like;14	0
NC_046181.1	2869218	2869219	3.25143e-09	-34.1409	NC_046181.1	2868553	2869319	LOC116928794	NA	-	Gnomon	exon	protein_coding	mRNA;LOC116928794;protein scarlet-like;14	0
NC_046181.1	4738157	4738158	5.29695e-07	-28.626	NC_046181.1	4737866	4738679	LOC116928680	NA	+	Gnomon	exon	protein_coding	mRNA;LOC116928680;focadhesin-like;4	0
NC_046181.1	4738158	4738159	1.47771e-11	-45.045	NC_046181.1	4737866	4738679	LOC116928680	NA	+	Gnomon	exon	protein_coding	mRNA;LOC116928680;focadhesin-like;4	0
NC_046181.1	7156196	7156197	1.90937e-07	-51.4228	NC_046181.1	7155980	7156297	LOC116929406	NA	-	Gnomon	exon	protein_coding	mRNA;LOC116929406;polypeptide N-acetylgalactosaminyltransferase 5-like, transcript variant X2;2	0
NC_046181.1	8274640	8274641	9.30691e-08	52.1702	NC_046181.1	8274475	8274913	LOC116929122	NA	-	Gnomon	exon	protein_coding	mRNA;LOC116929122;probable ATP-dependent RNA helicase DDX43;2	0
NC_046182.1	1554632	1554633	1.77617e-10	-25.7353	NC_046182.1	1554629	1554689	LOC116930905	NA	-	Gnomon	intron	lncRNA	ncRNA;LOC116930905;uncharacterized LOC116930905, transcript variant X7;NA	0
NC_046182.1	2201597	2201598	2.32703e-13	67.3481	NC_046182.1	2201514	2201629	LOC116930941	NA	+	Gnomon	exon	protein_coding	mRNA;LOC116930941;probable 18S rRNA (guanine-N(7))-methyltransferase;4	0
NC_046182.1	5657034	5657035	9.47488e-08	-46.0522	NC_046182.1	5656618	5657611	LOC116930410	NA	+	Gnomon	exon	protein_coding	mRNA;LOC116930410;RNA-binding protein 34-like;1	0
NC_046183.1	1826361	1826362	3.83775e-11	-38.1868	NC_046183.1	1826303	1826406	LOC116931838	NA	-	Gnomon	exon	protein_coding	mRNA;LOC116931838;poly(A) RNA polymerase, mitochondrial-like, transcript variant X3;4	0
NC_046183.1	1826368	1826369	1.44204e-10	-36.6484	NC_046183.1	1826303	1826406	LOC116931838	NA	-	Gnomon	exon	protein_coding	mRNA;LOC116931838;poly(A) RNA polymerase, mitochondrial-like, transcript variant X3;4	0
NC_046183.1	2452673	2452674	2.14044e-07	36.0966	NC_046183.1	2452094	2452865	LOC116932278	NA	+	Gnomon	exon	protein_coding	misc_RNA;LOC116932278;AT-rich interactive domain-containing protein 2-like, transcript variant X2;1	0
NC_046183.1	3540435	3540436	3.98828e-07	-24.8508	NC_046183.1	3540081	3540697	LOC116932391	NA	+	Gnomon	exon	protein_coding	mRNA;LOC116932391;kinesin-associated protein 3-like;3	0
NC_046183.1	4422184	4422185	9.84607e-07	-49.1653	NC_046183.1	4419262	4420593	LOC116932898	NA	-	Gnomon	exon	protein_coding	mRNA;LOC116932898;mucin-16-like;1	-1592
NC_046183.1	7684752	7684753	2.0723e-09	38.4615	NC_046183.1	7683915	7684858	LOC116933034	NA	-	Gnomon	exon	protein_coding	mRNA;LOC116933034;uncharacterized LOC116933034;2	0
NC_046183.1	7978972	7978973	1.7743e-10	-32.6334	NC_046183.1	7978694	7979387	LOC116931725	NA	+	Gnomon	exon	protein_coding	mRNA;LOC116931725;arf-GAP with dual PH domain-containing protein 1-like, transcript variant X2;9	0
NW_022654055.1	4136	4137	3.35479e-10	-34.8173	NW_022654055.1	3597	4518	LOC116933560	NA	-	Gnomon	exon	protein_coding	misc_RNA;LOC116933560;protein lines-like, transcript variant X2;1	0
NW_022656047.1	21754	21755	7.44696e-07	49.1071	NW_022656047.1	21619	21793	LOC116934894	NA	-	Gnomon	intron	protein_coding	mRNA;LOC116934894;ATP synthase subunit alpha, mitochondrial-like;NA	0
NW_022656047.1	21755	21756	3.56004e-07	47.182	NW_022656047.1	21619	21793	LOC116934894	NA	-	Gnomon	intron	protein_coding	mRNA;LOC116934894;ATP synthase subunit alpha, mitochondrial-like;NA	0
NW_022656188.1	319	320	1.03768e-06	21.3304	NW_022656188.1	64	388	LOC116934987	NA	-	Gnomon	exon	protein_coding	mRNA;LOC116934987;40S ribosomal protein S2;4	0
NW_022656501.1	30130	30131	1.27457e-06	-29.4487	NW_022656501.1	29939	30160	LOC116935193	NA	+	Gnomon	exon	protein_coding	mRNA;LOC116935193;60S ribosomal protein L7a-like;4	0
