# Supplementary material for: Environmentally induced DNA methylation is inherited across generations in an aquatic keystone species
Source: iScience. 2022 Apr 25;25(5):104303. doi: 10.1016/j.isci.2022.104303 (PMC9097707; doi:10.1016/j.isci.2022.104303)
Supplement: Supplementary file 6 — Table S5. Annotation of direct (F1) DMPs for stressor microcystin, related to Figure 4 [file mmc6.xlsx]

## Sheet: Table S5
#Table S5 - Annotation of direct (F1) DMPs for stressor microcystin, related to Figure 4.
DMPs at 5% FDR					overlapping feature annotation
chr	start	end	F1 p value	F1 methylation difference from control	chr	start	end	gene_id	score	strand	source	feature	gene_biotype	gbkey ; gene ; product ; exon_number	distance.in.bp_of_DMPs_from_feature
NC_046174.1	808552	808553	1.32107e-07	43.9062	NC_046174.1	808348	808644	LOC116920732	NA	-	Gnomon	exon	protein_coding	mRNA;LOC116920732;UPF0545 protein C22orf39 homolog;4	0
NC_046174.1	808561	808562	5.73114e-10	51.3842	NC_046174.1	808348	808644	LOC116920732	NA	-	Gnomon	exon	protein_coding	mRNA;LOC116920732;UPF0545 protein C22orf39 homolog;4	0
NC_046174.1	808565	808566	5.27105e-10	53.2899	NC_046174.1	808348	808644	LOC116920732	NA	-	Gnomon	exon	protein_coding	mRNA;LOC116920732;UPF0545 protein C22orf39 homolog;4	0
NC_046174.1	808608	808609	2.2288e-07	49.6473	NC_046174.1	808348	808644	LOC116920732	NA	-	Gnomon	exon	protein_coding	mRNA;LOC116920732;UPF0545 protein C22orf39 homolog;4	0
NC_046174.1	808621	808622	2.30339e-06	47.2944	NC_046174.1	808348	808644	LOC116920732	NA	-	Gnomon	exon	protein_coding	mRNA;LOC116920732;UPF0545 protein C22orf39 homolog;4	0
NC_046174.1	877042	877043	2.89232e-08	-32.108	NC_046174.1	876746	877061	LOC116919113	NA	-	Gnomon	exon	protein_coding	mRNA;LOC116919113;nucleolar complex protein 4 homolog;2	0
NC_046174.1	877043	877044	3.80577e-08	-30.3651	NC_046174.1	876746	877061	LOC116919113	NA	-	Gnomon	exon	protein_coding	mRNA;LOC116919113;nucleolar complex protein 4 homolog;2	0
NC_046174.1	1392357	1392358	7.90527e-07	-33.41	NC_046174.1	1392087	1392413	LOC116936372	NA	-	Gnomon	exon	protein_coding	mRNA;LOC116936372;uncharacterized short-chain type dehydrogenase/reductase y4vI-like;4	0
NC_046174.1	2158495	2158496	6.36344e-07	34.9792	NC_046174.1	2158375	2158542	LOC116936470	NA	+	Gnomon	exon	protein_coding	mRNA;LOC116936470;protein FRG1 homolog;4	0
NC_046174.1	2462377	2462378	1.0896e-11	50.5744	NC_046174.1	2462361	2462503	LOC116927477	NA	+	Gnomon	exon	protein_coding	mRNA;LOC116927477;protein jagunal-like, transcript variant X2;2	0
NC_046174.1	2462378	2462379	0	52.3653	NC_046174.1	2462361	2462503	LOC116927477	NA	+	Gnomon	exon	protein_coding	mRNA;LOC116927477;protein jagunal-like, transcript variant X2;2	0
NC_046174.1	2462623	2462624	1.88163e-06	-32.987	NC_046174.1	2462564	2462780	LOC116927477	NA	+	Gnomon	exon	protein_coding	mRNA;LOC116927477;protein jagunal-like, transcript variant X2;3	0
NC_046174.1	2462631	2462632	2.03242e-06	-29.8213	NC_046174.1	2462564	2462780	LOC116927477	NA	+	Gnomon	exon	protein_coding	mRNA;LOC116927477;protein jagunal-like, transcript variant X2;3	0
NC_046174.1	2462634	2462635	2.7825e-08	-33.4512	NC_046174.1	2462564	2462780	LOC116927477	NA	+	Gnomon	exon	protein_coding	mRNA;LOC116927477;protein jagunal-like, transcript variant X2;3	0
NC_046174.1	2462646	2462647	4.88721e-07	-34.6333	NC_046174.1	2462564	2462780	LOC116927477	NA	+	Gnomon	exon	protein_coding	mRNA;LOC116927477;protein jagunal-like, transcript variant X2;3	0
NC_046174.1	3899143	3899144	3.17772e-07	47.39	NC_046174.1	3899140	3899724	LOC116925517	NA	+	Gnomon	exon	protein_coding	mRNA;LOC116925517;alpha-(1,6)-fucosyltransferase-like;2	0
NC_046174.1	3899149	3899150	9.76939e-10	50.2493	NC_046174.1	3899140	3899724	LOC116925517	NA	+	Gnomon	exon	protein_coding	mRNA;LOC116925517;alpha-(1,6)-fucosyltransferase-like;2	0
NC_046174.1	6016899	6016900	0	55.7525	NC_046174.1	6016890	6017035	LOC116928387	NA	+	Gnomon	exon	protein_coding	mRNA;LOC116928387;interleukin-1 receptor-associated kinase 4-like, transcript variant X4;11	0
NC_046174.1	6397714	6397715	1.29559e-11	-40.2279	NC_046174.1	6397709	6397902	LOC116928566	NA	-	Gnomon	exon	protein_coding	mRNA;LOC116928566;double-strand-break repair protein rad21 homolog;3	0
NC_046174.1	6397730	6397731	1.13243e-14	-42.6736	NC_046174.1	6397709	6397902	LOC116928566	NA	-	Gnomon	exon	protein_coding	mRNA;LOC116928566;double-strand-break repair protein rad21 homolog;3	0
NC_046174.1	6397743	6397744	5.13304e-08	-37.5771	NC_046174.1	6397709	6397902	LOC116928566	NA	-	Gnomon	exon	protein_coding	mRNA;LOC116928566;double-strand-break repair protein rad21 homolog;3	0
NC_046174.1	6512646	6512647	6.73931e-10	48.5755	NC_046174.1	6512635	6512692	LOC116929132	NA	+	Gnomon	intron	protein_coding	mRNA;LOC116929132;60S ribosomal protein L19-like;NA	0
NC_046174.1	6512647	6512648	3.82769e-07	41.0714	NC_046174.1	6512635	6512692	LOC116929132	NA	+	Gnomon	intron	protein_coding	mRNA;LOC116929132;60S ribosomal protein L19-like;NA	0
NC_046174.1	6512793	6512794	4.42864e-07	39.3676	NC_046174.1	6512692	6512992	LOC116929132	NA	+	Gnomon	exon	protein_coding	mRNA;LOC116929132;60S ribosomal protein L19-like;4	0
NC_046174.1	6546298	6546299	6.80449e-10	-39.2493	NC_046174.1	6546243	6546307	LOC116932797	NA	-	Gnomon	exon	protein_coding	mRNA;LOC116932797;elongation factor 1-gamma-like;3	0
NC_046174.1	8447726	8447727	5.17716e-07	-28.3358	NC_046174.1	8447494	8447877	LOC116917635	NA	-	Gnomon	exon	protein_coding	mRNA;LOC116917635;frizzled-1-like;2	0
NC_046174.1	8447727	8447728	2.4784e-07	-29.8583	NC_046174.1	8447494	8447877	LOC116917635	NA	-	Gnomon	exon	protein_coding	mRNA;LOC116917635;frizzled-1-like;2	0
NC_046174.1	9013012	9013013	3.50799e-11	-32.7652	NC_046174.1	9012971	9013526	LOC116930624	NA	+	Gnomon	exon	protein_coding	mRNA;LOC116930624;uncharacterized protein C16C10.8-like;5	0
NC_046174.1	9277250	9277251	7.46558e-07	-22.8977	NC_046174.1	9276913	9277475	LOC116921792	NA	+	Gnomon	exon	protein_coding	mRNA;LOC116921792;lon protease homolog, mitochondrial-like, transcript variant X2;1	0
NC_046174.1	9428953	9428954	7.2868e-07	-44.2949	NC_046174.1	9428901	9428991	LOC116930044	NA	-	Gnomon	exon	protein_coding	mRNA;LOC116930044;G1/S-specific cyclin-D2-like;2	0
NC_046174.1	11639149	11639150	1.51431e-08	42.9676	NC_046174.1	11638759	11639344	LOC116931736	NA	-	Gnomon	exon	protein_coding	mRNA;LOC116931736;proline-rich nuclear receptor coactivator 2-like;2	0
NC_046174.1	11639150	11639151	0	50.156	NC_046174.1	11638759	11639344	LOC116931736	NA	-	Gnomon	exon	protein_coding	mRNA;LOC116931736;proline-rich nuclear receptor coactivator 2-like;2	0
NC_046174.1	11813448	11813449	1.4077e-06	-30.3597	NC_046174.1	11813349	11813986	LOC116928249	NA	+	Gnomon	intron	lncRNA	ncRNA;LOC116928249;uncharacterized LOC116928249, transcript variant X9;NA	0
NC_046174.1	11969150	11969151	9.98931e-07	-33.3249	NC_046174.1	11968426	11969442	LOC116936614	NA	-	Gnomon	exon	lncRNA	ncRNA;LOC116936614;uncharacterized LOC116936614, transcript variant X2;2	0
NC_046174.1	12405620	12405621	4.10257e-10	-39.3238	NC_046174.1	12405360	12405808	LOC116930953	NA	-	Gnomon	exon	protein_coding	mRNA;LOC116930953;uncharacterized LOC116930953;3	0
NC_046175.1	202576	202577	5.33591e-07	-30.0868	NC_046175.1	202472	202699	LOC116915335	NA	-	Gnomon	intron	protein_coding	mRNA;LOC116915335;ral GTPase-activating protein subunit alpha-1-like, transcript variant X5;NA	0
NC_046175.1	1386420	1386421	1.01594e-06	-29.3998	NC_046175.1	1386406	1386467	LOC116915371	NA	+	Gnomon	intron	protein_coding	mRNA;LOC116915371;transitional endoplasmic reticulum ATPase;NA	0
NC_046175.1	3057686	3057687	1.11022e-15	-77.3827	NC_046175.1	3057559	3057717	LOC116917441	NA	-	Gnomon	exon	lncRNA	ncRNA;LOC116917441;uncharacterized LOC116917441, transcript variant X2;3	0
NC_046175.1	3394980	3394981	1.04529e-10	-43.6996	NC_046175.1	3394888	3395073	LOC116917581	NA	+	Gnomon	exon	protein_coding	mRNA;LOC116917581;cohesin subunit SA-1-like, transcript variant X2;4	0
NC_046175.1	3394981	3394982	1.27676e-13	-44.6664	NC_046175.1	3394888	3395073	LOC116917581	NA	+	Gnomon	exon	protein_coding	mRNA;LOC116917581;cohesin subunit SA-1-like, transcript variant X2;4	0
NC_046175.1	5610473	5610474	8.86147e-09	-25.1748	NC_046175.1	5610311	5610500	LOC116918019	NA	-	Gnomon	exon	protein_coding	mRNA;LOC116918019;DNA polymerase alpha catalytic subunit-like, transcript variant X2;3	0
NC_046175.1	5641227	5641228	3.39184e-07	-28.6794	NC_046175.1	5641086	5641232	LOC116917634	NA	-	Gnomon	exon	protein_coding	mRNA;LOC116917634;H(+)/Cl(-) exchange transporter 3-like, transcript variant X4;4	0
NC_046175.1	6137198	6137199	1.08249e-06	36.5102	NC_046175.1	6137139	6137261	LOC116915772	NA	-	Gnomon	exon	protein_coding	mRNA;LOC116915772;atypical protein kinase C-like;2	0
NC_046175.1	6137199	6137200	1.06639e-07	38.6905	NC_046175.1	6137139	6137261	LOC116915772	NA	-	Gnomon	exon	protein_coding	mRNA;LOC116915772;atypical protein kinase C-like;2	0
NC_046175.1	6883496	6883497	2.7409e-11	55.222	NC_046175.1	6881862	6883541	LOC116917412	NA	-	Gnomon	intron	protein_coding	mRNA;LOC116917412;39S ribosomal protein L16, mitochondrial-like;NA	0
NC_046175.1	6916519	6916520	5.60017e-10	62.7889	NC_046175.1	6916505	6917493	LOC116917806	NA	+	Gnomon	exon	protein_coding	mRNA;LOC116917806;coilin-like;2	0
NC_046175.1	6916522	6916523	1.18169e-09	61.9195	NC_046175.1	6916505	6917493	LOC116917806	NA	+	Gnomon	exon	protein_coding	mRNA;LOC116917806;coilin-like;2	0
NC_046175.1	7642680	7642681	2.85633e-10	-39.5865	NC_046175.1	7642587	7642750	LOC116917833	NA	-	Gnomon	exon	protein_coding	mRNA;LOC116917833;alpha,alpha-trehalose-phosphate synthase [UDP-forming] 2-like;2	0
NC_046175.1	7642681	7642682	4.65237e-07	-30.1808	NC_046175.1	7642587	7642750	LOC116917833	NA	-	Gnomon	exon	protein_coding	mRNA;LOC116917833;alpha,alpha-trehalose-phosphate synthase [UDP-forming] 2-like;2	0
NC_046175.1	7642688	7642689	4.75354e-08	-34.494	NC_046175.1	7642587	7642750	LOC116917833	NA	-	Gnomon	exon	protein_coding	mRNA;LOC116917833;alpha,alpha-trehalose-phosphate synthase [UDP-forming] 2-like;2	0
NC_046175.1	7642689	7642690	1.99219e-06	-28.5294	NC_046175.1	7642587	7642750	LOC116917833	NA	-	Gnomon	exon	protein_coding	mRNA;LOC116917833;alpha,alpha-trehalose-phosphate synthase [UDP-forming] 2-like;2	0
NC_046175.1	8023639	8023640	5.40163e-07	-38.0952	NC_046175.1	8023572	8023758	LOC116916933	NA	+	Gnomon	exon	protein_coding	mRNA;LOC116916933;E3 ubiquitin-protein ligase ubr3-like, transcript variant X2;5	0
NC_046175.1	8023640	8023641	1.17816e-07	-43.1679	NC_046175.1	8023572	8023758	LOC116916933	NA	+	Gnomon	exon	protein_coding	mRNA;LOC116916933;E3 ubiquitin-protein ligase ubr3-like, transcript variant X2;5	0
NC_046175.1	8512164	8512165	1.99548e-10	-39.2424	NC_046175.1	8512068	8512396	LOC116917042	NA	-	Gnomon	exon	protein_coding	mRNA;LOC116917042;sphingomyelin phosphodiesterase 3-like;1	0
NC_046175.1	8962166	8962167	9.95958e-07	51.9928	NC_046175.1	8962047	8962173	LOC116917470	NA	+	Gnomon	exon	protein_coding	mRNA;LOC116917470;pleckstrin homology domain-containing family F member 2-like;5	0
NC_046175.1	9480996	9480997	1.24548e-09	-28.7289	NC_046175.1	9480848	9481087	LOC116917224	NA	+	Gnomon	exon	protein_coding	mRNA;LOC116917224;nucleolar protein 6-like;2	0
NC_046175.1	10013594	10013595	5.83412e-07	32.6807	NC_046175.1	10013543	10014130	LOC116917272	NA	-	Gnomon	exon	protein_coding	mRNA;LOC116917272;syntaxin-5-like;1	0
NC_046175.1	10629539	10629540	3.07815e-06	38.2814	NC_046175.1	10629534	10629827	LOC116917528	NA	+	Gnomon	exon	protein_coding	mRNA;LOC116917528;bromodomain-containing protein 7-like, transcript variant X3;4	0
NC_046175.1	10729728	10729729	1.16018e-12	47.7465	NC_046175.1	10729906	10730401	LOC116916298	NA	-	Gnomon	exon	protein_coding	mRNA;LOC116916298;cyclic AMP-dependent transcription factor ATF-7-like, transcript variant X1;8	178
NC_046175.1	10813603	10813604	1.18791e-10	-30.4466	NC_046175.1	10813326	10813750	LOC116916094	NA	-	Gnomon	exon	protein_coding	mRNA;LOC116916094;RB1-inducible coiled-coil protein 1-like;4	0
NC_046175.1	11708867	11708868	3.45347e-07	50.9508	NC_046175.1	11708709	11708895	LOC116916796	NA	-	Gnomon	exon	protein_coding	mRNA;LOC116916796;uncharacterized LOC116916796;5	0
NC_046175.1	11817280	11817281	1.65201e-13	-40.0978	NC_046175.1	11816931	11817659	LOC116916631	NA	+	Gnomon	exon	protein_coding	mRNA;LOC116916631;uncharacterized LOC116916631;1	0
NC_046175.1	12077131	12077132	9.42097e-09	61.6714	NC_046175.1	12076626	12077338	LOC116916703	NA	+	Gnomon	exon	protein_coding	mRNA;LOC116916703;sphingosine kinase 2-like;1	0
NC_046175.1	12187523	12187524	1.34546e-09	-52.7816	NC_046175.1	12187441	12187614	LOC116916863	NA	-	Gnomon	exon	protein_coding	mRNA;LOC116916863;glycerophosphocholine phosphodiesterase GPCPD1-like;4	0
NC_046175.1	12966693	12966694	3.80047e-09	-37.0238	NC_046175.1	12966348	12966689	LOC116916033	NA	+	Gnomon	exon	protein_coding	mRNA;LOC116916033;protein SYS1 homolog;3	-5
NC_046175.1	13096067	13096068	5.29126e-08	-28.6486	NC_046175.1	13095342	13096555	LOC116916145	NA	-	Gnomon	exon	lncRNA	ncRNA;LOC116916145;uncharacterized LOC116916145;5	0
NC_046175.1	13096068	13096069	9.18909e-07	-30.3896	NC_046175.1	13095342	13096555	LOC116916145	NA	-	Gnomon	exon	lncRNA	ncRNA;LOC116916145;uncharacterized LOC116916145;5	0
NC_046175.1	14044189	14044190	0	-40.4385	NC_046175.1	14043706	14044616	LOC116917621	NA	-	Gnomon	exon	protein_coding	mRNA;LOC116917621;putative ZDHHC-type palmitoyltransferase 2;2	0
NC_046175.1	15269601	15269602	2.22045e-16	54.2165	NC_046175.1	15269521	15269643	LOC116917034	NA	+	Gnomon	exon	protein_coding	mRNA;LOC116917034;regulatory-associated protein of mTOR-like, transcript variant X2;3	0
NC_046175.1	15897859	15897860	1.50803e-08	49.1954	NC_046175.1	15897616	15898003	LOC116915871	NA	+	Gnomon	exon	protein_coding	mRNA;LOC116915871;zinc finger MYND domain-containing protein 11-like;9	0
NC_046175.1	15973750	15973751	1.46107e-06	-17.5252	NC_046175.1	15973634	15973753	LOC116915949	NA	+	Gnomon	exon	protein_coding	mRNA;LOC116915949;alpha-1,3-mannosyl-glycoprotein 4-beta-N-acetylglucosaminyltransferase B-like;13	0
NC_046176.1	391414	391415	7.87062e-08	46.6912	NC_046176.1	391052	391417	LOC116919186	NA	-	Gnomon	exon	protein_coding	mRNA;LOC116919186;40S ribosomal protein S12-like;4	0
NC_046176.1	391415	391416	3.54735e-10	51.0534	NC_046176.1	391052	391417	LOC116919186	NA	-	Gnomon	exon	protein_coding	mRNA;LOC116919186;40S ribosomal protein S12-like;4	0
NC_046176.1	554426	554427	1.84486e-11	46.9204	NC_046176.1	554321	554461	LOC116919224	NA	+	Gnomon	exon	protein_coding	mRNA;LOC116919224;stromal membrane-associated protein 1-like;4	0
NC_046176.1	554427	554428	7.54952e-15	52.7622	NC_046176.1	554321	554461	LOC116919224	NA	+	Gnomon	exon	protein_coding	mRNA;LOC116919224;stromal membrane-associated protein 1-like;4	0
NC_046176.1	757816	757817	4.00144e-08	-30.364	NC_046176.1	757699	758728	LOC116918831	NA	-	Gnomon	exon	protein_coding	mRNA;LOC116918831;methyltransferase-like protein 25;1	0
NC_046176.1	834974	834975	3.85856e-07	-29.8115	NC_046176.1	834811	835045	LOC116919430	NA	-	Gnomon	exon	protein_coding	mRNA;LOC116919430;enoyl-CoA delta isomerase 2, mitochondrial-like;4	0
NC_046176.1	834975	834976	4.84391e-07	-34.4159	NC_046176.1	834811	835045	LOC116919430	NA	-	Gnomon	exon	protein_coding	mRNA;LOC116919430;enoyl-CoA delta isomerase 2, mitochondrial-like;4	0
NC_046176.1	2218180	2218181	4.79377e-07	46.0196	NC_046176.1	2218052	2218251	LOC116918711	NA	-	Gnomon	exon	protein_coding	mRNA;LOC116918711;puff-specific protein Bx42-like;3	0
NC_046176.1	3353939	3353940	1.60968e-06	42.0343	NC_046176.1	3353890	3353952	LOC116919507	NA	-	Gnomon	intron	protein_coding	mRNA;LOC116919507;mitochondrial-processing peptidase subunit beta-like;NA	0
NC_046176.1	3353940	3353941	5.01375e-08	49.6575	NC_046176.1	3353890	3353952	LOC116919507	NA	-	Gnomon	intron	protein_coding	mRNA;LOC116919507;mitochondrial-processing peptidase subunit beta-like;NA	0
NC_046176.1	4043132	4043133	9.54792e-15	-41.8636	NC_046176.1	4042536	4043262	LOC116918363	NA	+	Gnomon	exon	protein_coding	mRNA;LOC116918363;formylglycine-generating enzyme-like, transcript variant X3;1	0
NC_046176.1	4813952	4813953	4.44089e-16	-43.0157	NC_046176.1	4810319	4814439	LOC116919106	NA	-	Gnomon	intron	lncRNA	ncRNA;LOC116919106;uncharacterized LOC116919106, transcript variant X2;NA	0
NC_046176.1	5621532	5621533	5.01409e-07	47.5705	NC_046176.1	5621421	5621567	LOC116919886	NA	-	Gnomon	exon	protein_coding	mRNA;LOC116919886;D-aspartate oxidase-like, transcript variant X2;4	0
NC_046176.1	6142942	6142943	0	50.6485	NC_046176.1	6142719	6143014	LOC116919548	NA	-	Gnomon	exon	protein_coding	misc_RNA;LOC116919548;transformer-2 protein homolog alpha-like, transcript variant X3;2	0
NC_046176.1	6142943	6142944	5.54001e-13	51.8766	NC_046176.1	6142719	6143014	LOC116919548	NA	-	Gnomon	exon	protein_coding	misc_RNA;LOC116919548;transformer-2 protein homolog alpha-like, transcript variant X3;2	0
NC_046176.1	6142948	6142949	0	52.3144	NC_046176.1	6142719	6143014	LOC116919548	NA	-	Gnomon	exon	protein_coding	misc_RNA;LOC116919548;transformer-2 protein homolog alpha-like, transcript variant X3;2	0
NC_046176.1	6142951	6142952	0	54.05	NC_046176.1	6142719	6143014	LOC116919548	NA	-	Gnomon	exon	protein_coding	misc_RNA;LOC116919548;transformer-2 protein homolog alpha-like, transcript variant X3;2	0
NC_046176.1	6142963	6142964	8.76274e-07	38.3723	NC_046176.1	6142719	6143014	LOC116919548	NA	-	Gnomon	exon	protein_coding	misc_RNA;LOC116919548;transformer-2 protein homolog alpha-like, transcript variant X3;2	0
NC_046176.1	6935755	6935756	1.51644e-06	46.904	NC_046176.1	6935696	6935978	LOC116919661	NA	-	Gnomon	exon	protein_coding	mRNA;LOC116919661;uncharacterized LOC116919661;4	0
NC_046176.1	7338895	7338896	1.83238e-09	-36.0716	NC_046176.1	7338594	7338932	LOC116918804	NA	+	Gnomon	exon	protein_coding	mRNA;LOC116918804;ubiquitin carboxyl-terminal hydrolase 24-like;3	0
NC_046176.1	9523965	9523966	2.30705e-06	49.0079	NC_046176.1	9523830	9524023	LOC116919380	NA	-	Gnomon	exon	protein_coding	mRNA;LOC116919380;myosin regulatory light chain sqh;2	0
NC_046176.1	9927601	9927602	1.3255e-11	47.2906	NC_046176.1	9927486	9928760	LOC116919048	NA	-	Gnomon	exon	protein_coding	mRNA;LOC116919048;oxidoreductase NAD-binding domain-containing protein 1-like;1	0
NC_046176.1	9985504	9985505	1.48004e-11	-41.9059	NC_046176.1	9985475	9985540	LOC116918733	NA	+	Gnomon	intron	protein_coding	mRNA;LOC116918733;son of sevenless homolog 2-like;NA	0
NC_046177.1	112290	112291	1.39528e-06	-49.8099	NC_046177.1	112279	112417	LOC116921826	NA	+	Gnomon	exon	protein_coding	mRNA;LOC116921826;uncharacterized LOC116921826, transcript variant X2;3	0
NC_046177.1	1562315	1562316	1.51262e-07	54.272	NC_046177.1	1562275	1562341	LOC116921219	NA	-	Gnomon	intron	protein_coding	mRNA;LOC116921219;uncharacterized LOC116921219;NA	0
NC_046177.1	2245184	2245185	1.37046e-12	51.6406	NC_046177.1	2245148	2245201	LOC116921403	NA	+	Gnomon	exon	protein_coding	mRNA;LOC116921403;T-complex protein 1 subunit delta-like;2	0
NC_046177.1	2442769	2442770	0	-81.1102	NC_046177.1	2442708	2442855	LOC116921465	NA	+	Gnomon	exon	protein_coding	mRNA;LOC116921465;chitinase domain-containing protein 1-like;2	0
NC_046177.1	2442781	2442782	0	-83.8611	NC_046177.1	2442708	2442855	LOC116921465	NA	+	Gnomon	exon	protein_coding	mRNA;LOC116921465;chitinase domain-containing protein 1-like;2	0
NC_046177.1	2539561	2539562	2.41596e-08	41.4693	NC_046177.1	2539416	2540114	LOC116921475	NA	+	Gnomon	exon	protein_coding	mRNA;LOC116921475;O-phosphoseryl-tRNA(Sec) selenium transferase-like, transcript variant X2;2	0
NC_046177.1	2742870	2742871	6.88338e-15	47.3793	NC_046177.1	2742868	2743090	LOC116921541	NA	-	Gnomon	exon	protein_coding	mRNA;LOC116921541;aspartate aminotransferase, mitochondrial-like;4	0
NC_046177.1	2742926	2742927	5.73874e-12	45.6302	NC_046177.1	2742868	2743090	LOC116921541	NA	-	Gnomon	exon	protein_coding	mRNA;LOC116921541;aspartate aminotransferase, mitochondrial-like;4	0
NC_046177.1	2742927	2742928	3.67291e-11	44.6268	NC_046177.1	2742868	2743090	LOC116921541	NA	-	Gnomon	exon	protein_coding	mRNA;LOC116921541;aspartate aminotransferase, mitochondrial-like;4	0
NC_046177.1	2742948	2742949	1.70974e-14	53.6458	NC_046177.1	2742868	2743090	LOC116921541	NA	-	Gnomon	exon	protein_coding	mRNA;LOC116921541;aspartate aminotransferase, mitochondrial-like;4	0
NC_046177.1	2742969	2742970	0	53.4495	NC_046177.1	2742868	2743090	LOC116921541	NA	-	Gnomon	exon	protein_coding	mRNA;LOC116921541;aspartate aminotransferase, mitochondrial-like;4	0
NC_046177.1	2742970	2742971	2.13163e-14	45.767	NC_046177.1	2742868	2743090	LOC116921541	NA	-	Gnomon	exon	protein_coding	mRNA;LOC116921541;aspartate aminotransferase, mitochondrial-like;4	0
NC_046177.1	3364456	3364457	2.0382e-06	-26.2861	NC_046177.1	3364200	3364767	LOC116921725	NA	+	Gnomon	exon	protein_coding	mRNA;LOC116921725;uncharacterized LOC116921725;3	0
NC_046177.1	3950151	3950152	8.36082e-11	40.5972	NC_046177.1	3949823	3950625	LOC116922009	NA	+	Gnomon	intron	protein_coding	mRNA;LOC116922009;diamine acetyltransferase 2-like, transcript variant X6;NA	0
NC_046177.1	3968090	3968091	5.56828e-10	-34.6273	NC_046177.1	3967966	3968190	LOC116921987	NA	-	Gnomon	exon	protein_coding	mRNA;LOC116921987;DNA polymerase epsilon catalytic subunit A-like, transcript variant X3;4	0
NC_046177.1	4455728	4455729	1.38983e-06	-44.6721	NC_046177.1	4455621	4455755	LOC116920068	NA	+	Gnomon	exon	protein_coding	mRNA;LOC116920068;peptidyl-prolyl cis-trans isomerase-like 1;2	0
NC_046177.1	5229907	5229908	8.35043e-12	43.2292	NC_046177.1	5229844	5230022	LOC116922135	NA	+	Gnomon	exon	protein_coding	mRNA;LOC116922135;U6 snRNA-associated Sm-like protein LSm4;4	0
NC_046177.1	6403490	6403491	2.09606e-08	-31.2446	NC_046177.1	6402841	6403496	LOC116920588	NA	-	Gnomon	exon	protein_coding	mRNA;LOC116920588;fat storage-inducing transmembrane protein-like;4	0
NC_046177.1	7030302	7030303	2.15747e-07	-30.3746	NC_046177.1	7029994	7030488	LOC116922055	NA	-	Gnomon	exon	protein_coding	mRNA;LOC116922055;divergent protein kinase domain 2A-like;1	0
NC_046177.1	8653559	8653560	7.24229e-08	-36.5112	NC_046177.1	8653559	8653622	LOC116920144	NA	+	Gnomon	intron	protein_coding	mRNA;LOC116920144;DNA repair and recombination protein RAD54B-like, transcript variant X4;NA	0
NC_046177.1	9838612	9838613	9.46181e-11	42.5042	NC_046177.1	9838373	9838705	LOC116920307	NA	+	Gnomon	exon	protein_coding	mRNA;LOC116920307;failed axon connections homolog, transcript variant X7;3	0
NC_046178.1	168520	168521	2.69846e-11	67.7778	NC_046178.1	168362	168710	LOC116922648	NA	-	Gnomon	exon	protein_coding	mRNA;LOC116922648;gastrula zinc finger protein XlCGF17.1-like;2	0
NC_046178.1	1481735	1481736	8.84923e-09	55.8036	NC_046178.1	1481594	1481830	LOC116923539	NA	+	Gnomon	exon	protein_coding	mRNA;LOC116923539;bifunctional 3'-phosphoadenosine 5'-phosphosulfate synthase 2-like;3	0
NC_046178.1	1481753	1481754	5.72748e-08	55.2597	NC_046178.1	1481594	1481830	LOC116923539	NA	+	Gnomon	exon	protein_coding	mRNA;LOC116923539;bifunctional 3'-phosphoadenosine 5'-phosphosulfate synthase 2-like;3	0
NC_046178.1	2666121	2666122	1.08422e-06	39.2529	NC_046178.1	2666103	2666204	LOC116922268	NA	-	Gnomon	exon	protein_coding	mRNA;LOC116922268;28S ribosomal protein S11, mitochondrial-like;3	0
NC_046178.1	3660061	3660062	2.99058e-06	40.4018	NC_046178.1	3659887	3660281	LOC116922361	NA	+	Gnomon	exon	protein_coding	mRNA;LOC116922361;chromatin complexes subunit BAP18-like;4	0
NC_046178.1	4363333	4363334	0	-88.0102	NC_046178.1	4363298	4363381	LOC116923393	NA	-	Gnomon	intron	protein_coding	mRNA;LOC116923393;structural maintenance of chromosomes protein 6-like, transcript variant X4;NA	0
NC_046178.1	5065483	5065484	9.27617e-08	32.8612	NC_046178.1	5065050	5065791	LOC116923406	NA	+	Gnomon	exon	protein_coding	mRNA;LOC116923406;U3 small nucleolar RNA-associated protein 18 homolog;1	0
NC_046178.1	5527898	5527899	3.536e-09	55.3195	NC_046178.1	5527824	5527935	LOC116922876	NA	-	Gnomon	exon	protein_coding	mRNA;LOC116922876;F-box/WD repeat-containing protein 1A-like;2	0
NC_046178.1	5527903	5527904	1.27437e-08	54.3039	NC_046178.1	5527824	5527935	LOC116922876	NA	-	Gnomon	exon	protein_coding	mRNA;LOC116922876;F-box/WD repeat-containing protein 1A-like;2	0
NC_046178.1	5527909	5527910	1.47211e-07	50.6014	NC_046178.1	5527824	5527935	LOC116922876	NA	-	Gnomon	exon	protein_coding	mRNA;LOC116922876;F-box/WD repeat-containing protein 1A-like;2	0
NC_046178.1	5527926	5527927	2.55096e-06	43.8239	NC_046178.1	5527824	5527935	LOC116922876	NA	-	Gnomon	exon	protein_coding	mRNA;LOC116922876;F-box/WD repeat-containing protein 1A-like;2	0
NC_046178.1	5778227	5778228	0	54.608	NC_046178.1	5778152	5778416	LOC116922926	NA	+	Gnomon	exon	protein_coding	mRNA;LOC116922926;pre-mRNA-splicing factor RBM22-like;3	0
NC_046178.1	5778233	5778234	0	85.34	NC_046178.1	5778152	5778416	LOC116922926	NA	+	Gnomon	exon	protein_coding	mRNA;LOC116922926;pre-mRNA-splicing factor RBM22-like;3	0
NC_046178.1	5833947	5833948	3.12247e-06	-29.1896	NC_046178.1	5833798	5833995	LOC116922893	NA	+	Gnomon	exon	protein_coding	mRNA;LOC116922893;inactive peptidyl-prolyl cis-trans isomerase FKBP6-like;2	0
NC_046178.1	5944328	5944329	3.57255e-08	-24.718	NC_046178.1	5944108	5944499	LOC116922927	NA	-	Gnomon	exon	protein_coding	mRNA;LOC116922927;uncharacterized protein B0303.7-like, transcript variant X4;3	0
NC_046178.1	5944329	5944330	1.02509e-08	-26.6162	NC_046178.1	5944108	5944499	LOC116922927	NA	-	Gnomon	exon	protein_coding	mRNA;LOC116922927;uncharacterized protein B0303.7-like, transcript variant X4;3	0
NC_046178.1	6146942	6146943	1.60153e-06	-24.4196	NC_046178.1	6146836	6147014	LOC116922903	NA	+	Gnomon	exon	protein_coding	mRNA;LOC116922903;aladin-like, transcript variant X2;11	0
NC_046178.1	7769099	7769100	4.83249e-08	40.2946	NC_046178.1	7769019	7769244	LOC116923759	NA	+	Gnomon	exon	protein_coding	mRNA;LOC116923759;charged multivesicular body protein 5-like;4	0
NC_046178.1	8417124	8417125	1.07329e-08	51.2126	NC_046178.1	8415914	8417312	LOC116922622	NA	+	Gnomon	intron	protein_coding	mRNA;LOC116922622;uncharacterized LOC116922622;NA	0
NC_046178.1	8417125	8417126	2.26982e-07	56.0418	NC_046178.1	8415914	8417312	LOC116922622	NA	+	Gnomon	intron	protein_coding	mRNA;LOC116922622;uncharacterized LOC116922622;NA	0
NC_046178.1	9685124	9685125	0	56.9083	NC_046178.1	9685098	9685292	LOC116923294	NA	-	Gnomon	exon	protein_coding	mRNA;LOC116923294;EH domain-containing protein 3-like;3	0
NC_046179.1	520788	520789	6.30942e-09	-34.6656	NC_046179.1	520687	520949	LOC116924777	NA	-	Gnomon	exon	protein_coding	mRNA;LOC116924777;apoptotic protease-activating factor 1-like, transcript variant X2;2	0
NC_046179.1	894474	894475	1.59581e-07	38.3354	NC_046179.1	894427	894758	LOC116924857	NA	-	Gnomon	exon	protein_coding	mRNA;LOC116924857;microfibrillar-associated protein 1-like, transcript variant X2;3	0
NC_046179.1	894477	894478	9.26843e-09	39.3519	NC_046179.1	894427	894758	LOC116924857	NA	-	Gnomon	exon	protein_coding	mRNA;LOC116924857;microfibrillar-associated protein 1-like, transcript variant X2;3	0
NC_046179.1	2714205	2714206	2.64076e-08	43.1583	NC_046179.1	2714080	2714854	LOC116925576	NA	+	Gnomon	exon	protein_coding	mRNA;LOC116925576;phosphorylated adapter RNA export protein-like, transcript variant X3;2	0
NC_046179.1	2714206	2714207	7.1167e-07	37.3031	NC_046179.1	2714080	2714854	LOC116925576	NA	+	Gnomon	exon	protein_coding	mRNA;LOC116925576;phosphorylated adapter RNA export protein-like, transcript variant X3;2	0
NC_046179.1	3287907	3287908	2.53214e-06	-27.005	NC_046179.1	3288165	3288277	LOC116924964	NA	+	Gnomon	exon	protein_coding	mRNA;LOC116924964;yrdC domain-containing protein, mitochondrial-like, transcript variant X1;1	258
NC_046179.1	3365542	3365543	2.15486e-06	-29.3853	NC_046179.1	3365455	3365656	LOC116924306	NA	-	Gnomon	exon	lncRNA	ncRNA;LOC116924306;uncharacterized LOC116924306, transcript variant X9;6	0
NC_046179.1	4337368	4337369	0	52.4087	NC_046179.1	4337290	4337400	LOC116924927	NA	-	Gnomon	exon	lncRNA	ncRNA;LOC116924927;uncharacterized LOC116924927;2	0
NC_046179.1	4863239	4863240	3.23905e-07	43.7424	NC_046179.1	4863064	4863269	LOC116925791	NA	+	Gnomon	exon	protein_coding	mRNA;LOC116925791;GATOR complex protein WDR59-like, transcript variant X2;5	0
NC_046179.1	6421832	6421833	1.10759e-08	55.8468	NC_046179.1	6421783	6422163	LOC116924999	NA	+	Gnomon	exon	protein_coding	mRNA;LOC116924999;protein disulfide-isomerase A3-like;5	0
NC_046179.1	6865738	6865739	0	50.8086	NC_046179.1	6865599	6865857	LOC116925809	NA	-	Gnomon	exon	protein_coding	mRNA;LOC116925809;cyclin G-like;2	0
NC_046179.1	6865739	6865740	1.46549e-14	42.6835	NC_046179.1	6865599	6865857	LOC116925809	NA	-	Gnomon	exon	protein_coding	mRNA;LOC116925809;cyclin G-like;2	0
NC_046179.1	8731282	8731283	1.16128e-10	46.0526	NC_046179.1	8731058	8731332	LOC116924230	NA	+	Gnomon	exon	protein_coding	mRNA;LOC116924230;serine/threonine-protein phosphatase 6 regulatory subunit 3-like;4	0
NC_046179.1	8731283	8731284	2.44249e-15	51.252	NC_046179.1	8731058	8731332	LOC116924230	NA	+	Gnomon	exon	protein_coding	mRNA;LOC116924230;serine/threonine-protein phosphatase 6 regulatory subunit 3-like;4	0
NC_046179.1	8943189	8943190	5.35794e-13	-46.7903	NC_046179.1	8943001	8943445	LOC116924377	NA	-	Gnomon	exon	lncRNA	ncRNA;LOC116924377;uncharacterized LOC116924377;3	0
NC_046179.1	9279947	9279948	6.85258e-10	54.01	NC_046179.1	9279558	9280224	LOC116925925	NA	-	Gnomon	exon	protein_coding	mRNA;LOC116925925;choline/ethanolamine kinase-like, transcript variant X4;7	0
NC_046180.1	2035102	2035103	1.17011e-09	-39.1412	NC_046180.1	2035057	2035188	LOC116926678	NA	-	Gnomon	exon	protein_coding	mRNA;LOC116926678;60S ribosomal protein L13a-like;2	0
NC_046180.1	6060838	6060839	5.9856e-07	46.1957	NC_046180.1	6060817	6060945	LOC116927369	NA	+	Gnomon	exon	protein_coding	mRNA;LOC116927369;eukaryotic translation initiation factor 3 subunit D-like, transcript variant X2;4	0
NC_046180.1	7196198	7196199	1.30927e-08	-42.1658	NC_046180.1	7195672	7196249	LOC116927650	NA	-	Gnomon	exon	protein_coding	mRNA;LOC116927650;polymerase delta-interacting protein 3-like, transcript variant X9;2	0
NC_046180.1	7493765	7493766	1.51491e-06	44.5815	NC_046180.1	7493749	7494017	LOC116926271	NA	+	Gnomon	exon	protein_coding	mRNA;LOC116926271;cysteine/serine-rich nuclear protein 3-like, transcript variant X2;2	0
NC_046180.1	8432463	8432464	0	-51.8712	NC_046180.1	8432255	8432482	LOC116926593	NA	-	Gnomon	exon	protein_coding	mRNA;LOC116926593;tubulin beta-2B chain-like;3	0
NC_046180.1	8776362	8776363	6.65043e-09	-56.3972	NC_046180.1	8776159	8776734	LOC116926553	NA	+	Gnomon	exon	protein_coding	mRNA;LOC116926553;uncharacterized LOC116926553;2	0
NC_046180.1	9070546	9070547	2.1283e-12	-38.9107	NC_046180.1	9070460	9070749	LOC116928095	NA	+	Gnomon	exon	protein_coding	mRNA;LOC116928095;3-oxo-5-alpha-steroid 4-dehydrogenase 1-like, transcript variant X1;4	0
NC_046180.1	9253375	9253376	2.28055e-07	-50.2706	NC_046180.1	9252188	9253486	LOC116928140	NA	-	Gnomon	intron	protein_coding	mRNA;LOC116928140;dynamin-like, transcript variant X5;NA	0
NC_046180.1	9344839	9344840	1.1755e-06	-25.9834	NC_046180.1	9348426	9348980	LOC116927938	NA	-	Gnomon	exon	lncRNA	ncRNA;LOC116927938;uncharacterized LOC116927938, transcript variant X2;9	3587
NC_046180.1	9484907	9484908	2.13163e-14	-37.3333	NC_046180.1	9483632	9485133	LOC116927969	NA	-	Gnomon	exon	protein_coding	mRNA;LOC116927969;ataxin-7-like protein 1, transcript variant X2;4	0
NC_046180.1	10002481	10002482	0	53.0982	NC_046180.1	10002279	10002684	LOC116926041	NA	-	Gnomon	exon	protein_coding	mRNA;LOC116926041;protein arginine N-methyltransferase 5-like;4	0
NC_046180.1	10002482	10002483	6.21747e-12	52.2705	NC_046180.1	10002279	10002684	LOC116926041	NA	-	Gnomon	exon	protein_coding	mRNA;LOC116926041;protein arginine N-methyltransferase 5-like;4	0
NC_046180.1	10152615	10152616	2.82219e-13	-44.7044	NC_046180.1	10152329	10153380	LOC116926744	NA	+	Gnomon	exon	lncRNA	ncRNA;LOC116926744;uncharacterized LOC116926744, transcript variant X1;2	0
NC_046181.1	1277039	1277040	4.77633e-08	-45.8974	NC_046181.1	1276938	1277118	LOC116929848	NA	-	Gnomon	exon	protein_coding	mRNA;LOC116929848;phosphatidylserine decarboxylase proenzyme, mitochondrial-like;1	0
NC_046181.1	1277040	1277041	3.76625e-09	-44.5076	NC_046181.1	1276938	1277118	LOC116929848	NA	-	Gnomon	exon	protein_coding	mRNA;LOC116929848;phosphatidylserine decarboxylase proenzyme, mitochondrial-like;1	0
NC_046181.1	1857181	1857182	4.13057e-09	-58.2775	NC_046181.1	1857131	1857256	LOC116929355	NA	-	Gnomon	exon	protein_coding	mRNA;LOC116929355;40S ribosomal protein S23;4	0
NC_046181.1	1993469	1993470	2.46233e-09	-37.6827	NC_046181.1	1993355	1993901	LOC116929393	NA	-	Gnomon	exon	protein_coding	mRNA;LOC116929393;tRNA methyltransferase 10 homolog A-like, transcript variant X1;1	0
NC_046181.1	2030534	2030535	1.7166e-06	-48.3092	NC_046181.1	2030488	2030734	LOC116929386	NA	+	Gnomon	exon	protein_coding	mRNA;LOC116929386;AT-rich interactive domain-containing protein 4B-like, transcript variant X2;6	0
NC_046181.1	2030535	2030536	5.87131e-08	-49.1054	NC_046181.1	2030488	2030734	LOC116929386	NA	+	Gnomon	exon	protein_coding	mRNA;LOC116929386;AT-rich interactive domain-containing protein 4B-like, transcript variant X2;6	0
NC_046181.1	2231281	2231282	1.04389e-07	45.5806	NC_046181.1	2230803	2231452	LOC116928610	NA	+	Gnomon	exon	protein_coding	mRNA;LOC116928610;uncharacterized LOC116928610;1	0
NC_046181.1	2231282	2231283	2.08789e-11	60.5708	NC_046181.1	2230803	2231452	LOC116928610	NA	+	Gnomon	exon	protein_coding	mRNA;LOC116928610;uncharacterized LOC116928610;1	0
NC_046181.1	2461221	2461222	1.27611e-06	-43.4002	NC_046181.1	2460981	2461227	LOC116928559	NA	-	Gnomon	exon	protein_coding	mRNA;LOC116928559;serum response factor-like;2	0
NC_046181.1	2763922	2763923	8.94937e-11	-36.7968	NC_046181.1	2763107	2763935	LOC116928758	NA	+	Gnomon	exon	protein_coding	mRNA;LOC116928758;spectrin beta chain, non-erythrocytic 1-like;35	0
NC_046181.1	2763923	2763924	2.08455e-12	-43.4771	NC_046181.1	2763107	2763935	LOC116928758	NA	+	Gnomon	exon	protein_coding	mRNA;LOC116928758;spectrin beta chain, non-erythrocytic 1-like;35	0
NC_046181.1	2854654	2854655	1.33671e-13	-44.7318	NC_046181.1	2854632	2854768	LOC116928783	NA	-	Gnomon	exon	protein_coding	mRNA;LOC116928783;PAN2-PAN3 deadenylation complex catalytic subunit PAN2-like;4	0
NC_046181.1	2854655	2854656	1.0363e-08	-35.394	NC_046181.1	2854632	2854768	LOC116928783	NA	-	Gnomon	exon	protein_coding	mRNA;LOC116928783;PAN2-PAN3 deadenylation complex catalytic subunit PAN2-like;4	0
NC_046181.1	2869217	2869218	1.61131e-06	-26.2633	NC_046181.1	2868553	2869319	LOC116928794	NA	-	Gnomon	exon	protein_coding	mRNA;LOC116928794;protein scarlet-like;14	0
NC_046181.1	3433486	3433487	9.7947e-10	-57.4555	NC_046181.1	3433471	3433683	LOC116928946	NA	+	Gnomon	exon	protein_coding	mRNA;LOC116928946;heat shock factor protein-like, transcript variant X7;3	0
NC_046181.1	3780864	3780865	3.79644e-08	46.9542	NC_046181.1	3780678	3780948	LOC116929010	NA	+	Gnomon	exon	protein_coding	mRNA;LOC116929010;1-phosphatidylinositol 4,5-bisphosphate phosphodiesterase delta-3-like;16	0
NC_046181.1	3780865	3780866	1.72187e-07	43.6469	NC_046181.1	3780678	3780948	LOC116929010	NA	+	Gnomon	exon	protein_coding	mRNA;LOC116929010;1-phosphatidylinositol 4,5-bisphosphate phosphodiesterase delta-3-like;16	0
NC_046181.1	5780123	5780124	1.04057e-07	46.6463	NC_046181.1	5780050	5780124	LOC116929702	NA	-	Gnomon	intron	protein_coding	mRNA;LOC116929702;4-coumarate--CoA ligase 2-like;NA	0
NC_046181.1	6729653	6729654	7.3416e-07	-51.1932	NC_046181.1	6729539	6729707	LOC116929699	NA	+	Gnomon	exon	protein_coding	mRNA;LOC116929699;guanine nucleotide-binding protein-like 1;3	0
NC_046181.1	8041218	8041219	3.71538e-06	43.7045	NC_046181.1	8041139	8041375	LOC116929492	NA	+	Gnomon	exon	protein_coding	mRNA;LOC116929492;sorting nexin-12-like;5	0
NC_046181.1	8871635	8871636	1.63411e-06	-18.1502	NC_046181.1	8871498	8871809	LOC116928357	NA	-	Gnomon	exon	lncRNA	ncRNA;LOC116928357;uncharacterized LOC116928357;4	0
NC_046181.1	8871636	8871637	5.46359e-07	-18.0743	NC_046181.1	8871498	8871809	LOC116928357	NA	-	Gnomon	exon	lncRNA	ncRNA;LOC116928357;uncharacterized LOC116928357;4	0
NC_046181.1	8871648	8871649	7.04162e-10	-23.2828	NC_046181.1	8871498	8871809	LOC116928357	NA	-	Gnomon	exon	lncRNA	ncRNA;LOC116928357;uncharacterized LOC116928357;4	0
NC_046181.1	8997413	8997414	3.257e-06	27.4449	NC_046181.1	8996627	8997879	LOC116928367	NA	-	Gnomon	exon	protein_coding	mRNA;LOC116928367;uncharacterized LOC116928367;2	0
NC_046182.1	1579332	1579333	3.65223e-11	-35.817	NC_046182.1	1572773	1580522	LOC116930840	NA	-	Gnomon	intron	protein_coding	mRNA;LOC116930840;uncharacterized LOC116930840, transcript variant X1;NA	0
NC_046182.1	1579333	1579334	5.56843e-08	-36.0714	NC_046182.1	1572773	1580522	LOC116930840	NA	-	Gnomon	intron	protein_coding	mRNA;LOC116930840;uncharacterized LOC116930840, transcript variant X1;NA	0
NC_046182.1	2530328	2530329	9.12505e-07	-29.7857	NC_046182.1	2530225	2530338	LOC116931030	NA	+	Gnomon	exon	protein_coding	mRNA;LOC116931030;N6-adenosine-methyltransferase catalytic subunit-like;4	0
NC_046182.1	2902569	2902570	7.28282e-10	56.3587	NC_046182.1	2902088	2902599	LOC116931142	NA	-	Gnomon	exon	protein_coding	mRNA;LOC116931142;HD domain-containing protein 2-like;5	0
NC_046182.1	3121809	3121810	1.11597e-07	-33.1002	NC_046182.1	3121407	3122334	LOC116930472	NA	+	Gnomon	exon	protein_coding	mRNA;LOC116930472;uncharacterized LOC116930472;7	0
NC_046182.1	6889787	6889788	2.26012e-07	-49.5827	NC_046182.1	6889613	6889842	LOC116930140	NA	-	Gnomon	exon	protein_coding	mRNA;LOC116930140;small integral membrane protein 14-like;3	0
NC_046182.1	7027263	7027264	1.27611e-08	-38.4496	NC_046182.1	7027163	7027604	LOC116930219	NA	+	Gnomon	exon	protein_coding	mRNA;LOC116930219;UDP-N-acetylglucosamine transporter-like;7	0
NC_046182.1	7027264	7027265	9.43912e-13	-41.3749	NC_046182.1	7027163	7027604	LOC116930219	NA	+	Gnomon	exon	protein_coding	mRNA;LOC116930219;UDP-N-acetylglucosamine transporter-like;7	0
NC_046182.1	7939454	7939455	1.52969e-07	-26.7824	NC_046182.1	7939425	7939481	LOC116930686	NA	+	Gnomon	intron	protein_coding	mRNA;LOC116930686;probable U3 small nucleolar RNA-associated protein 11;NA	0
NC_046182.1	8039770	8039771	3.58785e-08	-30.7	NC_046182.1	8039090	8041806	LOC116930077	NA	+	Gnomon	exon	lncRNA	ncRNA;LOC116930077;uncharacterized LOC116930077;11	0
NC_046182.1	8243981	8243982	1.16837e-07	-48.0089	NC_046182.1	8243676	8244431	LOC116930145	NA	+	Gnomon	exon	protein_coding	mRNA;LOC116930145;centromere/kinetochore protein zw10 homolog;3	0
NC_046183.1	57894	57895	2.50988e-06	-25.5211	NC_046183.1	57524	58298	LOC116931899	NA	-	Gnomon	exon	protein_coding	mRNA;LOC116931899;BRISC and BRCA1-A complex member 2-like, transcript variant X2;3	0
NC_046183.1	178413	178414	1.28623e-06	-30.0382	NC_046183.1	178397	178462	LOC116932316	NA	-	Gnomon	intron	protein_coding	mRNA;LOC116932316;N-glycosylase/DNA lyase-like;NA	0
NC_046183.1	1914479	1914480	2.2069e-12	51.9452	NC_046183.1	1914370	1915327	LOC116932378	NA	+	Gnomon	exon	protein_coding	misc_RNA;LOC116932378;metallo-beta-lactamase domain-containing protein 1-like, transcript variant X2;5	0
NC_046183.1	2452696	2452697	9.07318e-10	-28.6369	NC_046183.1	2452094	2452865	LOC116932278	NA	+	Gnomon	exon	protein_coding	misc_RNA;LOC116932278;AT-rich interactive domain-containing protein 2-like, transcript variant X2;1	0
NC_046183.1	2583762	2583763	3.40846e-07	-46.9966	NC_046183.1	2583450	2583780	LOC116932330	NA	-	Gnomon	exon	protein_coding	mRNA;LOC116932330;ribosome-recycling factor, mitochondrial-like, transcript variant X2;4	0
NC_046183.1	2583763	2583764	8.75917e-09	-44.0432	NC_046183.1	2583450	2583780	LOC116932330	NA	-	Gnomon	exon	protein_coding	mRNA;LOC116932330;ribosome-recycling factor, mitochondrial-like, transcript variant X2;4	0
NC_046183.1	3540402	3540403	5.21746e-07	-34.3646	NC_046183.1	3540081	3540697	LOC116932391	NA	+	Gnomon	exon	protein_coding	mRNA;LOC116932391;kinesin-associated protein 3-like;3	0
NC_046183.1	3540403	3540404	3.14699e-11	-40.0473	NC_046183.1	3540081	3540697	LOC116932391	NA	+	Gnomon	exon	protein_coding	mRNA;LOC116932391;kinesin-associated protein 3-like;3	0
NC_046183.1	5990204	5990205	3.87814e-07	56.0398	NC_046183.1	5990103	5990484	LOC116932253	NA	+	Gnomon	exon	lncRNA	ncRNA;LOC116932253;uncharacterized LOC116932253;3	0
NC_046183.1	5991443	5991444	8.75834e-08	-29.5238	NC_046183.1	5991262	5991451	LOC116932218	NA	+	Gnomon	exon	protein_coding	mRNA;LOC116932218;60S ribosomal protein L44;3	0
NC_046183.1	6275107	6275108	0	57.4078	NC_046183.1	6274988	6275343	LOC116932151	NA	-	Gnomon	exon	protein_coding	mRNA;LOC116932151;double-stranded RNA-binding protein Staufen homolog 2-like, transcript variant X3;4	0
NW_022653997.1	41598	41599	6.77821e-08	-26.7216	NW_022653997.1	41436	41628	LOC116933517	NA	+	Gnomon	exon	protein_coding	mRNA;LOC116933517;uncharacterized LOC116933517, transcript variant X2;3	0
NW_022653997.1	41599	41600	2.71339e-13	-37.4545	NW_022653997.1	41436	41628	LOC116933517	NA	+	Gnomon	exon	protein_coding	mRNA;LOC116933517;uncharacterized LOC116933517, transcript variant X2;3	0
NW_022654055.1	4136	4137	8.55281e-10	-34.1395	NW_022654055.1	3597	4518	LOC116933560	NA	-	Gnomon	exon	protein_coding	misc_RNA;LOC116933560;protein lines-like, transcript variant X2;1	0
NW_022654270.1	4474	4475	2.63929e-07	49.686	NW_022654270.1	4119	4318	LOC116933695	NA	-	Gnomon	exon	protein_coding	mRNA;LOC116933695;UBX domain-containing protein 6-like;1	-157
NW_022655001.1	784	785	5.65274e-11	66.4103	NW_022655001.1	638	815	LOC116934199	NA	-	Gnomon	exon	lncRNA	ncRNA;LOC116934199;uncharacterized LOC116934199, transcript variant X5;2	0
NW_022655143.1	1334	1335	2.35805e-06	-28.1617	NW_022655143.1	776	1366	LOC116934284	NA	-	Gnomon	exon	protein_coding	mRNA;LOC116934284;uncharacterized LOC116934284, transcript variant X3;6	0
NW_022655143.1	1340	1341	2.95798e-06	-29.057	NW_022655143.1	776	1366	LOC116934284	NA	-	Gnomon	exon	protein_coding	mRNA;LOC116934284;uncharacterized LOC116934284, transcript variant X3;6	0
NW_022655702.1	13058	13059	3.82747e-07	-25.3125	NW_022655702.1	12920	13213	LOC116934669	NA	+	Gnomon	exon	protein_coding	mRNA;LOC116934669;tetratricopeptide repeat protein 7B-like;1	0
NW_022656047.1	21754	21755	1.41002e-10	54.0252	NW_022656047.1	21619	21793	LOC116934894	NA	-	Gnomon	intron	protein_coding	mRNA;LOC116934894;ATP synthase subunit alpha, mitochondrial-like;NA	0
NW_022656047.1	21755	21756	1.09751e-10	61.4179	NW_022656047.1	21619	21793	LOC116934894	NA	-	Gnomon	intron	protein_coding	mRNA;LOC116934894;ATP synthase subunit alpha, mitochondrial-like;NA	0
NW_022656501.1	30235	30236	5.55811e-08	-34.0352	NW_022656501.1	30219	30342	LOC116935193	NA	+	Gnomon	exon	protein_coding	mRNA;LOC116935193;60S ribosomal protein L7a-like;5	0
NW_022656501.1	30236	30237	1.06137e-12	-41.9155	NW_022656501.1	30219	30342	LOC116935193	NA	+	Gnomon	exon	protein_coding	mRNA;LOC116935193;60S ribosomal protein L7a-like;5	0
NW_022656501.1	30246	30247	1.609e-07	-32.9365	NW_022656501.1	30219	30342	LOC116935193	NA	+	Gnomon	exon	protein_coding	mRNA;LOC116935193;60S ribosomal protein L7a-like;5	0
NW_022656501.1	30247	30248	3.09086e-12	-40.1359	NW_022656501.1	30219	30342	LOC116935193	NA	+	Gnomon	exon	protein_coding	mRNA;LOC116935193;60S ribosomal protein L7a-like;5	0
