# Supplementary material for: Environmentally induced DNA methylation is inherited across generations in an aquatic keystone species
Source: iScience. 2022 Apr 25;25(5):104303. doi: 10.1016/j.isci.2022.104303 (PMC9097707; doi:10.1016/j.isci.2022.104303)
Supplement: Supplementary file 7 — Table S6. Annotation of direct (F1) DMPs for stressor 5-azacytidine, related to Figure 4 [file mmc7.xlsx]

## Sheet: Table S6
#Table S6 - Annotation of direct (F1) DMPs for stressor 5-azacytidine, related to Figure 4.
DMPs at 5% FDR					overlapping feature annotation
chr	start	end	F1 p value	F1 methylation difference from control	chr	start	end	gene_id	score	strand	source	feature	gene_biotype	gbkey ; gene ; product ; exon_number	distance.in.bp_of_DMPs_from_feature
NC_046174.1	51593	51594	2.37783e-06	-31.0462	NC_046174.1	51549	51807	LOC116922114	NA	-	Gnomon	exon	protein_coding	mRNA;LOC116922114;uncharacterized LOC116922114;6	0
NC_046174.1	51605	51606	4.14976e-06	-30.4344	NC_046174.1	51549	51807	LOC116922114	NA	-	Gnomon	exon	protein_coding	mRNA;LOC116922114;uncharacterized LOC116922114;6	0
NC_046174.1	51630	51631	1.2786e-06	-29.6471	NC_046174.1	51549	51807	LOC116922114	NA	-	Gnomon	exon	protein_coding	mRNA;LOC116922114;uncharacterized LOC116922114;6	0
NC_046174.1	51642	51643	1.09083e-06	-29.273	NC_046174.1	51549	51807	LOC116922114	NA	-	Gnomon	exon	protein_coding	mRNA;LOC116922114;uncharacterized LOC116922114;6	0
NC_046174.1	77577	77578	2.37494e-06	-37.5323	NC_046174.1	77554	77743	LOC116922184	NA	+	Gnomon	exon	protein_coding	mRNA;LOC116922184;ATP synthase subunit b, mitochondrial-like;4	0
NC_046174.1	78925	78926	2.98186e-07	-61.3826	NC_046174.1	78916	79085	LOC116922176	NA	+	Gnomon	exon	protein_coding	mRNA;LOC116922176;voltage-gated hydrogen channel 1-like;2	0
NC_046174.1	120361	120362	8.6411e-09	-64.5175	NC_046174.1	120357	120556	LOC116934102	NA	-	Gnomon	exon	protein_coding	mRNA;LOC116934102;ragulator complex protein LAMTOR4-like;3	0
NC_046174.1	120362	120363	7.20055e-07	-56.8482	NC_046174.1	120357	120556	LOC116934102	NA	-	Gnomon	exon	protein_coding	mRNA;LOC116934102;ragulator complex protein LAMTOR4-like;3	0
NC_046174.1	130758	130759	1.87246e-05	-57.7636	NC_046174.1	130645	131052	LOC116931546	NA	+	Gnomon	exon	protein_coding	misc_RNA;LOC116931546;uncharacterized LOC116931546, transcript variant X5;2	0
NC_046174.1	131005	131006	5.14263e-06	-56.3258	NC_046174.1	130645	131052	LOC116931546	NA	+	Gnomon	exon	protein_coding	misc_RNA;LOC116931546;uncharacterized LOC116931546, transcript variant X5;2	0
NC_046174.1	163505	163506	2.10004e-05	-58.7927	NC_046174.1	163445	163678	LOC116919458	NA	-	Gnomon	exon	protein_coding	mRNA;LOC116919458;meiosis-specific nuclear structural protein 1-like;3	0
NC_046174.1	174078	174079	4.47674e-07	-64.2199	NC_046174.1	174078	174228	LOC116920274	NA	-	Gnomon	exon	protein_coding	mRNA;LOC116920274;3-oxoacyl-[acyl-carrier-protein] reductase FabG-like;3	0
NC_046174.1	174096	174097	2.18189e-06	-56.8333	NC_046174.1	174078	174228	LOC116920274	NA	-	Gnomon	exon	protein_coding	mRNA;LOC116920274;3-oxoacyl-[acyl-carrier-protein] reductase FabG-like;3	0
NC_046174.1	225562	225563	1.06236e-05	-49.6071	NC_046174.1	225550	225824	LOC116918604	NA	-	Gnomon	exon	protein_coding	mRNA;LOC116918604;uncharacterized LOC116918604;3	0
NC_046174.1	254935	254936	1.80498e-05	-34.6875	NC_046174.1	254619	255325	LOC116918977	NA	+	Gnomon	exon	protein_coding	mRNA;LOC116918977;uncharacterized LOC116918977;7	0
NC_046174.1	301542	301543	4.19157e-06	-56.8	NC_046174.1	301474	301547	LOC116919781	NA	+	Gnomon	exon	protein_coding	mRNA;LOC116919781;cyclin-dependent kinase 10-like, transcript variant X2;2	0
NC_046174.1	414257	414258	6.6535e-07	-62.9679	NC_046174.1	414177	414419	LOC116918542	NA	-	Gnomon	exon	protein_coding	mRNA;LOC116918542;puromycin-sensitive aminopeptidase-like;2	0
NC_046174.1	414347	414348	1.01865e-05	-57.9545	NC_046174.1	414177	414419	LOC116918542	NA	-	Gnomon	exon	protein_coding	mRNA;LOC116918542;puromycin-sensitive aminopeptidase-like;2	0
NC_046174.1	414368	414369	1.38529e-05	-55.4501	NC_046174.1	414177	414419	LOC116918542	NA	-	Gnomon	exon	protein_coding	mRNA;LOC116918542;puromycin-sensitive aminopeptidase-like;2	0
NC_046174.1	873892	873893	5.32337e-06	-63.9381	NC_046174.1	873377	874002	LOC116918955	NA	-	Gnomon	exon	protein_coding	mRNA;LOC116918955;solute carrier family 15 member 4-like, transcript variant X2;2	0
NC_046174.1	873893	873894	3.0811e-06	-59.8692	NC_046174.1	873377	874002	LOC116918955	NA	-	Gnomon	exon	protein_coding	mRNA;LOC116918955;solute carrier family 15 member 4-like, transcript variant X2;2	0
NC_046174.1	932266	932267	7.10985e-09	-61.7424	NC_046174.1	931464	932557	LOC116918371	NA	-	Gnomon	exon	protein_coding	mRNA;LOC116918371;transmembrane protein 132C-like;2	0
NC_046174.1	932267	932268	8.88178e-16	-71.2054	NC_046174.1	931464	932557	LOC116918371	NA	-	Gnomon	exon	protein_coding	mRNA;LOC116918371;transmembrane protein 132C-like;2	0
NC_046174.1	932295	932296	3.82492e-06	-50.0993	NC_046174.1	931464	932557	LOC116918371	NA	-	Gnomon	exon	protein_coding	mRNA;LOC116918371;transmembrane protein 132C-like;2	0
NC_046174.1	932330	932331	8.87895e-06	-49.1249	NC_046174.1	931464	932557	LOC116918371	NA	-	Gnomon	exon	protein_coding	mRNA;LOC116918371;transmembrane protein 132C-like;2	0
NC_046174.1	932389	932390	2.98332e-07	-53.4599	NC_046174.1	931464	932557	LOC116918371	NA	-	Gnomon	exon	protein_coding	mRNA;LOC116918371;transmembrane protein 132C-like;2	0
NC_046174.1	932390	932391	2.29521e-05	-51.6678	NC_046174.1	931464	932557	LOC116918371	NA	-	Gnomon	exon	protein_coding	mRNA;LOC116918371;transmembrane protein 132C-like;2	0
NC_046174.1	932414	932415	2.23295e-06	-51.2821	NC_046174.1	931464	932557	LOC116918371	NA	-	Gnomon	exon	protein_coding	mRNA;LOC116918371;transmembrane protein 132C-like;2	0
NC_046174.1	932415	932416	2.26284e-05	-50.8929	NC_046174.1	931464	932557	LOC116918371	NA	-	Gnomon	exon	protein_coding	mRNA;LOC116918371;transmembrane protein 132C-like;2	0
NC_046174.1	932512	932513	3.52864e-10	-59.308	NC_046174.1	931464	932557	LOC116918371	NA	-	Gnomon	exon	protein_coding	mRNA;LOC116918371;transmembrane protein 132C-like;2	0
NC_046174.1	932513	932514	1.43256e-06	-62.3016	NC_046174.1	931464	932557	LOC116918371	NA	-	Gnomon	exon	protein_coding	mRNA;LOC116918371;transmembrane protein 132C-like;2	0
NC_046174.1	932698	932699	2.40047e-06	-54.4942	NC_046174.1	932686	933224	LOC116918371	NA	-	Gnomon	exon	protein_coding	mRNA;LOC116918371;transmembrane protein 132C-like;1	0
NC_046174.1	1021626	1021627	5.27694e-06	-54.6238	NC_046174.1	1021543	1021731	LOC116920147	NA	-	Gnomon	exon	protein_coding	mRNA;LOC116920147;syntenin-1-like;4	0
NC_046174.1	1021874	1021875	7.91512e-06	-58.325	NC_046174.1	1021798	1021969	LOC116920147	NA	-	Gnomon	exon	protein_coding	mRNA;LOC116920147;syntenin-1-like;3	0
NC_046174.1	1021875	1021876	1.23739e-05	-48.6029	NC_046174.1	1021798	1021969	LOC116920147	NA	-	Gnomon	exon	protein_coding	mRNA;LOC116920147;syntenin-1-like;3	0
NC_046174.1	1022178	1022179	2.19036e-05	-50.7082	NC_046174.1	1022028	1022211	LOC116920147	NA	-	Gnomon	exon	protein_coding	mRNA;LOC116920147;syntenin-1-like;2	0
NC_046174.1	1227201	1227202	2.31826e-05	-54.8872	NC_046174.1	1227122	1227564	LOC116920300	NA	-	Gnomon	exon	protein_coding	mRNA;LOC116920300;uncharacterized LOC116920300;1	0
NC_046174.1	1248654	1248655	4.85679e-06	-56.0183	NC_046174.1	1248618	1248801	LOC116918409	NA	-	Gnomon	exon	protein_coding	mRNA;LOC116918409;probable ATP-dependent RNA helicase DHX37, transcript variant X2;3	0
NC_046174.1	1281440	1281441	8.1391e-06	-58.1633	NC_046174.1	1280868	1281556	LOC116920102	NA	-	Gnomon	exon	protein_coding	mRNA;LOC116920102;probable serine hydrolase;4	0
NC_046174.1	1281842	1281843	1.3539e-05	-54.781	NC_046174.1	1281809	1281941	LOC116920102	NA	-	Gnomon	exon	protein_coding	mRNA;LOC116920102;probable serine hydrolase;2	0
NC_046174.1	1388800	1388801	5.21313e-06	-62.2076	NC_046174.1	1388619	1388845	LOC116920479	NA	+	Gnomon	exon	protein_coding	mRNA;LOC116920479;60S ribosome subunit biogenesis protein NIP7 homolog, transcript variant X4;2	0
NC_046174.1	1492476	1492477	7.96824e-07	-53.1384	NC_046174.1	1492438	1492557	LOC116917417	NA	-	Gnomon	exon	lncRNA	ncRNA;LOC116917417;uncharacterized LOC116917417, transcript variant X6;3	0
NC_046174.1	1492498	1492499	6.82806e-06	-46.7316	NC_046174.1	1492438	1492557	LOC116917417	NA	-	Gnomon	exon	lncRNA	ncRNA;LOC116917417;uncharacterized LOC116917417, transcript variant X6;3	0
NC_046174.1	1497052	1497053	2.64773e-05	-49.7499	NC_046174.1	1497044	1497143	LOC116917402	NA	+	Gnomon	exon	protein_coding	mRNA;LOC116917402;STAM-binding protein-like;2	0
NC_046174.1	1538725	1538726	2.60385e-06	-57.037	NC_046174.1	1538199	1539247	LOC116936524	NA	-	Gnomon	exon	protein_coding	mRNA;LOC116936524;uncharacterized LOC116936524, transcript variant X3;20	0
NC_046174.1	1571410	1571411	6.27035e-06	-58.3735	NC_046174.1	1571194	1571534	LOC116936548	NA	-	Gnomon	exon	lncRNA	ncRNA;LOC116936548;uncharacterized LOC116936548;2	0
NC_046174.1	1592132	1592133	1.13994e-06	-55.6289	NC_046174.1	1592039	1592042	LOC116936375	NA	+	Gnomon	stop_codon	protein_coding	CDS;LOC116936375;mediator of RNA polymerase II transcription subunit 21-like;3	-91
NC_046174.1	1601490	1601491	2.66822e-06	-59.2716	NC_046174.1	1600876	1601681	LOC116936519	NA	+	Gnomon	exon	protein_coding	mRNA;LOC116936519;zinc finger and BTB domain-containing protein 14-like, transcript variant X2;2	0
NC_046174.1	1648026	1648027	9.16449e-06	-56.505	NC_046174.1	1647961	1648324	LOC116936520	NA	+	Gnomon	exon	protein_coding	mRNA;LOC116936520;CCR4-NOT transcription complex subunit 6-like;3	0
NC_046174.1	1648042	1648043	1.8179e-05	-52.9891	NC_046174.1	1647961	1648324	LOC116936520	NA	+	Gnomon	exon	protein_coding	mRNA;LOC116936520;CCR4-NOT transcription complex subunit 6-like;3	0
NC_046174.1	1648063	1648064	9.1284e-06	-51.4286	NC_046174.1	1647961	1648324	LOC116936520	NA	+	Gnomon	exon	protein_coding	mRNA;LOC116936520;CCR4-NOT transcription complex subunit 6-like;3	0
NC_046174.1	1648077	1648078	1.44796e-06	-56.347	NC_046174.1	1647961	1648324	LOC116936520	NA	+	Gnomon	exon	protein_coding	mRNA;LOC116936520;CCR4-NOT transcription complex subunit 6-like;3	0
NC_046174.1	1707363	1707364	1.29158e-07	-61.8284	NC_046174.1	1707236	1707472	LOC116936554	NA	+	Gnomon	exon	protein_coding	mRNA;LOC116936554;pre-mRNA-processing-splicing factor 8;1	0
NC_046174.1	1707599	1707600	4.29062e-08	-60.1765	NC_046174.1	1707533	1707866	LOC116936554	NA	+	Gnomon	exon	protein_coding	mRNA;LOC116936554;pre-mRNA-processing-splicing factor 8;2	0
NC_046174.1	1729695	1729696	9.72496e-06	-57.764	NC_046174.1	1729536	1730514	LOC116936564	NA	+	Gnomon	exon	protein_coding	mRNA;LOC116936564;flocculation protein FLO11-like;2	0
NC_046174.1	1730183	1730184	1.37541e-06	-60.8902	NC_046174.1	1729536	1730514	LOC116936564	NA	+	Gnomon	exon	protein_coding	mRNA;LOC116936564;flocculation protein FLO11-like;2	0
NC_046174.1	1730184	1730185	5.47447e-06	-53.78	NC_046174.1	1729536	1730514	LOC116936564	NA	+	Gnomon	exon	protein_coding	mRNA;LOC116936564;flocculation protein FLO11-like;2	0
NC_046174.1	1739146	1739147	1.91248e-06	-63.6518	NC_046174.1	1739033	1739217	LOC116936570	NA	-	Gnomon	exon	protein_coding	mRNA;LOC116936570;ribose-phosphate pyrophosphokinase 1, transcript variant X2;3	0
NC_046174.1	1776607	1776608	7.76965e-08	-62.2253	NC_046174.1	1776468	1776721	LOC116936577	NA	+	Gnomon	exon	protein_coding	mRNA;LOC116936577;E3 ubiquitin-protein ligase MYLIP-like, transcript variant X2;3	0
NC_046174.1	1776692	1776693	2.90395e-05	-48.8798	NC_046174.1	1776468	1776721	LOC116936577	NA	+	Gnomon	exon	protein_coding	mRNA;LOC116936577;E3 ubiquitin-protein ligase MYLIP-like, transcript variant X2;3	0
NC_046174.1	1778439	1778440	3.33821e-05	-50.6047	NC_046174.1	1778202	1778511	LOC116936578	NA	-	Gnomon	exon	protein_coding	mRNA;LOC116936578;programmed cell death protein 5-like;4	0
NC_046174.1	1791680	1791681	4.45824e-06	-58.0432	NC_046174.1	1791587	1791859	LOC116936591	NA	-	Gnomon	exon	protein_coding	mRNA;LOC116936591;60S ribosomal protein L17-like;5	0
NC_046174.1	1791963	1791964	1.60023e-05	-59.289	NC_046174.1	1791859	1792039	LOC116936591	NA	-	Gnomon	intron	protein_coding	mRNA;LOC116936591;60S ribosomal protein L17-like;NA	0
NC_046174.1	1798900	1798901	1.66723e-05	-54.3803	NC_046174.1	1798863	1799066	LOC116936588	NA	+	Gnomon	exon	protein_coding	mRNA;LOC116936588;carboxy-terminal domain RNA polymerase II polypeptide A small phosphatase 1-like;3	0
NC_046174.1	1827522	1827523	5.45267e-06	-47.8491	NC_046174.1	1827064	1828156	LOC116936584	NA	+	Gnomon	exon	protein_coding	mRNA;LOC116936584;uncharacterized LOC116936584;7	0
NC_046174.1	1864404	1864405	5.55112e-15	-71.8954	NC_046174.1	1864290	1864482	LOC116936598	NA	+	Gnomon	exon	protein_coding	mRNA;LOC116936598;ADP-ribosylation factor GTPase-activating protein 2-like;3	0
NC_046174.1	1864408	1864409	1.77125e-12	-75.7546	NC_046174.1	1864290	1864482	LOC116936598	NA	+	Gnomon	exon	protein_coding	mRNA;LOC116936598;ADP-ribosylation factor GTPase-activating protein 2-like;3	0
NC_046174.1	1864427	1864428	3.31544e-05	-55.2192	NC_046174.1	1864290	1864482	LOC116936598	NA	+	Gnomon	exon	protein_coding	mRNA;LOC116936598;ADP-ribosylation factor GTPase-activating protein 2-like;3	0
NC_046174.1	1864473	1864474	2.16138e-05	-58.6881	NC_046174.1	1864290	1864482	LOC116936598	NA	+	Gnomon	exon	protein_coding	mRNA;LOC116936598;ADP-ribosylation factor GTPase-activating protein 2-like;3	0
NC_046174.1	1864666	1864667	1.61914e-06	-59.0395	NC_046174.1	1864543	1864675	LOC116936598	NA	+	Gnomon	exon	protein_coding	mRNA;LOC116936598;ADP-ribosylation factor GTPase-activating protein 2-like;4	0
NC_046174.1	1926234	1926235	1.61238e-05	-54.6201	NC_046174.1	1926224	1926285	LOC116936393	NA	+	Gnomon	intron	protein_coding	mRNA;LOC116936393;peptidyl-prolyl cis-trans isomerase-like;NA	0
NC_046174.1	1986631	1986632	3.86642e-08	-32.3931	NC_046174.1	1985835	1986070	LOC116936437	NA	+	Gnomon	exon	protein_coding	mRNA;LOC116936437;uncharacterized LOC116936437;4	-562
NC_046174.1	2097460	2097461	3.74539e-06	-58.0952	NC_046174.1	2097416	2097600	LOC116936423	NA	+	Gnomon	exon	protein_coding	mRNA;LOC116936423;minor histocompatibility antigen H13-like;4	0
NC_046174.1	2097461	2097462	1.79026e-10	-70.9543	NC_046174.1	2097416	2097600	LOC116936423	NA	+	Gnomon	exon	protein_coding	mRNA;LOC116936423;minor histocompatibility antigen H13-like;4	0
NC_046174.1	2102983	2102984	3.26184e-05	-39.9866	NC_046174.1	2102586	2103061	LOC116936410	NA	+	Gnomon	exon	protein_coding	mRNA;LOC116936410;tyrosine-protein kinase Src42A-like;1	0
NC_046174.1	2103129	2103130	1.48251e-08	-66.7857	NC_046174.1	2103124	2103389	LOC116936410	NA	+	Gnomon	exon	protein_coding	mRNA;LOC116936410;tyrosine-protein kinase Src42A-like;2	0
NC_046174.1	2103139	2103140	2.88203e-05	-57.0672	NC_046174.1	2103124	2103389	LOC116936410	NA	+	Gnomon	exon	protein_coding	mRNA;LOC116936410;tyrosine-protein kinase Src42A-like;2	0
NC_046174.1	2152914	2152915	3.32078e-06	-64.369	NC_046174.1	2152523	2153180	LOC116936452	NA	+	Gnomon	exon	protein_coding	mRNA;LOC116936452;mRNA-capping enzyme-like;1	0
NC_046174.1	2160252	2160253	1.13837e-05	-53.7069	NC_046174.1	2160216	2160762	LOC116936471	NA	-	Gnomon	exon	protein_coding	mRNA;LOC116936471;DCN1-like protein 4, transcript variant X1;1	0
NC_046174.1	2176913	2176914	3.35482e-05	-54.5238	NC_046174.1	2176210	2177221	LOC116936466	NA	+	Gnomon	exon	protein_coding	mRNA;LOC116936466;protein sel-1 homolog 1-like;1	0
NC_046174.1	2218475	2218476	9.04167e-07	-55.9209	NC_046174.1	2218354	2218541	LOC116936461	NA	-	Gnomon	exon	protein_coding	mRNA;LOC116936461;uncharacterized LOC116936461;2	0
NC_046174.1	2333713	2333714	1.42087e-05	-54.8295	NC_046174.1	2333629	2333758	LOC116931662	NA	+	Gnomon	exon	protein_coding	mRNA;LOC116931662;pseudouridylate synthase 7 homolog;2	0
NC_046174.1	2337875	2337876	1.44535e-07	-67.9662	NC_046174.1	2337300	2337893	LOC116921291	NA	+	Gnomon	exon	protein_coding	mRNA;LOC116921291;pseudouridylate synthase 7 homolog;1	0
NC_046174.1	2367908	2367909	7.62684e-06	-56.2759	NC_046174.1	2367900	2368048	LOC116922954	NA	+	Gnomon	exon	protein_coding	mRNA;LOC116922954;E3 ubiquitin-protein ligase SMURF1-like;2	0
NC_046174.1	2388219	2388220	2.55934e-05	-53	NC_046174.1	2388000	2388569	LOC116936422	NA	+	Gnomon	exon	protein_coding	mRNA;LOC116936422;zinc finger protein 534-like;2	0
NC_046174.1	2388220	2388221	6.27031e-06	-55.5916	NC_046174.1	2388000	2388569	LOC116936422	NA	+	Gnomon	exon	protein_coding	mRNA;LOC116936422;zinc finger protein 534-like;2	0
NC_046174.1	2391866	2391867	4.76073e-07	-37.1476	NC_046174.1	2391758	2392032	LOC116935050	NA	+	Gnomon	exon	protein_coding	mRNA;LOC116935050;protein downstream neighbor of son homolog;2	0
NC_046174.1	2435592	2435593	3.44813e-06	-57.598	NC_046174.1	2435481	2435651	LOC116931236	NA	+	Gnomon	exon	protein_coding	mRNA;LOC116931236;gamma-aminobutyric acid receptor subunit beta-like;10	0
NC_046174.1	2468054	2468055	2.31269e-05	-53.5192	NC_046174.1	2468029	2468122	LOC116927391	NA	-	Gnomon	exon	protein_coding	mRNA;LOC116927391;ran-binding protein 3-like, transcript variant X4;2	0
NC_046174.1	2566356	2566357	1.85091e-05	-36.6602	NC_046174.1	2566223	2566418	LOC116915656	NA	+	Gnomon	exon	protein_coding	mRNA;LOC116915656;integrator complex subunit 9-like;2	0
NC_046174.1	2618671	2618672	9.77194e-06	-57.8668	NC_046174.1	2615088	2618732	LOC116915678	NA	-	Gnomon	exon	protein_coding	mRNA;LOC116915678;transport and Golgi organization protein 1-like;3	0
NC_046174.1	2651434	2651435	7.54886e-08	-57.2396	NC_046174.1	2651196	2651474	LOC116915706	NA	+	Gnomon	exon	protein_coding	mRNA;LOC116915706;polyribonucleotide nucleotidyltransferase 1, mitochondrial-like;2	0
NC_046174.1	2651435	2651436	4.35988e-06	-54.4872	NC_046174.1	2651196	2651474	LOC116915706	NA	+	Gnomon	exon	protein_coding	mRNA;LOC116915706;polyribonucleotide nucleotidyltransferase 1, mitochondrial-like;2	0
NC_046174.1	2651446	2651447	4.16032e-06	-56.526	NC_046174.1	2651196	2651474	LOC116915706	NA	+	Gnomon	exon	protein_coding	mRNA;LOC116915706;polyribonucleotide nucleotidyltransferase 1, mitochondrial-like;2	0
NC_046174.1	2651469	2651470	9.824e-09	-65.4891	NC_046174.1	2651196	2651474	LOC116915706	NA	+	Gnomon	exon	protein_coding	mRNA;LOC116915706;polyribonucleotide nucleotidyltransferase 1, mitochondrial-like;2	0
NC_046174.1	2651497	2651498	1.35647e-05	-53.7343	NC_046174.1	2651474	2651536	LOC116915706	NA	+	Gnomon	intron	protein_coding	mRNA;LOC116915706;polyribonucleotide nucleotidyltransferase 1, mitochondrial-like;NA	0
NC_046174.1	2667439	2667440	4.61853e-14	-76.8421	NC_046174.1	2667001	2667434	LOC116915879	NA	+	Gnomon	exon	protein_coding	mRNA;LOC116915879;mitochondrial import inner membrane translocase subunit Tim29-like;3	-6
NC_046174.1	2685136	2685137	2.15833e-06	-54.5602	NC_046174.1	2685053	2685212	LOC116926522	NA	-	Gnomon	intron	lncRNA	ncRNA;LOC116926522;uncharacterized LOC116926522;NA	0
NC_046174.1	2697217	2697218	9.98799e-06	-58.0087	NC_046174.1	2697197	2697354	LOC116932883	NA	+	Gnomon	exon	protein_coding	mRNA;LOC116932883;protein Mo25-like, transcript variant X2;2	0
NC_046174.1	2732890	2732891	1.22888e-05	-57.3026	NC_046174.1	2732391	2733322	LOC116926677	NA	-	Gnomon	exon	protein_coding	mRNA;LOC116926677;heparan-sulfate 6-O-sulfotransferase 1-B-like;1	0
NC_046174.1	2732891	2732892	4.27934e-09	-69.0789	NC_046174.1	2732391	2733322	LOC116926677	NA	-	Gnomon	exon	protein_coding	mRNA;LOC116926677;heparan-sulfate 6-O-sulfotransferase 1-B-like;1	0
NC_046174.1	2982500	2982501	2.58732e-06	-52.5862	NC_046174.1	2982498	2982794	LOC116923653	NA	+	Gnomon	exon	protein_coding	mRNA;LOC116923653;transmembrane protein 35A-like;3	0
NC_046174.1	3045067	3045068	1.67432e-06	-53.8292	NC_046174.1	3043942	3045406	LOC116923696	NA	-	Gnomon	exon	protein_coding	mRNA;LOC116923696;nuclear pore glycoprotein p62-like;2	0
NC_046174.1	3075652	3075653	6.42552e-06	-50.9536	NC_046174.1	3073380	3076180	LOC116923722	NA	+	Gnomon	exon	protein_coding	mRNA;LOC116923722;ichor-like;1	0
NC_046174.1	3088406	3088407	4.15028e-07	-60.5556	NC_046174.1	3088114	3088644	LOC116923730	NA	-	Gnomon	exon	protein_coding	mRNA;LOC116923730;GTPase-activating protein skywalker-like, transcript variant X2;1	0
NC_046174.1	3108373	3108374	8.08847e-06	-61.2963	NC_046174.1	3107722	3108399	LOC116923825	NA	-	Gnomon	exon	protein_coding	mRNA;LOC116923825;ras-related protein Rap-2c-like;2	0
NC_046174.1	3108374	3108375	3.00781e-05	-57.4068	NC_046174.1	3107722	3108399	LOC116923825	NA	-	Gnomon	exon	protein_coding	mRNA;LOC116923825;ras-related protein Rap-2c-like;2	0
NC_046174.1	3247275	3247276	1.12441e-08	-72.1502	NC_046174.1	3247116	3247322	LOC116924499	NA	-	Gnomon	intron	protein_coding	mRNA;LOC116924499;60S ribosomal protein L10a-like;NA	0
NC_046174.1	3264484	3264485	3.13302e-07	-63.5613	NC_046174.1	3264321	3264506	LOC116924259	NA	-	Gnomon	exon	protein_coding	mRNA;LOC116924259;26S proteasome regulatory subunit 10B;5	0
NC_046174.1	3340118	3340119	7.99736e-07	-54.9794	NC_046174.1	3340036	3340134	LOC116924742	NA	-	Gnomon	exon	lncRNA	ncRNA;LOC116924742;uncharacterized LOC116924742, transcript variant X2;2	0
NC_046174.1	3403522	3403523	6.44485e-06	-40.9662	NC_046174.1	3403879	3404627	LOC116936501	NA	+	Gnomon	exon	protein_coding	mRNA;LOC116936501;protein spinster-like;1	357
NC_046174.1	3498420	3498421	2.11981e-07	-32.7565	NC_046174.1	3498410	3498482	LOC116924852	NA	-	Gnomon	intron	protein_coding	mRNA;LOC116924852;feline leukemia virus subgroup C receptor-related protein 2-like;NA	0
NC_046174.1	3591528	3591529	4.79169e-06	-20.4395	NC_046174.1	3590852	3591532	LOC116925070	NA	+	Gnomon	intron	lncRNA	ncRNA;LOC116925070;uncharacterized LOC116925070, transcript variant X3;NA	0
NC_046174.1	3600723	3600724	1.9613e-11	-76.9371	NC_046174.1	3600469	3600775	LOC116925089	NA	-	Gnomon	exon	protein_coding	mRNA;LOC116925089;V-type proton ATPase 116 kDa subunit a-like, transcript variant X3;2	0
NC_046174.1	3686206	3686207	5.47952e-06	-60.9649	NC_046174.1	3686148	3686543	LOC116925243	NA	-	Gnomon	exon	protein_coding	mRNA;LOC116925243;p21-activated protein kinase-interacting protein 1-like;3	0
NC_046174.1	3688777	3688778	2.57733e-05	-52.6399	NC_046174.1	3688496	3688871	LOC116925208	NA	+	Gnomon	exon	protein_coding	mRNA;LOC116925208;splicing factor 3B subunit 1-like;2	0
NC_046174.1	3688850	3688851	2.16354e-05	-53.9773	NC_046174.1	3688496	3688871	LOC116925208	NA	+	Gnomon	exon	protein_coding	mRNA;LOC116925208;splicing factor 3B subunit 1-like;2	0
NC_046174.1	3694453	3694454	2.457e-05	-58.934	NC_046174.1	3694412	3694604	LOC116925253	NA	-	Gnomon	exon	protein_coding	mRNA;LOC116925253;coenzyme Q-binding protein COQ10 homolog B, mitochondrial-like;2	0
NC_046174.1	3726771	3726772	1.78168e-05	-44.3624	NC_046174.1	3726569	3726838	LOC116925301	NA	+	Gnomon	exon	protein_coding	mRNA;LOC116925301;vacuolar protein sorting-associated protein 52 homolog;2	0
NC_046174.1	3904997	3904998	8.97269e-06	-65.6448	NC_046174.1	3904945	3905057	LOC116925580	NA	+	Gnomon	exon	protein_coding	mRNA;LOC116925580;mitochondrial import receptor subunit TOM22 homolog;2	0
NC_046174.1	3905060	3905061	1.86361e-05	-51.25	NC_046174.1	3905057	3905171	LOC116925580	NA	+	Gnomon	intron	protein_coding	mRNA;LOC116925580;mitochondrial import receptor subunit TOM22 homolog;NA	0
NC_046174.1	4024515	4024516	6.4671e-06	-60.1793	NC_046174.1	4024485	4024769	LOC116925945	NA	+	Gnomon	intron	protein_coding	mRNA;LOC116925945;akirin-2-like;NA	0
NC_046174.1	4136382	4136383	2.95038e-05	-53.0758	NC_046174.1	4136331	4136611	LOC116925836	NA	-	Gnomon	exon	protein_coding	mRNA;LOC116925836;rab3 GTPase-activating protein catalytic subunit-like;4	0
NC_046174.1	4136820	4136821	2.24218e-05	-61.1017	NC_046174.1	4136672	4136856	LOC116925836	NA	-	Gnomon	exon	protein_coding	mRNA;LOC116925836;rab3 GTPase-activating protein catalytic subunit-like;3	0
NC_046174.1	4281382	4281383	4.60751e-08	-71.4667	NC_046174.1	4280586	4281471	LOC116930821	NA	-	Gnomon	exon	protein_coding	mRNA;LOC116930821;myotubularin-related protein 2-like;2	0
NC_046174.1	4281383	4281384	3.35077e-07	-66.7112	NC_046174.1	4280586	4281471	LOC116930821	NA	-	Gnomon	exon	protein_coding	mRNA;LOC116930821;myotubularin-related protein 2-like;2	0
NC_046174.1	4390077	4390078	1.98185e-05	-56.4381	NC_046174.1	4389880	4390128	LOC116936681	NA	-	Gnomon	exon	protein_coding	mRNA;LOC116936681;NADH dehydrogenase [ubiquinone] iron-sulfur protein 3, mitochondrial-like, transcript variant X2;3	0
NC_046174.1	4627060	4627061	2.04692e-07	-70.4599	NC_046174.1	4626984	4627061	LOC116930126	NA	+	Gnomon	exon	protein_coding	mRNA;LOC116930126;abl interactor 2-like;3	0
NC_046174.1	4627068	4627069	5.4649e-11	-75.206	NC_046174.1	4627061	4627171	LOC116930126	NA	+	Gnomon	intron	protein_coding	mRNA;LOC116930126;abl interactor 2-like;NA	0
NC_046174.1	4676574	4676575	2.79968e-07	-58.2724	NC_046174.1	4676058	4676667	LOC116931845	NA	+	Gnomon	exon	protein_coding	mRNA;LOC116931845;oxidoreductase HTATIP2-like;1	0
NC_046174.1	5477560	5477561	4.20322e-06	-59.7186	NC_046174.1	5477259	5477667	LOC116930673	NA	+	Gnomon	exon	protein_coding	mRNA;LOC116930673;peptidyl-prolyl cis-trans isomerase E-like;3	0
NC_046174.1	5477650	5477651	2.70958e-05	-58.1899	NC_046174.1	5477259	5477667	LOC116930673	NA	+	Gnomon	exon	protein_coding	mRNA;LOC116930673;peptidyl-prolyl cis-trans isomerase E-like;3	0
NC_046174.1	5482606	5482607	1.3722e-06	-63.5177	NC_046174.1	5482488	5482777	LOC116930665	NA	-	Gnomon	exon	protein_coding	mRNA;LOC116930665;peroxisomal membrane protein PEX16-like;4	0
NC_046174.1	5659652	5659653	1.18683e-12	-46.1561	NC_046174.1	5659742	5659879	LOC116930763	NA	-	Gnomon	exon	protein_coding	mRNA;LOC116930763;splicing factor 3B subunit 2-like;8	90
NC_046174.1	5906981	5906982	7.01657e-10	-43.3034	NC_046174.1	5906845	5907080	LOC116934226	NA	+	Gnomon	exon	protein_coding	mRNA;LOC116934226;ATP-dependent RNA helicase me31b-like;5	0
NC_046174.1	6022558	6022559	2.58224e-06	-62.966	NC_046174.1	6022480	6022572	LOC116928430	NA	+	Gnomon	intron	protein_coding	misc_RNA;LOC116928430;uncharacterized LOC116928430, transcript variant X4;NA	0
NC_046174.1	6037899	6037900	1.78665e-05	-53.5613	NC_046174.1	6037388	6038783	LOC116928497	NA	+	Gnomon	exon	protein_coding	mRNA;LOC116928497;protein angel homolog 2-like, transcript variant X2;2	0
NC_046174.1	6598375	6598376	2.42402e-05	-36.0253	NC_046174.1	6598373	6598550	LOC116933118	NA	+	Gnomon	exon	protein_coding	mRNA;LOC116933118;replication factor C subunit 4-like;2	0
NC_046174.1	6598561	6598562	8.33742e-10	-54.8076	NC_046174.1	6598550	6600656	LOC116933118	NA	+	Gnomon	intron	protein_coding	mRNA;LOC116933118;replication factor C subunit 4-like;NA	0
NC_046174.1	6598562	6598563	5.4318e-10	-55.1125	NC_046174.1	6598550	6600656	LOC116933118	NA	+	Gnomon	intron	protein_coding	mRNA;LOC116933118;replication factor C subunit 4-like;NA	0
NC_046174.1	6598564	6598565	3.1175e-07	-48.3102	NC_046174.1	6598550	6600656	LOC116933118	NA	+	Gnomon	intron	protein_coding	mRNA;LOC116933118;replication factor C subunit 4-like;NA	0
NC_046174.1	6598565	6598566	1.46817e-07	-49.3728	NC_046174.1	6598550	6600656	LOC116933118	NA	+	Gnomon	intron	protein_coding	mRNA;LOC116933118;replication factor C subunit 4-like;NA	0
NC_046174.1	6598575	6598576	6.49032e-07	-48.2982	NC_046174.1	6598550	6600656	LOC116933118	NA	+	Gnomon	intron	protein_coding	mRNA;LOC116933118;replication factor C subunit 4-like;NA	0
NC_046174.1	6598576	6598577	1.38586e-06	-44.4874	NC_046174.1	6598550	6600656	LOC116933118	NA	+	Gnomon	intron	protein_coding	mRNA;LOC116933118;replication factor C subunit 4-like;NA	0
NC_046174.1	6598621	6598622	1.50943e-06	-44.8537	NC_046174.1	6598550	6600656	LOC116933118	NA	+	Gnomon	intron	protein_coding	mRNA;LOC116933118;replication factor C subunit 4-like;NA	0
NC_046174.1	6598622	6598623	3.23673e-05	-40.4647	NC_046174.1	6598550	6600656	LOC116933118	NA	+	Gnomon	intron	protein_coding	mRNA;LOC116933118;replication factor C subunit 4-like;NA	0
NC_046174.1	6598649	6598650	2.15124e-07	-48.5319	NC_046174.1	6598550	6600656	LOC116933118	NA	+	Gnomon	intron	protein_coding	mRNA;LOC116933118;replication factor C subunit 4-like;NA	0
NC_046174.1	6598650	6598651	5.92034e-08	-48.8429	NC_046174.1	6598550	6600656	LOC116933118	NA	+	Gnomon	intron	protein_coding	mRNA;LOC116933118;replication factor C subunit 4-like;NA	0
NC_046174.1	6598653	6598654	1.76749e-05	-40.8919	NC_046174.1	6598550	6600656	LOC116933118	NA	+	Gnomon	intron	protein_coding	mRNA;LOC116933118;replication factor C subunit 4-like;NA	0
NC_046174.1	6598654	6598655	3.76356e-06	-44.3589	NC_046174.1	6598550	6600656	LOC116933118	NA	+	Gnomon	intron	protein_coding	mRNA;LOC116933118;replication factor C subunit 4-like;NA	0
NC_046174.1	6598656	6598657	5.02011e-07	-46.7054	NC_046174.1	6598550	6600656	LOC116933118	NA	+	Gnomon	intron	protein_coding	mRNA;LOC116933118;replication factor C subunit 4-like;NA	0
NC_046174.1	6599040	6599041	1.12716e-07	-44.3836	NC_046174.1	6599037	6599187	LOC116933147	NA	+	Gnomon	exon	lncRNA	ncRNA;LOC116933147;uncharacterized LOC116933147, transcript variant X2;3	0
NC_046174.1	6599041	6599042	1.10493e-06	-44.0578	NC_046174.1	6599037	6599187	LOC116933147	NA	+	Gnomon	exon	lncRNA	ncRNA;LOC116933147;uncharacterized LOC116933147, transcript variant X2;3	0
NC_046174.1	6604464	6604465	4.09079e-08	-62.1272	NC_046174.1	6604446	6605244	LOC116933127	NA	+	Gnomon	exon	protein_coding	mRNA;LOC116933127;TIMELESS-interacting protein-like;4	0
NC_046174.1	6604492	6604493	8.49962e-07	-58.8016	NC_046174.1	6604446	6605244	LOC116933127	NA	+	Gnomon	exon	protein_coding	mRNA;LOC116933127;TIMELESS-interacting protein-like;4	0
NC_046174.1	6612090	6612091	9.02115e-06	-58.1313	NC_046174.1	6611965	6612155	LOC116936377	NA	-	Gnomon	exon	protein_coding	mRNA;LOC116936377;39S ribosomal protein L40, mitochondrial-like;4	0
NC_046174.1	6933167	6933168	2.44091e-07	-66.456	NC_046174.1	6933131	6933201	LOC116933874	NA	+	Gnomon	intron	protein_coding	mRNA;LOC116933874;endophilin-B1-like;NA	0
NC_046174.1	7036730	7036731	1.76511e-06	-59.6027	NC_046174.1	7036244	7037075	LOC116934179	NA	+	Gnomon	exon	protein_coding	mRNA;LOC116934179;uncharacterized LOC116934179, transcript variant X1;1	0
NC_046174.1	7037349	7037350	8.27535e-07	-62.8678	NC_046174.1	7037316	7037371	LOC116934179	NA	+	Gnomon	intron	protein_coding	mRNA;LOC116934179;uncharacterized LOC116934179, transcript variant X3;NA	0
NC_046174.1	7525855	7525856	1.5133e-07	-58.0981	NC_046174.1	7525850	7525906	LOC116919787	NA	-	Gnomon	intron	protein_coding	mRNA;LOC116919787;protein tweety-like;NA	0
NC_046174.1	7911203	7911204	3.43288e-07	-59.5756	NC_046174.1	7911134	7911264	LOC116927859	NA	+	Gnomon	exon	lncRNA	ncRNA;LOC116927859;uncharacterized LOC116927859;1	0
NC_046174.1	7911204	7911205	8.2954e-07	-52.1104	NC_046174.1	7911134	7911264	LOC116927859	NA	+	Gnomon	exon	lncRNA	ncRNA;LOC116927859;uncharacterized LOC116927859;1	0
NC_046174.1	7941982	7941983	3.16277e-06	-54.3831	NC_046174.1	7941852	7942117	LOC116934120	NA	+	Gnomon	exon	protein_coding	mRNA;LOC116934120;DNA-directed RNA polymerase III subunit RPC4-like, transcript variant X2;3	0
NC_046174.1	8035375	8035376	4.26253e-06	-65.2491	NC_046174.1	8035105	8035465	LOC116934298	NA	-	Gnomon	exon	protein_coding	mRNA;LOC116934298;protein transport protein Sec24A-like;1	0
NC_046174.1	8079160	8079161	3.18949e-05	-45.9428	NC_046174.1	8079138	8079250	LOC116934378	NA	+	Gnomon	exon	protein_coding	mRNA;LOC116934378;5'-3' exoribonuclease 2 homolog, transcript variant X2;3	0
NC_046174.1	8129708	8129709	8.65705e-07	-66.1859	NC_046174.1	8129596	8130296	LOC116934624	NA	+	Gnomon	exon	protein_coding	mRNA;LOC116934624;zinc finger protein 622-like, transcript variant X2;3	0
NC_046174.1	8439609	8439610	2.54318e-05	-49.7215	NC_046174.1	8439437	8440031	LOC116917605	NA	-	Gnomon	exon	protein_coding	mRNA;LOC116917605;TSC22 domain family protein 1-like;13	0
NC_046174.1	8439651	8439652	6.23298e-09	-62.0844	NC_046174.1	8439437	8440031	LOC116917605	NA	-	Gnomon	exon	protein_coding	mRNA;LOC116917605;TSC22 domain family protein 1-like;13	0
NC_046174.1	8439652	8439653	5.41157e-07	-57.2695	NC_046174.1	8439437	8440031	LOC116917605	NA	-	Gnomon	exon	protein_coding	mRNA;LOC116917605;TSC22 domain family protein 1-like;13	0
NC_046174.1	8439654	8439655	3.38493e-06	-52.2754	NC_046174.1	8439437	8440031	LOC116917605	NA	-	Gnomon	exon	protein_coding	mRNA;LOC116917605;TSC22 domain family protein 1-like;13	0
NC_046174.1	8448376	8448377	1.83272e-05	-53.7386	NC_046174.1	8447936	8448853	LOC116917635	NA	-	Gnomon	exon	protein_coding	mRNA;LOC116917635;frizzled-1-like;1	0
NC_046174.1	8455989	8455990	1.79954e-05	-54.2572	NC_046174.1	8455984	8456028	LOC116917659	NA	-	Gnomon	exon	protein_coding	mRNA;LOC116917659;acyl-protein thioesterase 1-like;4	0
NC_046174.1	8477530	8477531	4.91786e-09	-39.2197	NC_046174.1	8477388	8477534	LOC116932108	NA	-	Gnomon	exon	protein_coding	mRNA;LOC116932108;40S ribosomal protein S6-like;3	0
NC_046174.1	8498334	8498335	4.17332e-06	-63.9205	NC_046174.1	8498278	8498459	LOC116932114	NA	+	Gnomon	exon	protein_coding	mRNA;LOC116932114;uncharacterized LOC116932114, transcript variant X4;2	0
NC_046174.1	8536894	8536895	9.76546e-06	-51.4388	NC_046174.1	8536863	8537005	LOC116932169	NA	+	Gnomon	exon	protein_coding	mRNA;LOC116932169;guanine nucleotide-binding protein G(i) subunit alpha;1	0
NC_046174.1	8536895	8536896	1.13754e-08	-69.7601	NC_046174.1	8536863	8537005	LOC116932169	NA	+	Gnomon	exon	protein_coding	mRNA;LOC116932169;guanine nucleotide-binding protein G(i) subunit alpha;1	0
NC_046174.1	8536911	8536912	9.82786e-07	-61.8777	NC_046174.1	8536863	8537005	LOC116932169	NA	+	Gnomon	exon	protein_coding	mRNA;LOC116932169;guanine nucleotide-binding protein G(i) subunit alpha;1	0
NC_046174.1	8536930	8536931	2.89788e-07	-61.7476	NC_046174.1	8536863	8537005	LOC116932169	NA	+	Gnomon	exon	protein_coding	mRNA;LOC116932169;guanine nucleotide-binding protein G(i) subunit alpha;1	0
NC_046174.1	8536981	8536982	9.55593e-08	-63.3585	NC_046174.1	8536863	8537005	LOC116932169	NA	+	Gnomon	exon	protein_coding	mRNA;LOC116932169;guanine nucleotide-binding protein G(i) subunit alpha;1	0
NC_046174.1	8556563	8556564	8.9362e-06	-58.373	NC_046174.1	8556440	8557100	LOC116932221	NA	-	Gnomon	exon	protein_coding	mRNA;LOC116932221;protein SSUH2 homolog, transcript variant X1;1	0
NC_046174.1	8568369	8568370	6.9797e-06	-54.8341	NC_046174.1	8567998	8568477	LOC116932293	NA	+	Gnomon	exon	protein_coding	mRNA;LOC116932293;myophilin-like;8	0
NC_046174.1	8583785	8583786	3.45064e-06	-60.291	NC_046174.1	8583621	8583872	LOC116932210	NA	+	Gnomon	exon	protein_coding	mRNA;LOC116932210;probable glutamate--tRNA ligase, mitochondrial;3	0
NC_046174.1	8620310	8620311	9.66813e-06	-52.8106	NC_046174.1	8620078	8620419	LOC116932537	NA	-	Gnomon	exon	protein_coding	mRNA;LOC116932537;UPF0547 protein C16orf87 homolog;3	0
NC_046174.1	8636794	8636795	1.01601e-08	-43.9323	NC_046174.1	8636726	8636813	LOC116932443	NA	+	Gnomon	exon	protein_coding	mRNA;LOC116932443;GDP-fucose transporter 1-like;4	0
NC_046174.1	8657791	8657792	3.21784e-05	-58.9192	NC_046174.1	8657468	8658879	LOC116932557	NA	+	Gnomon	exon	protein_coding	mRNA;LOC116932557;uncharacterized LOC116932557;2	0
NC_046174.1	8888563	8888564	1.86066e-05	-62.0213	NC_046174.1	8888385	8888673	LOC116916389	NA	+	Gnomon	exon	protein_coding	mRNA;LOC116916389;small nuclear ribonucleoprotein-associated protein B-like;3	0
NC_046174.1	8888615	8888616	8.67747e-06	-53.7286	NC_046174.1	8888385	8888673	LOC116916389	NA	+	Gnomon	exon	protein_coding	mRNA;LOC116916389;small nuclear ribonucleoprotein-associated protein B-like;3	0
NC_046174.1	8892574	8892575	4.15238e-06	-56.0652	NC_046174.1	8892542	8892704	LOC116916380	NA	+	Gnomon	exon	protein_coding	mRNA;LOC116916380;protein l(2)37Cc-like, transcript variant X2;4	0
NC_046174.1	9016240	9016241	2.39539e-07	-67.2631	NC_046174.1	9016199	9016636	LOC116930609	NA	+	Gnomon	exon	protein_coding	mRNA;LOC116930609;uncharacterized LOC116930609;3	0
NC_046174.1	9088460	9088461	1.21868e-05	-52.6822	NC_046174.1	9087319	9088887	LOC116922802	NA	-	Gnomon	exon	protein_coding	mRNA;LOC116922802;PHD finger protein 10-like;1	0
NC_046174.1	9088466	9088467	1.49499e-05	-49.0269	NC_046174.1	9087319	9088887	LOC116922802	NA	-	Gnomon	exon	protein_coding	mRNA;LOC116922802;PHD finger protein 10-like;1	0
NC_046174.1	9088552	9088553	1.35931e-08	-68.2409	NC_046174.1	9087319	9088887	LOC116922802	NA	-	Gnomon	exon	protein_coding	mRNA;LOC116922802;PHD finger protein 10-like;1	0
NC_046174.1	9088553	9088554	2.75946e-05	-48.4587	NC_046174.1	9087319	9088887	LOC116922802	NA	-	Gnomon	exon	protein_coding	mRNA;LOC116922802;PHD finger protein 10-like;1	0
NC_046174.1	9088555	9088556	2.00947e-07	-65.9783	NC_046174.1	9087319	9088887	LOC116922802	NA	-	Gnomon	exon	protein_coding	mRNA;LOC116922802;PHD finger protein 10-like;1	0
NC_046174.1	9088556	9088557	1.12442e-06	-55.1164	NC_046174.1	9087319	9088887	LOC116922802	NA	-	Gnomon	exon	protein_coding	mRNA;LOC116922802;PHD finger protein 10-like;1	0
NC_046174.1	9105206	9105207	6.72539e-08	-58.4484	NC_046174.1	9105146	9105335	LOC116927346	NA	-	Gnomon	intron	protein_coding	mRNA;LOC116927346;katanin p80 WD40 repeat-containing subunit B1-like, transcript variant X2;NA	0
NC_046174.1	9106744	9106745	7.51988e-07	-67.1336	NC_046174.1	9106695	9106988	LOC116927372	NA	+	Gnomon	exon	protein_coding	mRNA;LOC116927372;NADH dehydrogenase [ubiquinone] 1 beta subcomplex subunit 9-like;3	0
NC_046174.1	9219237	9219238	4.09237e-07	-60.888	NC_046174.1	9219052	9219512	LOC116921761	NA	+	Gnomon	exon	protein_coding	mRNA;LOC116921761;survival motor neuron protein-like, transcript variant X2;3	0
NC_046174.1	9270148	9270149	2.14542e-06	-37.2961	NC_046174.1	9269179	9270815	LOC116921807	NA	-	Gnomon	intron	protein_coding	mRNA;LOC116921807;DET1 homolog;NA	0
NC_046174.1	9277454	9277455	1.65415e-10	-72.6167	NC_046174.1	9276913	9277475	LOC116921792	NA	+	Gnomon	exon	protein_coding	mRNA;LOC116921792;lon protease homolog, mitochondrial-like, transcript variant X2;1	0
NC_046174.1	9313499	9313500	7.16873e-10	-70.2381	NC_046174.1	9313452	9313564	LOC116930228	NA	-	Gnomon	exon	protein_coding	mRNA;LOC116930228;kinesin light chain-like;3	0
NC_046174.1	9313500	9313501	0	-77.4141	NC_046174.1	9313452	9313564	LOC116930228	NA	-	Gnomon	exon	protein_coding	mRNA;LOC116930228;kinesin light chain-like;3	0
NC_046174.1	9366012	9366013	2.61027e-07	-54.7708	NC_046174.1	9365446	9366158	LOC116930191	NA	-	Gnomon	exon	protein_coding	mRNA;LOC116930191;golgin subfamily A member 6-like protein 6;2	0
NC_046174.1	9393618	9393619	6.49731e-08	-64.391	NC_046174.1	9393172	9394349	LOC116929998	NA	+	Gnomon	exon	protein_coding	mRNA;LOC116929998;uncharacterized protein At4g17910-like;1	0
NC_046174.1	9438802	9438803	8.5952e-06	-48.0113	NC_046174.1	9438721	9439311	LOC116930051	NA	+	Gnomon	exon	protein_coding	mRNA;LOC116930051;transcriptional regulatory protein AlgP-like;2	0
NC_046174.1	9438860	9438861	4.09986e-07	-51.9697	NC_046174.1	9438721	9439311	LOC116930051	NA	+	Gnomon	exon	protein_coding	mRNA;LOC116930051;transcriptional regulatory protein AlgP-like;2	0
NC_046174.1	9438896	9438897	1.20779e-07	-52.5936	NC_046174.1	9438721	9439311	LOC116930051	NA	+	Gnomon	exon	protein_coding	mRNA;LOC116930051;transcriptional regulatory protein AlgP-like;2	0
NC_046174.1	9438897	9438898	1.03378e-06	-52.9993	NC_046174.1	9438721	9439311	LOC116930051	NA	+	Gnomon	exon	protein_coding	mRNA;LOC116930051;transcriptional regulatory protein AlgP-like;2	0
NC_046174.1	9642569	9642570	2.73935e-06	-52.7094	NC_046174.1	9642557	9642618	LOC116933497	NA	+	Gnomon	intron	protein_coding	mRNA;LOC116933497;E3 ubiquitin-protein ligase HUWE1-like, transcript variant X3;NA	0
NC_046174.1	9643276	9643277	1.088e-06	-47.0102	NC_046174.1	9643220	9643283	LOC116933497	NA	+	Gnomon	exon	protein_coding	mRNA;LOC116933497;E3 ubiquitin-protein ligase HUWE1-like, transcript variant X3;5	0
NC_046174.1	9697714	9697715	8.25931e-06	-55.8421	NC_046174.1	9696162	9697805	LOC116933542	NA	-	Gnomon	exon	protein_coding	misc_RNA;LOC116933542;probable histone-lysine N-methyltransferase CG1716, transcript variant X1;2	0
NC_046174.1	9751381	9751382	3.19294e-05	-58.6032	NC_046174.1	9751346	9751998	LOC116933752	NA	-	Gnomon	exon	protein_coding	mRNA;LOC116933752;exostosin-1-like, transcript variant X2;1	0
NC_046174.1	9751382	9751383	3.22525e-05	-56.1726	NC_046174.1	9751346	9751998	LOC116933752	NA	-	Gnomon	exon	protein_coding	mRNA;LOC116933752;exostosin-1-like, transcript variant X2;1	0
NC_046174.1	9751434	9751435	1.17235e-05	-57.0931	NC_046174.1	9751346	9751998	LOC116933752	NA	-	Gnomon	exon	protein_coding	mRNA;LOC116933752;exostosin-1-like, transcript variant X2;1	0
NC_046174.1	9949902	9949903	7.83789e-06	-46.3889	NC_046174.1	9949750	9949913	LOC116932986	NA	-	Gnomon	exon	protein_coding	mRNA;LOC116932986;transcription factor E2F1-like, transcript variant X2;4	0
NC_046174.1	10139063	10139064	3.29301e-09	-68.3712	NC_046174.1	10138951	10139125	LOC116917168	NA	-	Gnomon	exon	protein_coding	mRNA;LOC116917168;60S ribosomal protein L13-like;4	0
NC_046174.1	10139066	10139067	7.28723e-08	-64.8768	NC_046174.1	10138951	10139125	LOC116917168	NA	-	Gnomon	exon	protein_coding	mRNA;LOC116917168;60S ribosomal protein L13-like;4	0
NC_046174.1	10139069	10139070	7.31333e-06	-58.3385	NC_046174.1	10138951	10139125	LOC116917168	NA	-	Gnomon	exon	protein_coding	mRNA;LOC116917168;60S ribosomal protein L13-like;4	0
NC_046174.1	10139105	10139106	2.35639e-05	-55.2739	NC_046174.1	10138951	10139125	LOC116917168	NA	-	Gnomon	exon	protein_coding	mRNA;LOC116917168;60S ribosomal protein L13-like;4	0
NC_046174.1	10376236	10376237	1.5589e-06	-65.625	NC_046174.1	10376347	10376398	LOC116928075	NA	-	Gnomon	exon	lncRNA	ncRNA;LOC116928075;uncharacterized LOC116928075;2	111
NC_046174.1	10588559	10588560	0	-79.6875	NC_046174.1	10588102	10588629	LOC116933168	NA	+	Gnomon	exon	protein_coding	mRNA;LOC116933168;surfeit locus protein 6 homolog;1	0
NC_046174.1	10588562	10588563	1.68897e-09	-69.4265	NC_046174.1	10588102	10588629	LOC116933168	NA	+	Gnomon	exon	protein_coding	mRNA;LOC116933168;surfeit locus protein 6 homolog;1	0
NC_046174.1	10588569	10588570	6.98555e-11	-74.779	NC_046174.1	10588102	10588629	LOC116933168	NA	+	Gnomon	exon	protein_coding	mRNA;LOC116933168;surfeit locus protein 6 homolog;1	0
NC_046174.1	10588599	10588600	3.56966e-06	-53.3333	NC_046174.1	10588102	10588629	LOC116933168	NA	+	Gnomon	exon	protein_coding	mRNA;LOC116933168;surfeit locus protein 6 homolog;1	0
NC_046174.1	10588905	10588906	1.94812e-07	-65.5983	NC_046174.1	10588688	10589149	LOC116933168	NA	+	Gnomon	exon	protein_coding	mRNA;LOC116933168;surfeit locus protein 6 homolog;2	0
NC_046174.1	10725638	10725639	1.41728e-08	-59.1195	NC_046174.1	10725614	10725738	LOC116916055	NA	+	Gnomon	exon	protein_coding	mRNA;LOC116916055;protein farnesyltransferase/geranylgeranyltransferase type-1 subunit alpha-like, transcript variant X2;2	0
NC_046174.1	10733959	10733960	1.00399e-08	-65.1429	NC_046174.1	10733722	10735032	LOC116916092	NA	+	Gnomon	exon	protein_coding	mRNA;LOC116916092;succinate--hydroxymethylglutarate CoA-transferase-like;2	0
NC_046174.1	10789885	10789886	2.08451e-06	-54.4792	NC_046174.1	10789777	10790004	LOC116916279	NA	-	Gnomon	exon	protein_coding	mRNA;LOC116916279;bax inhibitor 1-like;3	0
NC_046174.1	10881977	10881978	3.35413e-07	-70.3237	NC_046174.1	10881869	10882033	LOC116933952	NA	+	Gnomon	exon	protein_coding	mRNA;LOC116933952;DNA replication licensing factor MCM4-like, transcript variant X2;3	0
NC_046174.1	10970676	10970677	1.54213e-05	-57.3058	NC_046174.1	10970506	10971013	LOC116916663	NA	+	Gnomon	exon	protein_coding	mRNA;LOC116916663;zinc finger CCCH domain-containing protein 14-like;2	0
NC_046174.1	10996220	10996221	1.78115e-05	-52.3778	NC_046174.1	10995692	10996557	LOC116916738	NA	+	Gnomon	exon	protein_coding	mRNA;LOC116916738;reticulocalbin-2-like, transcript variant X2;1	0
NC_046174.1	11000522	11000523	3.50534e-06	-59.8755	NC_046174.1	11000332	11000556	LOC116916804	NA	+	Gnomon	exon	protein_coding	mRNA;LOC116916804;guanylate kinase-like, transcript variant X3;3	0
NC_046174.1	11034086	11034087	3.00293e-05	-49.6735	NC_046174.1	11034003	11034294	LOC116915450	NA	+	Gnomon	exon	protein_coding	mRNA;LOC116915450;uncharacterized LOC116915450, transcript variant X2;3	0
NC_046174.1	11146386	11146387	1.64018e-05	-49.7157	NC_046174.1	11146359	11146419	LOC116917884	NA	-	Gnomon	intron	protein_coding	mRNA;LOC116917884;cleavage and polyadenylation specificity factor subunit 5-like;NA	0
NC_046174.1	11146504	11146505	1.06945e-06	-60.636	NC_046174.1	11146419	11146620	LOC116917884	NA	-	Gnomon	exon	protein_coding	mRNA;LOC116917884;cleavage and polyadenylation specificity factor subunit 5-like;2	0
NC_046174.1	11146549	11146550	8.52688e-07	-60.6967	NC_046174.1	11146419	11146620	LOC116917884	NA	-	Gnomon	exon	protein_coding	mRNA;LOC116917884;cleavage and polyadenylation specificity factor subunit 5-like;2	0
NC_046174.1	11176086	11176087	1.67372e-05	-54.9107	NC_046174.1	11174858	11176176	LOC116917948	NA	-	Gnomon	exon	protein_coding	mRNA;LOC116917948;RING finger protein 37-like;2	0
NC_046174.1	11493637	11493638	6.84105e-08	-61.1594	NC_046174.1	11493441	11493649	LOC116927049	NA	+	Gnomon	exon	protein_coding	mRNA;LOC116927049;adenosine kinase-like;2	0
NC_046174.1	11638930	11638931	0	-69.0171	NC_046174.1	11638759	11639344	LOC116931736	NA	-	Gnomon	exon	protein_coding	mRNA;LOC116931736;proline-rich nuclear receptor coactivator 2-like;2	0
NC_046174.1	11638931	11638932	8.88178e-16	-75.9804	NC_046174.1	11638759	11639344	LOC116931736	NA	-	Gnomon	exon	protein_coding	mRNA;LOC116931736;proline-rich nuclear receptor coactivator 2-like;2	0
NC_046174.1	11638933	11638934	2.435e-09	-62.0112	NC_046174.1	11638759	11639344	LOC116931736	NA	-	Gnomon	exon	protein_coding	mRNA;LOC116931736;proline-rich nuclear receptor coactivator 2-like;2	0
NC_046174.1	11638934	11638935	5.83363e-08	-70.2303	NC_046174.1	11638759	11639344	LOC116931736	NA	-	Gnomon	exon	protein_coding	mRNA;LOC116931736;proline-rich nuclear receptor coactivator 2-like;2	0
NC_046174.1	11638956	11638957	0	-69.4505	NC_046174.1	11638759	11639344	LOC116931736	NA	-	Gnomon	exon	protein_coding	mRNA;LOC116931736;proline-rich nuclear receptor coactivator 2-like;2	0
NC_046174.1	11638960	11638961	1.01151e-10	-64.281	NC_046174.1	11638759	11639344	LOC116931736	NA	-	Gnomon	exon	protein_coding	mRNA;LOC116931736;proline-rich nuclear receptor coactivator 2-like;2	0
NC_046174.1	11638961	11638962	6.62508e-06	-58.9973	NC_046174.1	11638759	11639344	LOC116931736	NA	-	Gnomon	exon	protein_coding	mRNA;LOC116931736;proline-rich nuclear receptor coactivator 2-like;2	0
NC_046174.1	11638994	11638995	1.27975e-07	-54.8849	NC_046174.1	11638759	11639344	LOC116931736	NA	-	Gnomon	exon	protein_coding	mRNA;LOC116931736;proline-rich nuclear receptor coactivator 2-like;2	0
NC_046174.1	11639033	11639034	3.03053e-05	-45.7965	NC_046174.1	11638759	11639344	LOC116931736	NA	-	Gnomon	exon	protein_coding	mRNA;LOC116931736;proline-rich nuclear receptor coactivator 2-like;2	0
NC_046174.1	11639034	11639035	3.39139e-06	-55.119	NC_046174.1	11638759	11639344	LOC116931736	NA	-	Gnomon	exon	protein_coding	mRNA;LOC116931736;proline-rich nuclear receptor coactivator 2-like;2	0
NC_046174.1	11639072	11639073	1.18876e-07	-55.4654	NC_046174.1	11638759	11639344	LOC116931736	NA	-	Gnomon	exon	protein_coding	mRNA;LOC116931736;proline-rich nuclear receptor coactivator 2-like;2	0
NC_046174.1	11639073	11639074	8.43093e-07	-58.2937	NC_046174.1	11638759	11639344	LOC116931736	NA	-	Gnomon	exon	protein_coding	mRNA;LOC116931736;proline-rich nuclear receptor coactivator 2-like;2	0
NC_046174.1	11776190	11776191	9.81416e-06	-51.2219	NC_046174.1	11775947	11776226	LOC116928168	NA	+	Gnomon	exon	protein_coding	mRNA;LOC116928168;serine/threonine-protein phosphatase 2A 55 kDa regulatory subunit B alpha isoform-like, transcript variant X3;4	0
NC_046174.1	11814807	11814808	2.82305e-06	-40.9756	NC_046174.1	11814752	11814824	LOC116928278	NA	+	Gnomon	exon	lncRNA	ncRNA;LOC116928278;uncharacterized LOC116928278;4	0
NC_046174.1	11910362	11910363	4.31339e-06	-57.6311	NC_046174.1	11910297	11910409	LOC116922991	NA	+	Gnomon	exon	protein_coding	mRNA;LOC116922991;eukaryotic translation initiation factor 4 gamma 2-like;2	0
NC_046174.1	11968754	11968755	2.17879e-05	-45.6876	NC_046174.1	11968752	11968851	LOC116936611	NA	+	Gnomon	exon	protein_coding	mRNA;LOC116936611;ras-related protein Rab-43-like, transcript variant X3;6	0
NC_046174.1	11989774	11989775	7.47911e-09	-68.1818	NC_046174.1	11988934	11990138	LOC116936615	NA	-	Gnomon	intron	protein_coding	mRNA;LOC116936615;striatin-like, transcript variant X3;NA	0
NC_046174.1	12016200	12016201	1.16053e-07	-64.7328	NC_046174.1	12016101	12016242	LOC116936635	NA	-	Gnomon	exon	protein_coding	mRNA;LOC116936635;exosome complex component RRP46-like;4	0
NC_046174.1	12054878	12054879	2.67866e-05	-48.9613	NC_046174.1	12054265	12055751	LOC116936624	NA	+	Gnomon	exon	protein_coding	mRNA;LOC116936624;E3 SUMO-protein ligase PIAS2-like;1	0
NC_046174.1	12063228	12063229	2.96653e-09	-74.375	NC_046174.1	12063204	12063357	LOC116936639	NA	+	Gnomon	exon	protein_coding	mRNA;LOC116936639;60S ribosomal protein L27a-like;4	0
NC_046174.1	12096832	12096833	8.86893e-07	-66.2832	NC_046174.1	12096788	12096959	LOC116936653	NA	+	Gnomon	exon	protein_coding	mRNA;LOC116936653;mitochondrial amidoxime-reducing component 1-like;2	0
NC_046174.1	12203042	12203043	5.21305e-07	-58.3511	NC_046174.1	12203028	12203135	LOC116928100	NA	+	Gnomon	exon	protein_coding	mRNA;LOC116928100;IST1 homolog;3	0
NC_046174.1	12203089	12203090	2.74452e-05	-50.5316	NC_046174.1	12203028	12203135	LOC116928100	NA	+	Gnomon	exon	protein_coding	mRNA;LOC116928100;IST1 homolog;3	0
NC_046174.1	12399277	12399278	3.17201e-05	-53.7973	NC_046174.1	12399215	12399459	LOC116930963	NA	+	Gnomon	exon	protein_coding	mRNA;LOC116930963;USP6 N-terminal-like protein;2	0
NC_046174.1	12399361	12399362	2.03149e-05	-51.3087	NC_046174.1	12399215	12399459	LOC116930963	NA	+	Gnomon	exon	protein_coding	mRNA;LOC116930963;USP6 N-terminal-like protein;2	0
NC_046174.1	12416756	12416757	6.06561e-06	-55.7664	NC_046174.1	12416690	12416764	LOC116931034	NA	-	Gnomon	intron	protein_coding	mRNA;LOC116931034;selenoprotein K-like;NA	0
NC_046174.1	12424094	12424095	3.66687e-08	-66.2844	NC_046174.1	12424050	12424316	LOC116931041	NA	-	Gnomon	exon	protein_coding	mRNA;LOC116931041;zinc transporter 1-like, transcript variant X2;6	0
NC_046174.1	12452313	12452314	1.46671e-05	-58.5674	NC_046174.1	12452241	12452462	LOC116931356	NA	-	Gnomon	exon	protein_coding	mRNA;LOC116931356;uncharacterized LOC116931356;4	0
NC_046174.1	12474966	12474967	8.09424e-06	-56.3636	NC_046174.1	12474727	12475830	LOC116931343	NA	+	Gnomon	exon	protein_coding	mRNA;LOC116931343;pyridoxal phosphate phosphatase PHOSPHO2-like, transcript variant X2;4	0
NC_046174.1	12568319	12568320	1.99506e-05	-51.4663	NC_046174.1	12568134	12568360	LOC116931248	NA	+	Gnomon	exon	protein_coding	mRNA;LOC116931248;isoaspartyl peptidase/L-asparaginase-like;2	0
NC_046174.1	12902314	12902315	2.49917e-08	-61.8664	NC_046174.1	12902211	12902733	LOC116928650	NA	+	Gnomon	exon	protein_coding	mRNA;LOC116928650;cleavage and polyadenylation specificity factor subunit 1-like, transcript variant X2;2	0
NC_046174.1	13087062	13087063	1.72145e-05	-55.1193	NC_046174.1	13086892	13087148	LOC116926162	NA	-	Gnomon	exon	protein_coding	mRNA;LOC116926162;ATP synthase-coupling factor 6, mitochondrial-like, transcript variant X2;3	0
NC_046174.1	13087063	13087064	4.69054e-09	-64.6995	NC_046174.1	13086892	13087148	LOC116926162	NA	-	Gnomon	exon	protein_coding	mRNA;LOC116926162;ATP synthase-coupling factor 6, mitochondrial-like, transcript variant X2;3	0
NC_046174.1	13087070	13087071	1.40253e-09	-67.7528	NC_046174.1	13086892	13087148	LOC116926162	NA	-	Gnomon	exon	protein_coding	mRNA;LOC116926162;ATP synthase-coupling factor 6, mitochondrial-like, transcript variant X2;3	0
NC_046174.1	13087071	13087072	7.64779e-09	-63.2877	NC_046174.1	13086892	13087148	LOC116926162	NA	-	Gnomon	exon	protein_coding	mRNA;LOC116926162;ATP synthase-coupling factor 6, mitochondrial-like, transcript variant X2;3	0
NC_046174.1	13216756	13216757	6.76146e-10	-73.6111	NC_046174.1	13216737	13217461	LOC116930537	NA	-	Gnomon	exon	lncRNA	ncRNA;LOC116930537;uncharacterized LOC116930537, transcript variant X6;1	0
NC_046174.1	13216786	13216787	6.8337e-06	-64.1441	NC_046174.1	13216737	13217461	LOC116930537	NA	-	Gnomon	exon	lncRNA	ncRNA;LOC116930537;uncharacterized LOC116930537, transcript variant X6;1	0
NC_046174.1	13216813	13216814	1.93579e-08	-71.3415	NC_046174.1	13216737	13217461	LOC116930537	NA	-	Gnomon	exon	lncRNA	ncRNA;LOC116930537;uncharacterized LOC116930537, transcript variant X6;1	0
NC_046174.1	13281899	13281900	6.17887e-07	-57.8553	NC_046174.1	13281837	13281938	LOC116917708	NA	+	Gnomon	exon	protein_coding	mRNA;LOC116917708;pumilio homolog 2-like, transcript variant X2;2	0
NC_046174.1	13295599	13295600	4.65451e-06	-59.0458	NC_046174.1	13295484	13295909	LOC116917764	NA	+	Gnomon	exon	protein_coding	mRNA;LOC116917764;pre-mRNA-splicing factor syf1 homolog;4	0
NC_046174.1	13489660	13489661	1.0034e-05	-56.6986	NC_046174.1	13489590	13489710	LOC116935712	NA	+	Gnomon	intron	protein_coding	mRNA;LOC116935712;E3 ubiquitin-protein ligase CCNB1IP1-like, transcript variant X4;NA	0
NC_046174.1	13489661	13489662	1.07921e-05	-59.0261	NC_046174.1	13489590	13489710	LOC116935712	NA	+	Gnomon	intron	protein_coding	mRNA;LOC116935712;E3 ubiquitin-protein ligase CCNB1IP1-like, transcript variant X4;NA	0
NC_046174.1	13731941	13731942	1.36674e-05	-53.142	NC_046174.1	13731766	13731966	LOC116934825	NA	+	Gnomon	exon	protein_coding	mRNA;LOC116934825;coiled-coil domain-containing protein 102A-like;2	0
NC_046174.1	13756028	13756029	4.38468e-09	-65.9615	NC_046174.1	13756013	13756070	LOC116934917	NA	-	Gnomon	intron	protein_coding	mRNA;LOC116934917;putative E3 ubiquitin-protein ligase UBR7, transcript variant X3;NA	0
NC_046174.1	13757610	13757611	7.99883e-06	-52.8912	NC_046174.1	13757479	13757695	LOC116934899	NA	+	Gnomon	exon	protein_coding	misc_RNA;LOC116934899;UPF0415 protein C7orf25 homolog, transcript variant X3;3	0
NC_046174.1	13813244	13813245	2.58977e-05	-48.5294	NC_046174.1	13813136	13813302	LOC116935102	NA	-	Gnomon	exon	protein_coding	mRNA;LOC116935102;unconventional myosin-XVIIIa-like;16	0
NC_046174.1	13851625	13851626	2.46722e-05	-45.9041	NC_046174.1	13851596	13851670	LOC116935266	NA	-	Gnomon	exon	protein_coding	mRNA;LOC116935266;G1/S-specific cyclin-E1-like;4	0
NC_046174.1	13851880	13851881	1.17873e-05	-60.6746	NC_046174.1	13851858	13851952	LOC116935266	NA	-	Gnomon	exon	protein_coding	mRNA;LOC116935266;G1/S-specific cyclin-E1-like;2	0
NC_046174.1	13851881	13851882	2.10356e-05	-56.655	NC_046174.1	13851858	13851952	LOC116935266	NA	-	Gnomon	exon	protein_coding	mRNA;LOC116935266;G1/S-specific cyclin-E1-like;2	0
NC_046174.1	13859240	13859241	1.64971e-06	-57.775	NC_046174.1	13859186	13859307	LOC116935123	NA	-	Gnomon	exon	protein_coding	mRNA;LOC116935123;GPI ethanolamine phosphate transferase 1-like;2	0
NC_046174.1	13859244	13859245	0	-60.5655	NC_046174.1	13859186	13859307	LOC116935123	NA	-	Gnomon	exon	protein_coding	mRNA;LOC116935123;GPI ethanolamine phosphate transferase 1-like;2	0
NC_046174.1	13874029	13874030	2.73297e-08	-63.7272	NC_046174.1	13873735	13874078	LOC116935225	NA	-	Gnomon	exon	protein_coding	mRNA;LOC116935225;nucleolar protein 9-like;3	0
NC_046174.1	13893425	13893426	7.54186e-07	-63.2166	NC_046174.1	13893403	13893547	LOC116935256	NA	-	Gnomon	exon	protein_coding	mRNA;LOC116935256;unconventional prefoldin RPB5 interactor-like;3	0
NC_046174.1	13893497	13893498	2.77181e-05	-54.606	NC_046174.1	13893403	13893547	LOC116935256	NA	-	Gnomon	exon	protein_coding	mRNA;LOC116935256;unconventional prefoldin RPB5 interactor-like;3	0
NC_046174.1	13893541	13893542	2.89148e-05	-55.7609	NC_046174.1	13893403	13893547	LOC116935256	NA	-	Gnomon	exon	protein_coding	mRNA;LOC116935256;unconventional prefoldin RPB5 interactor-like;3	0
NC_046174.1	13893801	13893802	1.92001e-05	-49.6365	NC_046174.1	13893656	13893906	LOC116935256	NA	-	Gnomon	exon	protein_coding	mRNA;LOC116935256;unconventional prefoldin RPB5 interactor-like;2	0
NC_046174.1	13893823	13893824	6.04859e-06	-53.5738	NC_046174.1	13893656	13893906	LOC116935256	NA	-	Gnomon	exon	protein_coding	mRNA;LOC116935256;unconventional prefoldin RPB5 interactor-like;2	0
NC_046174.1	13916343	13916344	3.46663e-09	-60.7493	NC_046174.1	13916178	13916430	LOC116935207	NA	+	Gnomon	exon	protein_coding	mRNA;LOC116935207;WD repeat-containing protein 26-like, transcript variant X2;2	0
NC_046174.1	13916344	13916345	3.14795e-05	-50.7738	NC_046174.1	13916178	13916430	LOC116935207	NA	+	Gnomon	exon	protein_coding	mRNA;LOC116935207;WD repeat-containing protein 26-like, transcript variant X2;2	0
NC_046174.1	13916346	13916347	1.96989e-07	-54.8863	NC_046174.1	13916178	13916430	LOC116935207	NA	+	Gnomon	exon	protein_coding	mRNA;LOC116935207;WD repeat-containing protein 26-like, transcript variant X2;2	0
NC_046174.1	13916347	13916348	7.27196e-13	-73.9402	NC_046174.1	13916178	13916430	LOC116935207	NA	+	Gnomon	exon	protein_coding	mRNA;LOC116935207;WD repeat-containing protein 26-like, transcript variant X2;2	0
NC_046174.1	13916367	13916368	3.02464e-08	-58.3941	NC_046174.1	13916178	13916430	LOC116935207	NA	+	Gnomon	exon	protein_coding	mRNA;LOC116935207;WD repeat-containing protein 26-like, transcript variant X2;2	0
NC_046174.1	13916368	13916369	1.83466e-05	-52.6973	NC_046174.1	13916178	13916430	LOC116935207	NA	+	Gnomon	exon	protein_coding	mRNA;LOC116935207;WD repeat-containing protein 26-like, transcript variant X2;2	0
NC_046174.1	13916400	13916401	2.31813e-05	-55.1786	NC_046174.1	13916178	13916430	LOC116935207	NA	+	Gnomon	exon	protein_coding	mRNA;LOC116935207;WD repeat-containing protein 26-like, transcript variant X2;2	0
NC_046174.1	13916401	13916402	6.36067e-10	-65.7143	NC_046174.1	13916178	13916430	LOC116935207	NA	+	Gnomon	exon	protein_coding	mRNA;LOC116935207;WD repeat-containing protein 26-like, transcript variant X2;2	0
NC_046174.1	13916410	13916411	1.48428e-08	-65.7222	NC_046174.1	13916178	13916430	LOC116935207	NA	+	Gnomon	exon	protein_coding	mRNA;LOC116935207;WD repeat-containing protein 26-like, transcript variant X2;2	0
NC_046174.1	13916411	13916412	1.99567e-06	-55.2249	NC_046174.1	13916178	13916430	LOC116935207	NA	+	Gnomon	exon	protein_coding	mRNA;LOC116935207;WD repeat-containing protein 26-like, transcript variant X2;2	0
NC_046174.1	13916414	13916415	9.1842e-08	-63.9267	NC_046174.1	13916178	13916430	LOC116935207	NA	+	Gnomon	exon	protein_coding	mRNA;LOC116935207;WD repeat-containing protein 26-like, transcript variant X2;2	0
NC_046174.1	13916415	13916416	6.1787e-08	-59.4314	NC_046174.1	13916178	13916430	LOC116935207	NA	+	Gnomon	exon	protein_coding	mRNA;LOC116935207;WD repeat-containing protein 26-like, transcript variant X2;2	0
NC_046174.1	13930017	13930018	1.06309e-05	-57.9656	NC_046174.1	13929572	13930055	LOC116935442	NA	+	Gnomon	exon	protein_coding	mRNA;LOC116935442;chloride channel CLIC-like protein 1;1	0
NC_046174.1	13931506	13931507	7.95215e-06	-37.7076	NC_046174.1	13930977	13931645	LOC116935442	NA	+	Gnomon	exon	protein_coding	mRNA;LOC116935442;chloride channel CLIC-like protein 1;5	0
NC_046174.1	14022744	14022745	6.89473e-07	-58.8462	NC_046174.1	14022692	14022840	LOC116935774	NA	+	Gnomon	exon	protein_coding	mRNA;LOC116935774;caldesmon-like;3	0
NC_046175.1	64407	64408	8.67943e-08	-60.6244	NC_046175.1	63956	64487	LOC116916962	NA	+	Gnomon	exon	protein_coding	mRNA;LOC116916962;protein Aster-B-like, transcript variant X4;1	0
NC_046175.1	64435	64436	3.55443e-08	-63.1868	NC_046175.1	63956	64487	LOC116916962	NA	+	Gnomon	exon	protein_coding	mRNA;LOC116916962;protein Aster-B-like, transcript variant X4;1	0
NC_046175.1	77369	77370	5.42539e-10	-69.689	NC_046175.1	77193	77375	LOC116916968	NA	+	Gnomon	intron	protein_coding	mRNA;LOC116916968;40S ribosomal protein S5, transcript variant X3;NA	0
NC_046175.1	77370	77371	1.46869e-06	-61.4073	NC_046175.1	77193	77375	LOC116916968	NA	+	Gnomon	intron	protein_coding	mRNA;LOC116916968;40S ribosomal protein S5, transcript variant X3;NA	0
NC_046175.1	78702	78703	1.87069e-05	-54.712	NC_046175.1	78482	78895	LOC116916966	NA	-	Gnomon	exon	protein_coding	mRNA;LOC116916966;RWD domain-containing protein 1-like;3	0
NC_046175.1	78734	78735	1.8345e-05	-45.2267	NC_046175.1	78482	78895	LOC116916966	NA	-	Gnomon	exon	protein_coding	mRNA;LOC116916966;RWD domain-containing protein 1-like;3	0
NC_046175.1	78809	78810	1.56267e-05	-47.8206	NC_046175.1	78482	78895	LOC116916966	NA	-	Gnomon	exon	protein_coding	mRNA;LOC116916966;RWD domain-containing protein 1-like;3	0
NC_046175.1	78813	78814	2.87362e-08	-63.9163	NC_046175.1	78482	78895	LOC116916966	NA	-	Gnomon	exon	protein_coding	mRNA;LOC116916966;RWD domain-containing protein 1-like;3	0
NC_046175.1	78814	78815	3.26466e-06	-51.8208	NC_046175.1	78482	78895	LOC116916966	NA	-	Gnomon	exon	protein_coding	mRNA;LOC116916966;RWD domain-containing protein 1-like;3	0
NC_046175.1	78826	78827	6.37046e-13	-75.9793	NC_046175.1	78482	78895	LOC116916966	NA	-	Gnomon	exon	protein_coding	mRNA;LOC116916966;RWD domain-containing protein 1-like;3	0
NC_046175.1	78829	78830	1.82996e-11	-74.5563	NC_046175.1	78482	78895	LOC116916966	NA	-	Gnomon	exon	protein_coding	mRNA;LOC116916966;RWD domain-containing protein 1-like;3	0
NC_046175.1	78830	78831	2.58616e-06	-59.1544	NC_046175.1	78482	78895	LOC116916966	NA	-	Gnomon	exon	protein_coding	mRNA;LOC116916966;RWD domain-containing protein 1-like;3	0
NC_046175.1	78832	78833	2.18014e-07	-63.7071	NC_046175.1	78482	78895	LOC116916966	NA	-	Gnomon	exon	protein_coding	mRNA;LOC116916966;RWD domain-containing protein 1-like;3	0
NC_046175.1	78833	78834	6.73835e-06	-54.8308	NC_046175.1	78482	78895	LOC116916966	NA	-	Gnomon	exon	protein_coding	mRNA;LOC116916966;RWD domain-containing protein 1-like;3	0
NC_046175.1	79961	79962	1.81665e-09	-65.2227	NC_046175.1	79951	80403	LOC116916970	NA	+	Gnomon	exon	protein_coding	mRNA;LOC116916970;COX assembly mitochondrial protein homolog;2	0
NC_046175.1	79965	79966	2.17037e-09	-65.1429	NC_046175.1	79951	80403	LOC116916970	NA	+	Gnomon	exon	protein_coding	mRNA;LOC116916970;COX assembly mitochondrial protein homolog;2	0
NC_046175.1	79968	79969	4.46021e-12	-70.104	NC_046175.1	79951	80403	LOC116916970	NA	+	Gnomon	exon	protein_coding	mRNA;LOC116916970;COX assembly mitochondrial protein homolog;2	0
NC_046175.1	80063	80064	5.89679e-06	-56.9031	NC_046175.1	79951	80403	LOC116916970	NA	+	Gnomon	exon	protein_coding	mRNA;LOC116916970;COX assembly mitochondrial protein homolog;2	0
NC_046175.1	80107	80108	2.71737e-06	-58.584	NC_046175.1	79951	80403	LOC116916970	NA	+	Gnomon	exon	protein_coding	mRNA;LOC116916970;COX assembly mitochondrial protein homolog;2	0
NC_046175.1	82982	82983	2.71811e-11	-76.6334	NC_046175.1	82953	83076	LOC116916965	NA	+	Gnomon	exon	protein_coding	mRNA;LOC116916965;WD repeat-containing protein 37-like, transcript variant X4;3	0
NC_046175.1	125344	125345	5.07061e-12	-60.5122	NC_046175.1	125274	125683	LOC116915382	NA	+	Gnomon	exon	protein_coding	misc_RNA;LOC116915382;F-box only protein 21-like, transcript variant X8;3	0
NC_046175.1	184880	184881	5.35641e-06	-38.6655	NC_046175.1	183962	185448	LOC116915353	NA	-	Gnomon	exon	protein_coding	mRNA;LOC116915353;DNA-directed RNA polymerase II subunit RPB2;2	0
NC_046175.1	184942	184943	7.30871e-08	-42.0645	NC_046175.1	183962	185448	LOC116915353	NA	-	Gnomon	exon	protein_coding	mRNA;LOC116915353;DNA-directed RNA polymerase II subunit RPB2;2	0
NC_046175.1	184975	184976	1.09829e-05	-37.0315	NC_046175.1	183962	185448	LOC116915353	NA	-	Gnomon	exon	protein_coding	mRNA;LOC116915353;DNA-directed RNA polymerase II subunit RPB2;2	0
NC_046175.1	185134	185135	3.66111e-07	-59.2282	NC_046175.1	183962	185448	LOC116915353	NA	-	Gnomon	exon	protein_coding	mRNA;LOC116915353;DNA-directed RNA polymerase II subunit RPB2;2	0
NC_046175.1	185147	185148	3.56106e-07	-59.7186	NC_046175.1	183962	185448	LOC116915353	NA	-	Gnomon	exon	protein_coding	mRNA;LOC116915353;DNA-directed RNA polymerase II subunit RPB2;2	0
NC_046175.1	185150	185151	1.14074e-05	-52.6975	NC_046175.1	183962	185448	LOC116915353	NA	-	Gnomon	exon	protein_coding	mRNA;LOC116915353;DNA-directed RNA polymerase II subunit RPB2;2	0
NC_046175.1	185153	185154	1.99832e-08	-65.415	NC_046175.1	183962	185448	LOC116915353	NA	-	Gnomon	exon	protein_coding	mRNA;LOC116915353;DNA-directed RNA polymerase II subunit RPB2;2	0
NC_046175.1	314470	314471	1.51816e-05	-48.6741	NC_046175.1	314410	314627	LOC116915498	NA	-	Gnomon	exon	protein_coding	mRNA;LOC116915498;uncharacterized LOC116915498;1	0
NC_046175.1	323238	323239	4.58468e-08	-47.733	NC_046175.1	323222	323336	LOC116915549	NA	-	Gnomon	exon	lncRNA	ncRNA;LOC116915549;uncharacterized LOC116915549, transcript variant X2;3	0
NC_046175.1	323459	323460	1.74971e-13	-50.8152	NC_046175.1	323418	323644	LOC116915549	NA	-	Gnomon	exon	lncRNA	ncRNA;LOC116915549;uncharacterized LOC116915549, transcript variant X2;2	0
NC_046175.1	323477	323478	2.34242e-06	-42.2903	NC_046175.1	323418	323644	LOC116915549	NA	-	Gnomon	exon	lncRNA	ncRNA;LOC116915549;uncharacterized LOC116915549, transcript variant X2;2	0
NC_046175.1	617392	617393	9.74855e-07	-58.3874	NC_046175.1	617005	619590	LOC116915557	NA	+	Gnomon	intron	lncRNA	ncRNA;LOC116915557;uncharacterized LOC116915557;NA	0
NC_046175.1	626747	626748	1.04834e-06	-61.2832	NC_046175.1	626692	627010	LOC116915432	NA	-	Gnomon	exon	protein_coding	mRNA;LOC116915432;28S ribosomal protein S35, mitochondrial-like;2	0
NC_046175.1	852088	852089	9.95371e-06	-48.3523	NC_046175.1	851576	852359	LOC116915402	NA	-	Gnomon	exon	protein_coding	mRNA;LOC116915402;60S ribosomal protein L22-like;1	0
NC_046175.1	852320	852321	2.31913e-09	-67.5089	NC_046175.1	851576	852359	LOC116915402	NA	-	Gnomon	exon	protein_coding	mRNA;LOC116915402;60S ribosomal protein L22-like;1	0
NC_046175.1	852321	852322	1.89698e-09	-62.3757	NC_046175.1	851576	852359	LOC116915402	NA	-	Gnomon	exon	protein_coding	mRNA;LOC116915402;60S ribosomal protein L22-like;1	0
NC_046175.1	852377	852378	0	-78.3296	NC_046175.1	852356	852359	LOC116915402	NA	-	Gnomon	start_codon	protein_coding	CDS;LOC116915402;60S ribosomal protein L22-like;1	-19
NC_046175.1	852378	852379	3.55271e-15	-71.5336	NC_046175.1	852356	852359	LOC116915402	NA	-	Gnomon	start_codon	protein_coding	CDS;LOC116915402;60S ribosomal protein L22-like;1	-20
NC_046175.1	852382	852383	4.7066e-09	-64.0226	NC_046175.1	852356	852359	LOC116915402	NA	-	Gnomon	start_codon	protein_coding	CDS;LOC116915402;60S ribosomal protein L22-like;1	-24
NC_046175.1	852383	852384	2.22045e-15	-70.7237	NC_046175.1	852356	852359	LOC116915402	NA	-	Gnomon	start_codon	protein_coding	CDS;LOC116915402;60S ribosomal protein L22-like;1	-25
NC_046175.1	889328	889329	1.25617e-07	-68.0612	NC_046175.1	889165	889528	LOC116915396	NA	+	Gnomon	exon	protein_coding	mRNA;LOC116915396;testis-expressed protein 10-like;2	0
NC_046175.1	1007428	1007429	2.63513e-06	-58.3333	NC_046175.1	1007322	1007925	LOC116915413	NA	+	Gnomon	exon	protein_coding	mRNA;LOC116915413;endoplasmic reticulum resident protein 44-like;4	0
NC_046175.1	1169905	1169906	1.51876e-06	-57.5266	NC_046175.1	1169478	1170819	LOC116915334	NA	+	Gnomon	exon	protein_coding	mRNA;LOC116915334;U5 small nuclear ribonucleoprotein 200 kDa helicase-like;1	0
NC_046175.1	1170025	1170026	3.21668e-08	-58.5145	NC_046175.1	1169478	1170819	LOC116915334	NA	+	Gnomon	exon	protein_coding	mRNA;LOC116915334;U5 small nuclear ribonucleoprotein 200 kDa helicase-like;1	0
NC_046175.1	1170026	1170027	4.8357e-06	-61.0481	NC_046175.1	1169478	1170819	LOC116915334	NA	+	Gnomon	exon	protein_coding	mRNA;LOC116915334;U5 small nuclear ribonucleoprotein 200 kDa helicase-like;1	0
NC_046175.1	1193048	1193049	1.90757e-05	-64.3918	NC_046175.1	1192982	1193137	LOC116915505	NA	+	Gnomon	exon	protein_coding	mRNA;LOC116915505;zinc finger HIT domain-containing protein 3-like;2	0
NC_046175.1	1271024	1271025	2.74128e-06	-45.2529	NC_046175.1	1270165	1273291	LOC116915352	NA	+	Gnomon	exon	protein_coding	mRNA;LOC116915352;ATP-dependent RNA helicase DHX8-like;1	0
NC_046175.1	1300020	1300021	7.03238e-09	-62.9886	NC_046175.1	1299880	1301173	LOC116915367	NA	+	Gnomon	exon	protein_coding	mRNA;LOC116915367;uncharacterized LOC116915367, transcript variant X2;2	0
NC_046175.1	1300031	1300032	2.60211e-08	-60.9477	NC_046175.1	1299880	1301173	LOC116915367	NA	+	Gnomon	exon	protein_coding	mRNA;LOC116915367;uncharacterized LOC116915367, transcript variant X2;2	0
NC_046175.1	1386168	1386169	4.88086e-07	-64.6486	NC_046175.1	1386042	1386406	LOC116915371	NA	+	Gnomon	exon	protein_coding	mRNA;LOC116915371;transitional endoplasmic reticulum ATPase;3	0
NC_046175.1	1407737	1407738	9.41891e-06	-50.1449	NC_046175.1	1407691	1407802	LOC116915558	NA	+	Gnomon	exon	lncRNA	ncRNA;LOC116915558;uncharacterized LOC116915558, transcript variant X5;2	0
NC_046175.1	1433658	1433659	5.27846e-10	-72.545	NC_046175.1	1433462	1433905	LOC116915618	NA	+	Gnomon	exon	protein_coding	mRNA;LOC116915618;wiskott-Aldrich syndrome protein family member 3-like, transcript variant X3;2	0
NC_046175.1	1433659	1433660	1.33426e-05	-52.1195	NC_046175.1	1433462	1433905	LOC116915618	NA	+	Gnomon	exon	protein_coding	mRNA;LOC116915618;wiskott-Aldrich syndrome protein family member 3-like, transcript variant X3;2	0
NC_046175.1	1433878	1433879	1.34481e-05	-53.4131	NC_046175.1	1433462	1433905	LOC116915618	NA	+	Gnomon	exon	protein_coding	mRNA;LOC116915618;wiskott-Aldrich syndrome protein family member 3-like, transcript variant X3;2	0
NC_046175.1	1488952	1488953	5.7387e-08	-66.3534	NC_046175.1	1488879	1489056	LOC116915650	NA	-	Gnomon	exon	protein_coding	mRNA;LOC116915650;tryptophan--tRNA ligase, mitochondrial-like;2	0
NC_046175.1	1646585	1646586	1.88231e-05	-32.2629	NC_046175.1	1646384	1647258	LOC116915632	NA	+	Gnomon	exon	protein_coding	mRNA;LOC116915632;6-phosphofructo-2-kinase/fructose-2,6-bisphosphatase-like, transcript variant X1;9	0
NC_046175.1	1667766	1667767	1.70425e-07	-55.2273	NC_046175.1	1666686	1666737	LOC116915704	NA	+	Gnomon	exon	lncRNA	ncRNA;LOC116915704;uncharacterized LOC116915704;4	-1030
NC_046175.1	1777514	1777515	1.0405e-12	-78.2895	NC_046175.1	1777435	1777540	LOC116915674	NA	-	Gnomon	exon	protein_coding	mRNA;LOC116915674;protein RER1-like, transcript variant X3;3	0
NC_046175.1	1844940	1844941	1.01613e-08	-71.0145	NC_046175.1	1844929	1845255	LOC116915657	NA	-	Gnomon	exon	protein_coding	mRNA;LOC116915657;peroxisomal biogenesis factor 19-like, transcript variant X4;3	0
NC_046175.1	1844960	1844961	1.03938e-06	-64.4024	NC_046175.1	1844929	1845255	LOC116915657	NA	-	Gnomon	exon	protein_coding	mRNA;LOC116915657;peroxisomal biogenesis factor 19-like, transcript variant X4;3	0
NC_046175.1	2077712	2077713	8.94838e-06	-48.4776	NC_046175.1	2077658	2078540	LOC116915646	NA	-	Gnomon	exon	protein_coding	mRNA;LOC116915646;mitochondrial genome maintenance exonuclease 1-like, transcript variant X2;1	0
NC_046175.1	2204414	2204415	6.64601e-06	-55.0824	NC_046175.1	2204365	2204622	LOC116915622	NA	+	Gnomon	exon	protein_coding	mRNA;LOC116915622;membralin-like, transcript variant X3;3	0
NC_046175.1	2417178	2417179	2.22632e-08	-54.377	NC_046175.1	2417046	2417279	LOC116915640	NA	+	Gnomon	exon	protein_coding	mRNA;LOC116915640;coiled-coil domain-containing protein 6-like, transcript variant X7;3	0
NC_046175.1	2417181	2417182	1.21236e-13	-67.1967	NC_046175.1	2417046	2417279	LOC116915640	NA	+	Gnomon	exon	protein_coding	mRNA;LOC116915640;coiled-coil domain-containing protein 6-like, transcript variant X7;3	0
NC_046175.1	2417182	2417183	1.97393e-05	-56.6071	NC_046175.1	2417046	2417279	LOC116915640	NA	+	Gnomon	exon	protein_coding	mRNA;LOC116915640;coiled-coil domain-containing protein 6-like, transcript variant X7;3	0
NC_046175.1	2417250	2417251	5.02146e-06	-50.6733	NC_046175.1	2417046	2417279	LOC116915640	NA	+	Gnomon	exon	protein_coding	mRNA;LOC116915640;coiled-coil domain-containing protein 6-like, transcript variant X7;3	0
NC_046175.1	2417466	2417467	2.77415e-06	-65.1471	NC_046175.1	2417341	2417517	LOC116915640	NA	+	Gnomon	exon	protein_coding	mRNA;LOC116915640;coiled-coil domain-containing protein 6-like, transcript variant X7;4	0
NC_046175.1	2417481	2417482	2.9973e-06	-65.0429	NC_046175.1	2417341	2417517	LOC116915640	NA	+	Gnomon	exon	protein_coding	mRNA;LOC116915640;coiled-coil domain-containing protein 6-like, transcript variant X7;4	0
NC_046175.1	2421683	2421684	1.461e-07	-63.7833	NC_046175.1	2421627	2421713	LOC116915673	NA	-	Gnomon	intron	protein_coding	mRNA;LOC116915673;ras-related protein Rab-14;NA	0
NC_046175.1	2540072	2540073	3.19231e-05	-58.4541	NC_046175.1	2539901	2540085	LOC116915735	NA	+	Gnomon	exon	protein_coding	mRNA;LOC116915735;trifunctional enzyme subunit beta, mitochondrial-like;2	0
NC_046175.1	2669058	2669059	2.23719e-06	-49.4582	NC_046175.1	2668737	2669261	LOC116916552	NA	-	Gnomon	exon	protein_coding	mRNA;LOC116916552;guanine nucleotide exchange factor subunit Rich-like;3	0
NC_046175.1	2671163	2671164	2.00387e-07	-68.8684	NC_046175.1	2672100	2673227	LOC116916557	NA	-	Gnomon	exon	protein_coding	mRNA;LOC116916557;uncharacterized LOC116916557;8	937
NC_046175.1	2955588	2955589	6.54275e-06	-55.426	NC_046175.1	2955509	2955682	LOC116917066	NA	-	Gnomon	exon	protein_coding	mRNA;LOC116917066;uncharacterized LOC116917066;2	0
NC_046175.1	2966391	2966392	1.63348e-05	-51.5964	NC_046175.1	2966095	2966879	LOC116917065	NA	+	Gnomon	exon	protein_coding	mRNA;LOC116917065;SH2B adapter protein 2-like;2	0
NC_046175.1	2966471	2966472	9.28321e-06	-49.2912	NC_046175.1	2966095	2966879	LOC116917065	NA	+	Gnomon	exon	protein_coding	mRNA;LOC116917065;SH2B adapter protein 2-like;2	0
NC_046175.1	2966472	2966473	9.6945e-06	-50.3548	NC_046175.1	2966095	2966879	LOC116917065	NA	+	Gnomon	exon	protein_coding	mRNA;LOC116917065;SH2B adapter protein 2-like;2	0
NC_046175.1	2966492	2966493	6.52571e-06	-51.6016	NC_046175.1	2966095	2966879	LOC116917065	NA	+	Gnomon	exon	protein_coding	mRNA;LOC116917065;SH2B adapter protein 2-like;2	0
NC_046175.1	2966622	2966623	1.4481e-05	-50.8665	NC_046175.1	2966095	2966879	LOC116917065	NA	+	Gnomon	exon	protein_coding	mRNA;LOC116917065;SH2B adapter protein 2-like;2	0
NC_046175.1	3037861	3037862	3.87357e-08	-62.8159	NC_046175.1	3037620	3037956	LOC116917438	NA	+	Gnomon	exon	protein_coding	mRNA;LOC116917438;hrp65 protein-like, transcript variant X3;2	0
NC_046175.1	3038118	3038119	1.61663e-07	-65.0413	NC_046175.1	3038021	3038243	LOC116917438	NA	+	Gnomon	exon	protein_coding	mRNA;LOC116917438;hrp65 protein-like, transcript variant X3;3	0
NC_046175.1	3298319	3298320	6.5818e-06	-32.178	NC_046175.1	3297091	3298408	LOC116917766	NA	+	Gnomon	intron	protein_coding	mRNA;LOC116917766;serine/threonine-protein kinase par-1-like;NA	0
NC_046175.1	3858036	3858037	8.47102e-09	-66.3478	NC_046175.1	3858008	3858089	LOC116916952	NA	+	Gnomon	exon	protein_coding	mRNA;LOC116916952;coiled-coil domain-containing protein 28A-like, transcript variant X3;3	0
NC_046175.1	3966138	3966139	9.61081e-06	-54.2256	NC_046175.1	3966017	3966211	LOC116916418	NA	+	Gnomon	exon	protein_coding	mRNA;LOC116916418;eukaryotic translation initiation factor 2 subunit 3-like;4	0
NC_046175.1	3985272	3985273	3.23296e-05	-56	NC_046175.1	3985088	3985281	LOC116916425	NA	+	Gnomon	exon	protein_coding	mRNA;LOC116916425;ATP-dependent Clp protease proteolytic subunit, mitochondrial-like;4	0
NC_046175.1	3985525	3985526	1.35079e-05	-31.5873	NC_046175.1	3985338	3985795	LOC116916425	NA	+	Gnomon	exon	protein_coding	mRNA;LOC116916425;ATP-dependent Clp protease proteolytic subunit, mitochondrial-like;5	0
NC_046175.1	3985528	3985529	1.73715e-07	-38.254	NC_046175.1	3985338	3985795	LOC116916425	NA	+	Gnomon	exon	protein_coding	mRNA;LOC116916425;ATP-dependent Clp protease proteolytic subunit, mitochondrial-like;5	0
NC_046175.1	3996183	3996184	8.90884e-07	-53.235	NC_046175.1	3996084	3996262	LOC116916415	NA	-	Gnomon	exon	protein_coding	mRNA;LOC116916415;ubiquitin carboxyl-terminal hydrolase 16-like, transcript variant X2;4	0
NC_046175.1	4267842	4267843	3.25356e-05	-43.1351	NC_046175.1	4267212	4267945	LOC116916156	NA	+	Gnomon	exon	protein_coding	mRNA;LOC116916156;heterogeneous nuclear ribonucleoprotein U-like protein 1;2	0
NC_046175.1	4273457	4273458	0	-77.1957	NC_046175.1	4273329	4273541	LOC116916158	NA	-	Gnomon	exon	protein_coding	mRNA;LOC116916158;transmembrane channel-like protein 7, transcript variant X4;4	0
NC_046175.1	4273458	4273459	5.31547e-06	-62.0226	NC_046175.1	4273329	4273541	LOC116916158	NA	-	Gnomon	exon	protein_coding	mRNA;LOC116916158;transmembrane channel-like protein 7, transcript variant X4;4	0
NC_046175.1	4335408	4335409	2.27178e-06	-61.5932	NC_046175.1	4335327	4335511	LOC116916170	NA	-	Gnomon	exon	protein_coding	mRNA;LOC116916170;protein disulfide-isomerase TMX3-like;5	0
NC_046175.1	4377568	4377569	1.79537e-05	-53.3333	NC_046175.1	4377524	4377666	LOC116916986	NA	-	Gnomon	exon	protein_coding	misc_RNA;LOC116916986;growth hormone-inducible transmembrane protein-like, transcript variant X2;4	0
NC_046175.1	4392388	4392389	6.20175e-07	-60.6481	NC_046175.1	4392175	4392426	LOC116916980	NA	-	Gnomon	exon	protein_coding	mRNA;LOC116916980;PP2C-like domain-containing protein CG9801, transcript variant X3;2	0
NC_046175.1	4436970	4436971	8.24133e-10	-43.2853	NC_046175.1	4436960	4437082	LOC116916217	NA	-	Gnomon	exon	lncRNA	ncRNA;LOC116916217;uncharacterized LOC116916217;4	0
NC_046175.1	4437051	4437052	2.43377e-06	-29.7715	NC_046175.1	4436960	4437082	LOC116916217	NA	-	Gnomon	exon	lncRNA	ncRNA;LOC116916217;uncharacterized LOC116916217;4	0
NC_046175.1	4447221	4447222	7.5822e-08	-68.125	NC_046175.1	4447365	4447890	LOC116916215	NA	+	Gnomon	exon	protein_coding	mRNA;LOC116916215;insulin-like growth factor I, adult form, transcript variant X1;1	144
NC_046175.1	4490731	4490732	2.69339e-06	-60.0633	NC_046175.1	4490535	4490895	LOC116916220	NA	+	Gnomon	exon	protein_coding	mRNA;LOC116916220;THO complex subunit 2-like, transcript variant X2;4	0
NC_046175.1	4848053	4848054	1.8373e-06	-60.6944	NC_046175.1	4847992	4848141	LOC116916524	NA	+	Gnomon	intron	protein_coding	mRNA;LOC116916524;transcription factor E2F4-like, transcript variant X2;NA	0
NC_046175.1	4848374	4848375	1.47885e-05	-61.9492	NC_046175.1	4848371	4848497	LOC116916524	NA	+	Gnomon	exon	protein_coding	mRNA;LOC116916524;transcription factor E2F4-like, transcript variant X2;5	0
NC_046175.1	5061708	5061709	1.83097e-06	-61.8253	NC_046175.1	5061254	5061966	LOC116917898	NA	+	Gnomon	exon	protein_coding	mRNA;LOC116917898;golgin-45-like, transcript variant X1;1	0
NC_046175.1	5298357	5298358	7.44953e-06	-49.2214	NC_046175.1	5298170	5298475	LOC116917915	NA	-	Gnomon	exon	protein_coding	mRNA;LOC116917915;nucleoporin GLE1-like;2	0
NC_046175.1	5339268	5339269	1.30759e-06	-59.4792	NC_046175.1	5338587	5340394	LOC116917905	NA	+	Gnomon	intron	protein_coding	mRNA;LOC116917905;tau-tubulin kinase homolog Asator-like;NA	0
NC_046175.1	5339269	5339270	8.22109e-06	-53.9163	NC_046175.1	5338587	5340394	LOC116917905	NA	+	Gnomon	intron	protein_coding	mRNA;LOC116917905;tau-tubulin kinase homolog Asator-like;NA	0
NC_046175.1	5442913	5442914	3.71664e-06	-49.9543	NC_046175.1	5442884	5442975	LOC116917978	NA	-	Gnomon	exon	lncRNA	ncRNA;LOC116917978;uncharacterized LOC116917978, transcript variant X9;3	0
NC_046175.1	5482193	5482194	2.97354e-06	-55.0466	NC_046175.1	5482169	5482348	LOC116917164	NA	+	Gnomon	exon	protein_coding	mRNA;LOC116917164;vacuolar protein sorting-associated protein 18 homolog;3	0
NC_046175.1	5482288	5482289	1.81668e-06	-56.4496	NC_046175.1	5482169	5482348	LOC116917164	NA	+	Gnomon	exon	protein_coding	mRNA;LOC116917164;vacuolar protein sorting-associated protein 18 homolog;3	0
NC_046175.1	5571950	5571951	1.75316e-05	-60.6283	NC_046175.1	5571755	5572870	LOC116918001	NA	+	Gnomon	exon	protein_coding	mRNA;LOC116918001;coiled-coil domain-containing protein 47-like;2	0
NC_046175.1	5572239	5572240	4.37995e-06	-58.1725	NC_046175.1	5571755	5572870	LOC116918001	NA	+	Gnomon	exon	protein_coding	mRNA;LOC116918001;coiled-coil domain-containing protein 47-like;2	0
NC_046175.1	5758585	5758586	1.86637e-05	-59.7523	NC_046175.1	5758543	5758696	LOC116916609	NA	-	Gnomon	exon	lncRNA	ncRNA;LOC116916609;uncharacterized LOC116916609;3	0
NC_046175.1	5773594	5773595	2.20443e-05	-58.5102	NC_046175.1	5773329	5777534	LOC116916603	NA	+	Gnomon	intron	protein_coding	misc_RNA;LOC116916603;unconventional myosin-IXb-like, transcript variant X5;NA	0
NC_046175.1	5837545	5837546	7.12755e-06	-51.1861	NC_046175.1	5836917	5837690	LOC116915810	NA	+	Gnomon	exon	protein_coding	mRNA;LOC116915810;rap guanine nucleotide exchange factor 1-like, transcript variant X1;1	0
NC_046175.1	5837935	5837936	1.77385e-05	-63.3117	NC_046175.1	5837768	5838220	LOC116915810	NA	+	Gnomon	exon	protein_coding	mRNA;LOC116915810;rap guanine nucleotide exchange factor 1-like, transcript variant X2;2	0
NC_046175.1	5842503	5842504	1.7443e-07	-66.25	NC_046175.1	5842392	5842562	LOC116915812	NA	+	Gnomon	exon	protein_coding	mRNA;LOC116915812;1,4-alpha-glucan-branching enzyme-like;2	0
NC_046175.1	5853191	5853192	5.27774e-06	-57.5975	NC_046175.1	5852970	5853240	LOC116915805	NA	+	Gnomon	exon	protein_coding	mRNA;LOC116915805;CREB-binding protein-like;1	0
NC_046175.1	5853474	5853475	1.51492e-05	-49.2903	NC_046175.1	5853411	5854145	LOC116915805	NA	+	Gnomon	exon	protein_coding	mRNA;LOC116915805;CREB-binding protein-like;2	0
NC_046175.1	5924902	5924903	5.9952e-15	-70.935	NC_046175.1	5924757	5924968	LOC116915822	NA	-	Gnomon	exon	protein_coding	mRNA;LOC116915822;E3 ubiquitin-protein ligase Bre1-like, transcript variant X2;2	0
NC_046175.1	5946649	5946650	6.27143e-07	-65.3563	NC_046175.1	5946426	5946681	LOC116915824	NA	+	Gnomon	exon	protein_coding	mRNA;LOC116915824;F-box only protein 21-like, transcript variant X2;3	0
NC_046175.1	6016230	6016231	8.16675e-08	-54.1973	NC_046175.1	6015953	6016913	LOC116917734	NA	+	Gnomon	exon	protein_coding	mRNA;LOC116917734;ATP-dependent (S)-NAD(P)H-hydrate dehydratase-like;2	0
NC_046175.1	6110291	6110292	9.07807e-07	-58.8897	NC_046175.1	6110121	6110436	LOC116915765	NA	+	Gnomon	exon	protein_coding	mRNA;LOC116915765;potassium channel subfamily K member 18-like, transcript variant X2;5	0
NC_046175.1	6140293	6140294	1.68309e-05	-58.1087	NC_046175.1	6140267	6140411	LOC116915774	NA	-	Gnomon	exon	protein_coding	mRNA;LOC116915774;eukaryotic translation initiation factor 5A-like;2	0
NC_046175.1	6140347	6140348	4.30983e-07	-66.2705	NC_046175.1	6140267	6140411	LOC116915774	NA	-	Gnomon	exon	protein_coding	mRNA;LOC116915774;eukaryotic translation initiation factor 5A-like;2	0
NC_046175.1	6179702	6179703	9.23778e-06	-57.0438	NC_046175.1	6179616	6179781	LOC116915784	NA	+	Gnomon	exon	protein_coding	mRNA;LOC116915784;N-alpha-acetyltransferase 60-like, transcript variant X2;3	0
NC_046175.1	6194041	6194042	1.80335e-05	-52.6625	NC_046175.1	6193618	6194682	LOC116915786	NA	+	Gnomon	exon	protein_coding	mRNA;LOC116915786;protein polybromo-1-like, transcript variant X2;1	0
NC_046175.1	6249560	6249561	1.21311e-07	-62.9464	NC_046175.1	6249402	6249636	LOC116918048	NA	-	Gnomon	exon	protein_coding	mRNA;LOC116918048;chromodomain-helicase-DNA-binding protein 7-like, transcript variant X4;7	0
NC_046175.1	6276325	6276326	1.49034e-07	-65.5303	NC_046175.1	6275964	6276379	LOC116918050	NA	-	Gnomon	exon	protein_coding	mRNA;LOC116918050;protein argonaute-2-like;2	0
NC_046175.1	6285003	6285004	1.54787e-05	-51.0799	NC_046175.1	6284876	6285004	LOC116918060	NA	+	Gnomon	exon	protein_coding	mRNA;LOC116918060;probable thiopurine S-methyltransferase;3	0
NC_046175.1	6581831	6581832	8.4088e-06	-55.119	NC_046175.1	6581775	6581911	LOC116917056	NA	-	Gnomon	exon	protein_coding	mRNA;LOC116917056;protein LZIC-like;2	0
NC_046175.1	6640458	6640459	5.44898e-06	-56.5748	NC_046175.1	6640442	6640676	LOC116917153	NA	-	Gnomon	intron	protein_coding	mRNA;LOC116917153;histidine--tRNA ligase, cytoplasmic-like;NA	0
NC_046175.1	6640459	6640460	1.83928e-06	-60.448	NC_046175.1	6640442	6640676	LOC116917153	NA	-	Gnomon	intron	protein_coding	mRNA;LOC116917153;histidine--tRNA ligase, cytoplasmic-like;NA	0
NC_046175.1	7143330	7143331	2.58175e-05	-46.6862	NC_046175.1	7143171	7143789	LOC116917094	NA	+	Gnomon	exon	protein_coding	mRNA;LOC116917094;exportin-4-like;3	0
NC_046175.1	7379813	7379814	1.12836e-09	-69.3299	NC_046175.1	7379634	7379899	LOC116917435	NA	+	Gnomon	exon	protein_coding	mRNA;LOC116917435;vigilin-like, transcript variant X2;3	0
NC_046175.1	7379814	7379815	8.60017e-06	-57.3799	NC_046175.1	7379634	7379899	LOC116917435	NA	+	Gnomon	exon	protein_coding	mRNA;LOC116917435;vigilin-like, transcript variant X2;3	0
NC_046175.1	7379834	7379835	7.67839e-06	-55.9339	NC_046175.1	7379634	7379899	LOC116917435	NA	+	Gnomon	exon	protein_coding	mRNA;LOC116917435;vigilin-like, transcript variant X2;3	0
NC_046175.1	7379884	7379885	3.76647e-06	-56.2198	NC_046175.1	7379634	7379899	LOC116917435	NA	+	Gnomon	exon	protein_coding	mRNA;LOC116917435;vigilin-like, transcript variant X2;3	0
NC_046175.1	7379885	7379886	6.15746e-06	-58.2663	NC_046175.1	7379634	7379899	LOC116917435	NA	+	Gnomon	exon	protein_coding	mRNA;LOC116917435;vigilin-like, transcript variant X2;3	0
NC_046175.1	7502365	7502366	2.10807e-05	-25.7778	NC_046175.1	7502282	7503087	LOC116917825	NA	+	Gnomon	exon	protein_coding	mRNA;LOC116917825;interaptin-like;2	0
NC_046175.1	7718314	7718315	3.58822e-08	-71.0042	NC_046175.1	7718207	7718496	LOC116917861	NA	+	Gnomon	exon	protein_coding	mRNA;LOC116917861;forkhead box protein K2-like, transcript variant X2;2	0
NC_046175.1	8039363	8039364	2.60778e-05	-51.4167	NC_046175.1	8039362	8039500	LOC116916937	NA	+	Gnomon	exon	protein_coding	mRNA;LOC116916937;Y-box factor homolog, transcript variant X3;4	0
NC_046175.1	8299012	8299013	8.83035e-07	-51.238	NC_046175.1	8298793	8299085	LOC116915762	NA	+	Gnomon	exon	protein_coding	mRNA;LOC116915762;centromere protein X-like;3	0
NC_046175.1	8453987	8453988	3.23898e-06	-47.8237	NC_046175.1	8453616	8454115	LOC116917415	NA	+	Gnomon	exon	protein_coding	mRNA;LOC116917415;RRP15-like protein;2	0
NC_046175.1	8504829	8504830	4.67624e-07	-45.3704	NC_046175.1	8504414	8504834	LOC116936736	NA	+	Gnomon	exon	protein_coding	mRNA;LOC116936736;ZZ-type zinc finger-containing protein 3-like;3	0
NC_046175.1	8606984	8606985	2.36824e-05	-58.9315	NC_046175.1	8606967	8607131	LOC116916449	NA	+	Gnomon	exon	protein_coding	mRNA;LOC116916449;uncharacterized LOC116916449;2	0
NC_046175.1	8625134	8625135	3.60725e-06	-57.6349	NC_046175.1	8624977	8625203	LOC116916451	NA	+	Gnomon	intron	protein_coding	mRNA;LOC116916451;ATP-dependent RNA helicase WM6;NA	0
NC_046175.1	8655685	8655686	1.99806e-05	-56.2662	NC_046175.1	8655670	8655829	LOC116916455	NA	+	Gnomon	exon	protein_coding	mRNA;LOC116916455;ras-related protein Rab-7a;4	0
NC_046175.1	8669295	8669296	2.32194e-05	-58.166	NC_046175.1	8669174	8669614	LOC116916459	NA	+	Gnomon	intron	protein_coding	mRNA;LOC116916459;nuclear pore complex protein Nup54-like, transcript variant X2;NA	0
NC_046175.1	8669406	8669407	2.35656e-05	-60.3889	NC_046175.1	8669174	8669614	LOC116916459	NA	+	Gnomon	intron	protein_coding	mRNA;LOC116916459;nuclear pore complex protein Nup54-like, transcript variant X2;NA	0
NC_046175.1	8669633	8669634	2.31284e-06	-60.2226	NC_046175.1	8669614	8670046	LOC116916459	NA	+	Gnomon	exon	protein_coding	mRNA;LOC116916459;nuclear pore complex protein Nup54-like, transcript variant X1;3	0
NC_046175.1	8682829	8682830	1.8788e-09	-64.4393	NC_046175.1	8682824	8682978	LOC116917626	NA	+	Gnomon	exon	protein_coding	mRNA;LOC116917626;kinesin-like protein KIF2A;6	0
NC_046175.1	8776325	8776326	3.26066e-07	-63.9711	NC_046175.1	8775975	8776327	LOC116916045	NA	-	Gnomon	exon	protein_coding	mRNA;LOC116916045;SID1 transmembrane family member 1-like;3	0
NC_046175.1	8788640	8788641	2.12819e-05	-35.9113	NC_046175.1	8788517	8788645	LOC116916058	NA	+	Gnomon	exon	protein_coding	mRNA;LOC116916058;glycoprotein-N-acetylgalactosamine 3-beta-galactosyltransferase 1-like, transcript variant X3;2	0
NC_046175.1	8788919	8788920	1.82751e-06	-45.4803	NC_046175.1	8788909	8789055	LOC116916058	NA	+	Gnomon	exon	protein_coding	mRNA;LOC116916058;glycoprotein-N-acetylgalactosamine 3-beta-galactosyltransferase 1-like, transcript variant X3;3	0
NC_046175.1	8788920	8788921	8.50746e-07	-43.7963	NC_046175.1	8788909	8789055	LOC116916058	NA	+	Gnomon	exon	protein_coding	mRNA;LOC116916058;glycoprotein-N-acetylgalactosamine 3-beta-galactosyltransferase 1-like, transcript variant X3;3	0
NC_046175.1	8788951	8788952	2.39622e-11	-58.7221	NC_046175.1	8788909	8789055	LOC116916058	NA	+	Gnomon	exon	protein_coding	mRNA;LOC116916058;glycoprotein-N-acetylgalactosamine 3-beta-galactosyltransferase 1-like, transcript variant X3;3	0
NC_046175.1	8788952	8788953	3.67203e-08	-53.044	NC_046175.1	8788909	8789055	LOC116916058	NA	+	Gnomon	exon	protein_coding	mRNA;LOC116916058;glycoprotein-N-acetylgalactosamine 3-beta-galactosyltransferase 1-like, transcript variant X3;3	0
NC_046175.1	8788963	8788964	3.82101e-08	-54.4761	NC_046175.1	8788909	8789055	LOC116916058	NA	+	Gnomon	exon	protein_coding	mRNA;LOC116916058;glycoprotein-N-acetylgalactosamine 3-beta-galactosyltransferase 1-like, transcript variant X3;3	0
NC_046175.1	8788964	8788965	2.09172e-07	-52.0103	NC_046175.1	8788909	8789055	LOC116916058	NA	+	Gnomon	exon	protein_coding	mRNA;LOC116916058;glycoprotein-N-acetylgalactosamine 3-beta-galactosyltransferase 1-like, transcript variant X3;3	0
NC_046175.1	8898998	8898999	2.039e-05	-47.6619	NC_046175.1	8898994	8899090	LOC116916073	NA	+	Gnomon	exon	protein_coding	mRNA;LOC116916073;mitochondrial import inner membrane translocase subunit Tim9-like;2	0
NC_046175.1	8960287	8960288	9.61142e-06	-60.0877	NC_046175.1	8960232	8960302	LOC116917469	NA	-	Gnomon	exon	protein_coding	mRNA;LOC116917469;ATP-binding cassette sub-family D member 3-like;4	0
NC_046175.1	8971515	8971516	7.81409e-06	-57.6678	NC_046175.1	8971106	8971232	LOC116917472	NA	-	Gnomon	exon	protein_coding	mRNA;LOC116917472;sex-lethal homolog;1	-284
NC_046175.1	9198476	9198477	3.43138e-09	-48.2304	NC_046175.1	9198253	9199346	LOC116916910	NA	+	Gnomon	exon	lncRNA	ncRNA;LOC116916910;uncharacterized LOC116916910, transcript variant X1;5	0
NC_046175.1	9203612	9203613	3.13225e-07	-61.1726	NC_046175.1	9203394	9203642	LOC116916915	NA	+	Gnomon	exon	protein_coding	mRNA;LOC116916915;cytochrome c oxidase subunit 4 isoform 1, mitochondrial-like, transcript variant X2;2	0
NC_046175.1	9209463	9209464	8.87972e-10	-66.0485	NC_046175.1	9208993	9209590	LOC116916914	NA	-	Gnomon	exon	protein_coding	mRNA;LOC116916914;separase-like, transcript variant X2;2	0
NC_046175.1	9329941	9329942	5.09237e-06	-50.3261	NC_046175.1	9329932	9330034	LOC116917331	NA	+	Gnomon	exon	lncRNA	ncRNA;LOC116917331;uncharacterized LOC116917331, transcript variant X3;3	0
NC_046175.1	9332301	9332302	8.91414e-09	-56.5411	NC_046175.1	9332220	9332314	LOC116917329	NA	-	Gnomon	intron	lncRNA	ncRNA;LOC116917329;uncharacterized LOC116917329, transcript variant X3;NA	0
NC_046175.1	9614478	9614479	5.7832e-06	-41.7674	NC_046175.1	9614350	9614682	LOC116917332	NA	-	Gnomon	exon	lncRNA	ncRNA;LOC116917332;uncharacterized LOC116917332;2	0
NC_046175.1	9617744	9617745	2.19636e-06	-54.0886	NC_046175.1	9617675	9617903	LOC116917328	NA	-	Gnomon	exon	lncRNA	ncRNA;LOC116917328;uncharacterized LOC116917328;2	0
NC_046175.1	9680288	9680289	2.30695e-06	-56.0175	NC_046175.1	9680037	9680379	LOC116917233	NA	+	Gnomon	exon	protein_coding	mRNA;LOC116917233;uncharacterized LOC116917233;3	0
NC_046175.1	9750482	9750483	1.60679e-06	-58.5376	NC_046175.1	9750164	9750663	LOC116917246	NA	-	Gnomon	exon	protein_coding	mRNA;LOC116917246;early growth response protein 1-A-like;2	0
NC_046175.1	9893791	9893792	2.7762e-06	-47.1695	NC_046175.1	9892907	9894000	LOC116917235	NA	-	Gnomon	exon	protein_coding	mRNA;LOC116917235;dual specificity protein kinase Ttk-like;3	0
NC_046175.1	9995652	9995653	1.35683e-05	-57.7252	NC_046175.1	9995536	9995706	LOC116917257	NA	+	Gnomon	exon	protein_coding	mRNA;LOC116917257;TOM1-like protein 2;2	0
NC_046175.1	10151098	10151099	2.15109e-05	-46.3443	NC_046175.1	10150796	10151631	LOC116916035	NA	+	Gnomon	exon	protein_coding	mRNA;LOC116916035;dnaJ homolog subfamily C member 17-like;2	0
NC_046175.1	10303944	10303945	2.92637e-05	-58.8842	NC_046175.1	10303743	10303960	LOC116917981	NA	+	Gnomon	exon	protein_coding	mRNA;LOC116917981;eEF1A lysine and N-terminal methyltransferase-like;3	0
NC_046175.1	10472526	10472527	2.18703e-06	-64.678	NC_046175.1	10471218	10472542	LOC116917490	NA	+	Gnomon	exon	protein_coding	mRNA;LOC116917490;regulator of G-protein signaling 12-like, transcript variant X6;7	0
NC_046175.1	10521837	10521838	3.26374e-06	-59.3875	NC_046175.1	10521778	10522100	LOC116917497	NA	+	Gnomon	exon	protein_coding	mRNA;LOC116917497;far upstream element-binding protein 1-like, transcript variant X9;2	0
NC_046175.1	10522168	10522169	8.43092e-07	-59.2027	NC_046175.1	10522164	10522294	LOC116917497	NA	+	Gnomon	exon	protein_coding	mRNA;LOC116917497;far upstream element-binding protein 1-like, transcript variant X9;3	0
NC_046175.1	10522172	10522173	6.67813e-06	-55.507	NC_046175.1	10522164	10522294	LOC116917497	NA	+	Gnomon	exon	protein_coding	mRNA;LOC116917497;far upstream element-binding protein 1-like, transcript variant X9;3	0
NC_046175.1	10522173	10522174	4.28833e-06	-57.9069	NC_046175.1	10522164	10522294	LOC116917497	NA	+	Gnomon	exon	protein_coding	mRNA;LOC116917497;far upstream element-binding protein 1-like, transcript variant X9;3	0
NC_046175.1	10661900	10661901	3.90499e-11	-75.1396	NC_046175.1	10661843	10662375	LOC116917543	NA	+	Gnomon	exon	protein_coding	mRNA;LOC116917543;peptidyl-prolyl cis-trans isomerase NIMA-interacting 1-like;3	0
NC_046175.1	10695586	10695587	5.81217e-07	-64.9671	NC_046175.1	10695279	10695600	LOC116916303	NA	-	Gnomon	exon	protein_coding	mRNA;LOC116916303;G kinase-anchoring protein 1-like;2	0
NC_046175.1	10712005	10712006	1.41765e-05	-59.0412	NC_046175.1	10711980	10712187	LOC116916295	NA	+	Gnomon	exon	protein_coding	mRNA;LOC116916295;uncharacterized LOC116916295, transcript variant X3;6	0
NC_046175.1	10721177	10721178	1.96022e-05	-56.0277	NC_046175.1	10720505	10721681	LOC116916294	NA	-	Gnomon	exon	protein_coding	mRNA;LOC116916294;sorting nexin-19-like;1	0
NC_046175.1	10860611	10860612	5.79274e-06	-55.0526	NC_046175.1	10860368	10860728	LOC116916110	NA	-	Gnomon	exon	protein_coding	mRNA;LOC116916110;paramyosin-like;2	0
NC_046175.1	10884980	10884981	3.0965e-06	-59.4907	NC_046175.1	10884857	10885079	LOC116916117	NA	+	Gnomon	exon	protein_coding	mRNA;LOC116916117;rho GTPase-activating protein 19-like;3	0
NC_046175.1	11102175	11102176	2.0779e-05	-52.381	NC_046175.1	11102094	11102414	LOC116916648	NA	+	Gnomon	exon	protein_coding	mRNA;LOC116916648;BTB/POZ domain-containing protein KCTD3-like;2	0
NC_046175.1	11152497	11152498	2.57141e-05	-38.4868	NC_046175.1	11151874	11152665	LOC116916785	NA	-	Gnomon	exon	protein_coding	mRNA;LOC116916785;PHD finger protein 23-like;5	0
NC_046175.1	11154680	11154681	1.0736e-05	-62.5548	NC_046175.1	11154652	11154830	LOC116916688	NA	+	Gnomon	exon	protein_coding	mRNA;LOC116916688;GRIP1-associated protein 1-like;4	0
NC_046175.1	11377163	11377164	8.8806e-07	-60.4885	NC_046175.1	11377053	11377212	LOC116916622	NA	+	Gnomon	exon	protein_coding	mRNA;LOC116916622;uncharacterized LOC116916622;8	0
NC_046175.1	11394487	11394488	1.49826e-05	-56.578	NC_046175.1	11394007	11394564	LOC116916792	NA	+	Gnomon	exon	protein_coding	mRNA;LOC116916792;uncharacterized LOC116916792;4	0
NC_046175.1	11483163	11483164	6.68389e-10	-70.9957	NC_046175.1	11483091	11483270	LOC116916643	NA	+	Gnomon	exon	protein_coding	mRNA;LOC116916643;integrin beta-PS-like;2	0
NC_046175.1	11483166	11483167	3.89671e-08	-67.0232	NC_046175.1	11483091	11483270	LOC116916643	NA	+	Gnomon	exon	protein_coding	mRNA;LOC116916643;integrin beta-PS-like;2	0
NC_046175.1	11483177	11483178	2.83884e-06	-60.8877	NC_046175.1	11483091	11483270	LOC116916643	NA	+	Gnomon	exon	protein_coding	mRNA;LOC116916643;integrin beta-PS-like;2	0
NC_046175.1	11483191	11483192	9.07559e-09	-67.8571	NC_046175.1	11483091	11483270	LOC116916643	NA	+	Gnomon	exon	protein_coding	mRNA;LOC116916643;integrin beta-PS-like;2	0
NC_046175.1	11507043	11507044	0	-75.5515	NC_046175.1	11506867	11507398	LOC116916645	NA	+	Gnomon	exon	protein_coding	mRNA;LOC116916645;serine-rich adhesin for platelets-like;2	0
NC_046175.1	11507044	11507045	1.50095e-05	-53.5714	NC_046175.1	11506867	11507398	LOC116916645	NA	+	Gnomon	exon	protein_coding	mRNA;LOC116916645;serine-rich adhesin for platelets-like;2	0
NC_046175.1	11507053	11507054	8.88178e-16	-72.0662	NC_046175.1	11506867	11507398	LOC116916645	NA	+	Gnomon	exon	protein_coding	mRNA;LOC116916645;serine-rich adhesin for platelets-like;2	0
NC_046175.1	11507093	11507094	8.22282e-11	-50.0291	NC_046175.1	11506867	11507398	LOC116916645	NA	+	Gnomon	exon	protein_coding	mRNA;LOC116916645;serine-rich adhesin for platelets-like;2	0
NC_046175.1	11562351	11562352	2.87463e-06	-54.2899	NC_046175.1	11562327	11563113	LOC116916691	NA	+	Gnomon	exon	protein_coding	mRNA;LOC116916691;protein tramtrack, alpha isoform-like, transcript variant X5;2	0
NC_046175.1	11562446	11562447	1.94641e-05	-47.6479	NC_046175.1	11562327	11563113	LOC116916691	NA	+	Gnomon	exon	protein_coding	mRNA;LOC116916691;protein tramtrack, alpha isoform-like, transcript variant X5;2	0
NC_046175.1	11562447	11562448	1.27157e-05	-48.8382	NC_046175.1	11562327	11563113	LOC116916691	NA	+	Gnomon	exon	protein_coding	mRNA;LOC116916691;protein tramtrack, alpha isoform-like, transcript variant X5;2	0
NC_046175.1	11562488	11562489	1.31481e-05	-47.5649	NC_046175.1	11562327	11563113	LOC116916691	NA	+	Gnomon	exon	protein_coding	mRNA;LOC116916691;protein tramtrack, alpha isoform-like, transcript variant X5;2	0
NC_046175.1	11562489	11562490	3.91209e-07	-54.7484	NC_046175.1	11562327	11563113	LOC116916691	NA	+	Gnomon	exon	protein_coding	mRNA;LOC116916691;protein tramtrack, alpha isoform-like, transcript variant X5;2	0
NC_046175.1	11562503	11562504	2.24271e-06	-50.6431	NC_046175.1	11562327	11563113	LOC116916691	NA	+	Gnomon	exon	protein_coding	mRNA;LOC116916691;protein tramtrack, alpha isoform-like, transcript variant X5;2	0
NC_046175.1	11562504	11562505	0	-74.45	NC_046175.1	11562327	11563113	LOC116916691	NA	+	Gnomon	exon	protein_coding	mRNA;LOC116916691;protein tramtrack, alpha isoform-like, transcript variant X5;2	0
NC_046175.1	11562522	11562523	2.17504e-06	-51.4143	NC_046175.1	11562327	11563113	LOC116916691	NA	+	Gnomon	exon	protein_coding	mRNA;LOC116916691;protein tramtrack, alpha isoform-like, transcript variant X5;2	0
NC_046175.1	11562523	11562524	6.30897e-10	-61.909	NC_046175.1	11562327	11563113	LOC116916691	NA	+	Gnomon	exon	protein_coding	mRNA;LOC116916691;protein tramtrack, alpha isoform-like, transcript variant X5;2	0
NC_046175.1	11562556	11562557	1.00892e-10	-61.678	NC_046175.1	11562327	11563113	LOC116916691	NA	+	Gnomon	exon	protein_coding	mRNA;LOC116916691;protein tramtrack, alpha isoform-like, transcript variant X5;2	0
NC_046175.1	11562557	11562558	5.52891e-14	-66.6162	NC_046175.1	11562327	11563113	LOC116916691	NA	+	Gnomon	exon	protein_coding	mRNA;LOC116916691;protein tramtrack, alpha isoform-like, transcript variant X5;2	0
NC_046175.1	11562621	11562622	6.53112e-08	-57.3509	NC_046175.1	11562327	11563113	LOC116916691	NA	+	Gnomon	exon	protein_coding	mRNA;LOC116916691;protein tramtrack, alpha isoform-like, transcript variant X5;2	0
NC_046175.1	11665914	11665915	1.17092e-06	-64.7222	NC_046175.1	11665913	11666060	LOC116916646	NA	-	Gnomon	exon	protein_coding	mRNA;LOC116916646;LMBR1 domain-containing protein 2 homolog, transcript variant X2;4	0
NC_046175.1	11715760	11715761	2.14452e-05	-53.0977	NC_046175.1	11715742	11715957	LOC116916621	NA	+	Gnomon	exon	protein_coding	mRNA;LOC116916621;clustered mitochondria protein homolog, transcript variant X2;1	0
NC_046175.1	11752239	11752240	7.14973e-06	-58.1229	NC_046175.1	11751966	11752253	LOC116916616	NA	+	Gnomon	exon	protein_coding	mRNA;LOC116916616;helicase domino-like;2	0
NC_046175.1	12148492	12148493	2.70966e-05	-52.8071	NC_046175.1	12148205	12148644	LOC116916694	NA	-	Gnomon	exon	protein_coding	mRNA;LOC116916694;WW domain-binding protein 11-like;2	0
NC_046175.1	12179615	12179616	8.04118e-06	-54.2222	NC_046175.1	12179386	12179644	LOC116916868	NA	-	Gnomon	exon	protein_coding	mRNA;LOC116916868;cyclin-dependent kinase 9-like;2	0
NC_046175.1	12187523	12187524	5.72532e-08	-58.1019	NC_046175.1	12187441	12187614	LOC116916863	NA	-	Gnomon	exon	protein_coding	mRNA;LOC116916863;glycerophosphocholine phosphodiesterase GPCPD1-like;4	0
NC_046175.1	12292769	12292770	3.73478e-06	-53.5	NC_046175.1	12292732	12292788	LOC116916190	NA	-	Gnomon	exon	protein_coding	mRNA;LOC116916190;transcription factor MafK-like;3	0
NC_046175.1	12324254	12324255	1.99113e-05	-62.8526	NC_046175.1	12324079	12324501	LOC116916201	NA	-	Gnomon	exon	protein_coding	mRNA;LOC116916201;mediator of RNA polymerase II transcription subunit 9-like;3	0
NC_046175.1	12360477	12360478	6.50825e-08	-64.6463	NC_046175.1	12360240	12360805	LOC116916202	NA	+	Gnomon	exon	protein_coding	mRNA;LOC116916202;endoplasmic reticulum metallopeptidase 1-like;3	0
NC_046175.1	12360483	12360484	3.07605e-07	-65.8594	NC_046175.1	12360240	12360805	LOC116916202	NA	+	Gnomon	exon	protein_coding	mRNA;LOC116916202;endoplasmic reticulum metallopeptidase 1-like;3	0
NC_046175.1	12360484	12360485	4.05244e-09	-70.1779	NC_046175.1	12360240	12360805	LOC116916202	NA	+	Gnomon	exon	protein_coding	mRNA;LOC116916202;endoplasmic reticulum metallopeptidase 1-like;3	0
NC_046175.1	12398452	12398453	3.74998e-06	-61.6152	NC_046175.1	12398260	12398697	LOC116917883	NA	-	Gnomon	intron	protein_coding	misc_RNA;LOC116917883;uncharacterized LOC116917883, transcript variant X9;NA	0
NC_046175.1	12497682	12497683	5.42145e-07	-64.5022	NC_046175.1	12497582	12497716	LOC116916895	NA	+	Gnomon	exon	protein_coding	mRNA;LOC116916895;cell cycle control protein 50A-like;2	0
NC_046175.1	12505879	12505880	3.8115e-06	-31.2724	NC_046175.1	12505707	12505883	LOC116916899	NA	+	Gnomon	exon	protein_coding	mRNA;LOC116916899;60S ribosomal protein L7-like;3	0
NC_046175.1	12507801	12507802	1.53746e-06	-64.776	NC_046175.1	12507470	12508027	LOC116916901	NA	+	Gnomon	exon	protein_coding	mRNA;LOC116916901;NF-kappa-B inhibitor-interacting Ras-like protein 2;2	0
NC_046175.1	12507807	12507808	0	-83.1259	NC_046175.1	12507470	12508027	LOC116916901	NA	+	Gnomon	exon	protein_coding	mRNA;LOC116916901;NF-kappa-B inhibitor-interacting Ras-like protein 2;2	0
NC_046175.1	12554482	12554483	1.27476e-05	-57.4194	NC_046175.1	12554404	12554809	LOC116917160	NA	+	Gnomon	exon	protein_coding	mRNA;LOC116917160;EGF domain-specific O-linked N-acetylglucosamine transferase-like;6	0
NC_046175.1	12554608	12554609	8.99828e-09	-58.9662	NC_046175.1	12554404	12554809	LOC116917160	NA	+	Gnomon	exon	protein_coding	mRNA;LOC116917160;EGF domain-specific O-linked N-acetylglucosamine transferase-like;6	0
NC_046175.1	12920955	12920956	1.96199e-07	-51.8421	NC_046175.1	12920833	12921234	LOC116916014	NA	+	Gnomon	exon	protein_coding	mRNA;LOC116916014;vam6/Vps39-like protein;15	0
NC_046175.1	12921021	12921022	1.39272e-08	-62.7778	NC_046175.1	12920833	12921234	LOC116916014	NA	+	Gnomon	exon	protein_coding	mRNA;LOC116916014;vam6/Vps39-like protein;15	0
NC_046175.1	12921039	12921040	8.45533e-07	-59.1153	NC_046175.1	12920833	12921234	LOC116916014	NA	+	Gnomon	exon	protein_coding	mRNA;LOC116916014;vam6/Vps39-like protein;15	0
NC_046175.1	12921047	12921048	1.286e-05	-57.4224	NC_046175.1	12920833	12921234	LOC116916014	NA	+	Gnomon	exon	protein_coding	mRNA;LOC116916014;vam6/Vps39-like protein;15	0
NC_046175.1	12921062	12921063	8.21565e-15	-78.9565	NC_046175.1	12920833	12921234	LOC116916014	NA	+	Gnomon	exon	protein_coding	mRNA;LOC116916014;vam6/Vps39-like protein;15	0
NC_046175.1	12921070	12921071	4.23728e-12	-71.2679	NC_046175.1	12920833	12921234	LOC116916014	NA	+	Gnomon	exon	protein_coding	mRNA;LOC116916014;vam6/Vps39-like protein;15	0
NC_046175.1	12921071	12921072	1.26565e-13	-61.1569	NC_046175.1	12920833	12921234	LOC116916014	NA	+	Gnomon	exon	protein_coding	mRNA;LOC116916014;vam6/Vps39-like protein;15	0
NC_046175.1	12921310	12921311	7.42025e-06	-57.1524	NC_046175.1	12921289	12921456	LOC116916014	NA	+	Gnomon	exon	protein_coding	mRNA;LOC116916014;vam6/Vps39-like protein;16	0
NC_046175.1	12926477	12926478	4.16736e-09	-62.4249	NC_046175.1	12925957	12927627	LOC116916013	NA	+	Gnomon	exon	protein_coding	mRNA;LOC116916013;zinc finger FYVE domain-containing protein 9-like;2	0
NC_046175.1	12979207	12979208	6.75256e-10	-67.0484	NC_046175.1	12978968	12979230	LOC116916030	NA	+	Gnomon	exon	protein_coding	mRNA;LOC116916030;uncharacterized LOC116916030, transcript variant X2;2	0
NC_046175.1	12979209	12979210	1.70035e-11	-70.6009	NC_046175.1	12978968	12979230	LOC116916030	NA	+	Gnomon	exon	protein_coding	mRNA;LOC116916030;uncharacterized LOC116916030, transcript variant X2;2	0
NC_046175.1	13000303	13000304	8.52727e-07	-66.5789	NC_046175.1	12997438	13000728	LOC116916125	NA	-	Gnomon	exon	protein_coding	mRNA;LOC116916125;presequence protease, mitochondrial-like;1	0
NC_046175.1	13000384	13000385	1.46644e-08	-46.9265	NC_046175.1	12997438	13000728	LOC116916125	NA	-	Gnomon	exon	protein_coding	mRNA;LOC116916125;presequence protease, mitochondrial-like;1	0
NC_046175.1	13080122	13080123	5.24664e-09	-46.4774	NC_046175.1	13080075	13080244	LOC116916135	NA	+	Gnomon	intron	protein_coding	mRNA;LOC116916135;maestro heat-like repeat-containing protein family member 1;NA	0
NC_046175.1	13090160	13090161	1.01686e-06	-60.612	NC_046175.1	13090025	13090161	LOC116916142	NA	+	Gnomon	exon	protein_coding	mRNA;LOC116916142;polyadenylate-binding protein 2-like, transcript variant X1;2	0
NC_046175.1	13090161	13090162	1.81928e-06	-50.7622	NC_046175.1	13090161	13090234	LOC116916142	NA	+	Gnomon	intron	protein_coding	mRNA;LOC116916142;polyadenylate-binding protein 2-like, transcript variant X3;NA	0
NC_046175.1	13177895	13177896	9.21143e-06	-33.3029	NC_046175.1	13177522	13177959	LOC116916495	NA	-	Gnomon	exon	lncRNA	ncRNA;LOC116916495;uncharacterized LOC116916495;3	0
NC_046175.1	13178023	13178024	1.92648e-06	-36.5314	NC_046175.1	13178010	13178230	LOC116916495	NA	-	Gnomon	exon	lncRNA	ncRNA;LOC116916495;uncharacterized LOC116916495;2	0
NC_046175.1	13178024	13178025	1.5319e-06	-34.735	NC_046175.1	13178010	13178230	LOC116916495	NA	-	Gnomon	exon	lncRNA	ncRNA;LOC116916495;uncharacterized LOC116916495;2	0
NC_046175.1	13206638	13206639	1.98755e-09	-68.9881	NC_046175.1	13206611	13208880	LOC116916496	NA	+	Gnomon	exon	protein_coding	mRNA;LOC116916496;protein transport protein Sec16A-like;2	0
NC_046175.1	13206639	13206640	3.95191e-10	-71.6036	NC_046175.1	13206611	13208880	LOC116916496	NA	+	Gnomon	exon	protein_coding	mRNA;LOC116916496;protein transport protein Sec16A-like;2	0
NC_046175.1	13323930	13323931	1.41837e-09	-68.9983	NC_046175.1	13323896	13324090	LOC116916146	NA	+	Gnomon	exon	protein_coding	mRNA;LOC116916146;geminin-like;3	0
NC_046175.1	13345353	13345354	1.61794e-07	-67.2483	NC_046175.1	13345349	13345405	LOC116917712	NA	+	Gnomon	intron	protein_coding	mRNA;LOC116917712;ras-related protein Rab-2-like;NA	0
NC_046175.1	13398193	13398194	2.38426e-05	-48.7826	NC_046175.1	13397556	13398340	LOC116917131	NA	-	Gnomon	exon	protein_coding	mRNA;LOC116917131;uncharacterized LOC116917131;2	0
NC_046175.1	13509332	13509333	1.15389e-05	-54.1667	NC_046175.1	13509192	13509618	LOC116916921	NA	+	Gnomon	exon	protein_coding	mRNA;LOC116916921;parafibromin-like;2	0
NC_046175.1	13527577	13527578	3.07048e-11	-69.5886	NC_046175.1	13527535	13527708	LOC116916925	NA	-	Gnomon	exon	protein_coding	mRNA;LOC116916925;regulator of nonsense transcripts 1-like;3	0
NC_046175.1	13573384	13573385	1.23525e-05	-63.0888	NC_046175.1	13573365	13573426	LOC116916002	NA	+	Gnomon	intron	protein_coding	mRNA;LOC116916002;60S ribosomal protein L10;NA	0
NC_046175.1	13573651	13573652	2.13617e-06	-31.6468	NC_046175.1	13573645	13573892	LOC116916002	NA	+	Gnomon	exon	protein_coding	mRNA;LOC116916002;60S ribosomal protein L10;6	0
NC_046175.1	13591713	13591714	1.47241e-06	-57.7851	NC_046175.1	13591695	13591771	LOC116915994	NA	+	Gnomon	exon	protein_coding	mRNA;LOC116915994;protein disulfide-isomerase A5-like;4	0
NC_046175.1	13685573	13685574	2.82274e-05	-52.9541	NC_046175.1	13685530	13685876	LOC116915992	NA	-	Gnomon	exon	protein_coding	mRNA;LOC116915992;RNA-binding protein 25-like, transcript variant X2;3	0
NC_046175.1	13685751	13685752	6.53836e-06	-56.127	NC_046175.1	13685530	13685876	LOC116915992	NA	-	Gnomon	exon	protein_coding	mRNA;LOC116915992;RNA-binding protein 25-like, transcript variant X2;3	0
NC_046175.1	13685952	13685953	1.01213e-06	-59.75	NC_046175.1	13685938	13685967	LOC116915992	NA	-	Gnomon	exon	protein_coding	mRNA;LOC116915992;RNA-binding protein 25-like, transcript variant X2;2	0
NC_046175.1	13808810	13808811	1.28183e-06	-53.5099	NC_046175.1	13808627	13808921	LOC116915897	NA	+	Gnomon	exon	protein_coding	mRNA;LOC116915897;peroxisomal membrane protein PEX13-like;2	0
NC_046175.1	13909552	13909553	1.76419e-08	-69.6545	NC_046175.1	13909475	13910375	LOC116915921	NA	+	Gnomon	exon	protein_coding	mRNA;LOC116915921;CWF19-like protein 2 homolog;2	0
NC_046175.1	13913422	13913423	6.94088e-08	-67.1747	NC_046175.1	13913289	13913610	LOC116915314	NA	+	Gnomon	exon	protein_coding	mRNA;LOC116915314;uncharacterized LOC116915314;2	0
NC_046175.1	13973713	13973714	2.08379e-08	-50	NC_046175.1	13973576	13973791	LOC116916536	NA	+	Gnomon	exon	protein_coding	mRNA;LOC116916536;COP9 signalosome complex subunit 8-like;4	0
NC_046175.1	13973714	13973715	1.29995e-10	-56.9481	NC_046175.1	13973576	13973791	LOC116916536	NA	+	Gnomon	exon	protein_coding	mRNA;LOC116916536;COP9 signalosome complex subunit 8-like;4	0
NC_046175.1	13973738	13973739	6.68936e-06	-58.8384	NC_046175.1	13973576	13973791	LOC116916536	NA	+	Gnomon	exon	protein_coding	mRNA;LOC116916536;COP9 signalosome complex subunit 8-like;4	0
NC_046175.1	13977257	13977258	2.25723e-05	-53.075	NC_046175.1	13976861	13977504	LOC116916533	NA	-	Gnomon	exon	protein_coding	mRNA;LOC116916533;zinc finger protein 12-like, transcript variant X3;2	0
NC_046175.1	13985526	13985527	1.32696e-06	-56.8244	NC_046175.1	13985392	13985674	LOC116916534	NA	-	Gnomon	exon	protein_coding	mRNA;LOC116916534;inhibitor of growth protein 1-like, transcript variant X2;2	0
NC_046175.1	13987625	13987626	3.09739e-05	-59.628	NC_046175.1	13987582	13987773	LOC116916535	NA	+	Gnomon	exon	protein_coding	mRNA;LOC116916535;NADH dehydrogenase [ubiquinone] flavoprotein 2, mitochondrial-like;3	0
NC_046175.1	14158982	14158983	3.3174e-06	-60.2679	NC_046175.1	14158931	14159528	LOC116917662	NA	-	Gnomon	exon	protein_coding	mRNA;LOC116917662;la-related protein 1B-like;1	0
NC_046175.1	14160841	14160842	8.10322e-06	-60.9023	NC_046175.1	14160823	14161037	LOC116917671	NA	+	Gnomon	exon	protein_coding	mRNA;LOC116917671;60S ribosomal protein L9-like;4	0
NC_046175.1	14225508	14225509	5.68393e-06	-58.0694	NC_046175.1	14225450	14225678	LOC116917695	NA	-	Gnomon	exon	protein_coding	misc_RNA;LOC116917695;tRNA N(3)-methylcytidine methyltransferase METTL6-like, transcript variant X4;3	0
NC_046175.1	14241091	14241092	3.36465e-05	-58.5102	NC_046175.1	14240308	14241296	LOC116917683	NA	+	Gnomon	exon	protein_coding	mRNA;LOC116917683;protein TRC8 homolog;1	0
NC_046175.1	14253847	14253848	5.04908e-06	-64.6602	NC_046175.1	14253786	14254123	LOC116917682	NA	+	Gnomon	exon	protein_coding	mRNA;LOC116917682;anoctamin-10-like, transcript variant X1;2	0
NC_046175.1	14490879	14490880	2.65706e-05	-56.383	NC_046175.1	14490337	14491059	LOC116917574	NA	+	Gnomon	exon	protein_coding	mRNA;LOC116917574;transmembrane 9 superfamily member 4-like;1	0
NC_046175.1	14494456	14494457	1.29796e-05	-61.0991	NC_046175.1	14494416	14494595	LOC116917575	NA	-	Gnomon	exon	protein_coding	mRNA;LOC116917575;ubiquitin carboxyl-terminal hydrolase 14-like;5	0
NC_046175.1	14704314	14704315	3.12182e-06	-44.474	NC_046175.1	14703475	14704388	LOC116916995	NA	+	Gnomon	exon	protein_coding	mRNA;LOC116916995;protein catecholamines up-like;1	0
NC_046175.1	15331305	15331306	1.73684e-05	-48.9539	NC_046175.1	15331273	15331378	LOC116916369	NA	+	Gnomon	exon	protein_coding	mRNA;LOC116916369;INO80 complex subunit D-like;2	0
NC_046175.1	15346798	15346799	6.0757e-11	-70.8215	NC_046175.1	15346740	15346884	LOC116916372	NA	-	Gnomon	exon	protein_coding	mRNA;LOC116916372;DTW domain-containing protein 1-like, transcript variant X4;3	0
NC_046175.1	15371432	15371433	7.73093e-06	-49.3889	NC_046175.1	15371344	15371449	LOC116916378	NA	+	Gnomon	exon	protein_coding	mRNA;LOC116916378;general transcription factor IIE subunit 2-like;2	0
NC_046175.1	15482440	15482441	3.15899e-05	-55.7031	NC_046175.1	15482348	15482792	LOC116916344	NA	-	Gnomon	exon	protein_coding	mRNA;LOC116916344;sortilin-related receptor-like;1	0
NC_046175.1	15604502	15604503	1.58189e-05	-53.591	NC_046175.1	15604315	15604634	LOC116916248	NA	-	Gnomon	intron	protein_coding	mRNA;LOC116916248;hypoxia up-regulated protein 1-like;NA	0
NC_046175.1	15757094	15757095	2.10433e-06	-61.5911	NC_046175.1	15757695	15759187	LOC116916272	NA	+	Gnomon	exon	protein_coding	mRNA;LOC116916272;histone-lysine N-methyltransferase, H3 lysine-79 specific-like;1	601
NC_046175.1	15757241	15757242	2.95239e-07	-64.7018	NC_046175.1	15757695	15759187	LOC116916272	NA	+	Gnomon	exon	protein_coding	mRNA;LOC116916272;histone-lysine N-methyltransferase, H3 lysine-79 specific-like;1	454
NC_046175.1	15771410	15771411	3.2723e-08	-63.4615	NC_046175.1	15771255	15771416	LOC116916281	NA	+	Gnomon	intron	protein_coding	mRNA;LOC116916281;proteasome activator complex subunit 3-like, transcript variant X2;NA	0
NC_046175.1	15771475	15771476	1.65164e-05	-55.4167	NC_046175.1	15771416	15771562	LOC116916281	NA	+	Gnomon	exon	protein_coding	mRNA;LOC116916281;proteasome activator complex subunit 3-like, transcript variant X2;3	0
NC_046175.1	15773624	15773625	2.43696e-07	-64.9242	NC_046175.1	15773543	15773769	LOC116916278	NA	-	Gnomon	exon	protein_coding	mRNA;LOC116916278;myeloid leukemia factor-like;2	0
NC_046175.1	15773724	15773725	5.19401e-07	-64.315	NC_046175.1	15773634	15773771	LOC116916275	NA	+	Gnomon	exon	protein_coding	mRNA;LOC116916275;pancreatic triacylglycerol lipase-like, transcript variant X1;1	0
NC_046175.1	15773736	15773737	2.78777e-05	-56.1567	NC_046175.1	15773634	15773771	LOC116916275	NA	+	Gnomon	exon	protein_coding	mRNA;LOC116916275;pancreatic triacylglycerol lipase-like, transcript variant X1;1	0
NC_046175.1	15797783	15797784	2.73077e-05	-56.8478	NC_046175.1	15797601	15797912	LOC116915851	NA	-	Gnomon	exon	protein_coding	mRNA;LOC116915851;peptide methionine sulfoxide reductase MsrB-like, transcript variant X5;1	0
NC_046175.1	15800582	15800583	2.61838e-05	-52.2661	NC_046175.1	15800432	15800704	LOC116915850	NA	-	Gnomon	intron	protein_coding	mRNA;LOC116915850;60S ribosomal protein L3-like;NA	0
NC_046175.1	15859830	15859831	1.1145e-05	-47.5513	NC_046175.1	15859756	15859914	LOC116915859	NA	-	Gnomon	exon	protein_coding	mRNA;LOC116915859;E3 ubiquitin-protein ligase rnf168-like;3	0
NC_046175.1	15895996	15895997	1.09716e-06	-43.4593	NC_046175.1	15895938	15896007	LOC116915871	NA	+	Gnomon	intron	protein_coding	mRNA;LOC116915871;zinc finger MYND domain-containing protein 11-like;NA	0
NC_046175.1	15974901	15974902	1.81853e-07	-58.2435	NC_046175.1	15973806	15974383	LOC116915949	NA	+	Gnomon	exon	protein_coding	mRNA;LOC116915949;alpha-1,3-mannosyl-glycoprotein 4-beta-N-acetylglucosaminyltransferase B-like;14	-519
NC_046175.1	16078530	16078531	1.55693e-08	-58.2071	NC_046175.1	16078149	16078679	LOC116915968	NA	-	Gnomon	intron	protein_coding	mRNA;LOC116915968;acyl-coenzyme A thioesterase 13-like;NA	0
NC_046175.1	16078537	16078538	8.86844e-07	-53.5595	NC_046175.1	16078149	16078679	LOC116915968	NA	-	Gnomon	intron	protein_coding	mRNA;LOC116915968;acyl-coenzyme A thioesterase 13-like;NA	0
NC_046175.1	16085719	16085720	2.57046e-06	-58.6966	NC_046175.1	16085250	16085967	LOC116915962	NA	+	Gnomon	exon	protein_coding	mRNA;LOC116915962;suppressor of cytokine signaling 6-like;1	0
NC_046175.1	16118446	16118447	2.35238e-08	-68.5562	NC_046175.1	16117858	16119121	LOC116917027	NA	+	Gnomon	exon	protein_coding	mRNA;LOC116917027;syntaxin-binding protein 5-like;1	0
NC_046175.1	16158851	16158852	7.6898e-06	-64.9612	NC_046175.1	16158828	16158969	LOC116917028	NA	+	Gnomon	exon	protein_coding	mRNA;LOC116917028;putative pre-mRNA-splicing factor ATP-dependent RNA helicase PRP1;4	0
NC_046175.1	16171104	16171105	1.44545e-05	-55.5707	NC_046175.1	16171021	16171332	LOC116915754	NA	-	Gnomon	exon	protein_coding	mRNA;LOC116915754;protein PRRC1-like;2	0
NC_046175.1	16270201	16270202	4.74779e-07	-66.9192	NC_046175.1	16269642	16270745	LOC116916472	NA	+	Gnomon	exon	protein_coding	mRNA;LOC116916472;transcriptional protein SWT1-like;1	0
NC_046175.1	16276149	16276150	3.80129e-09	-38.1563	NC_046175.1	16275787	16276281	LOC116916476	NA	+	Gnomon	exon	protein_coding	mRNA;LOC116916476;multivesicular body subunit 12B-like;1	0
NC_046175.1	16276156	16276157	8.66665e-07	-38.1388	NC_046175.1	16275787	16276281	LOC116916476	NA	+	Gnomon	exon	protein_coding	mRNA;LOC116916476;multivesicular body subunit 12B-like;1	0
NC_046176.1	28451	28452	1.91723e-09	-41.041	NC_046176.1	28296	28797	LOC116919680	NA	-	Gnomon	exon	lncRNA	ncRNA;LOC116919680;uncharacterized LOC116919680, transcript variant X3;3	0
NC_046176.1	28513	28514	8.85214e-06	-35.9735	NC_046176.1	28296	28797	LOC116919680	NA	-	Gnomon	exon	lncRNA	ncRNA;LOC116919680;uncharacterized LOC116919680, transcript variant X3;3	0
NC_046176.1	74023	74024	1.02497e-06	-58.418	NC_046176.1	73964	74076	LOC116919713	NA	-	Gnomon	exon	protein_coding	mRNA;LOC116919713;putative hydroxypyruvate isomerase;3	0
NC_046176.1	191938	191939	2.81036e-05	-57.193	NC_046176.1	191863	192020	LOC116918816	NA	+	Gnomon	exon	protein_coding	mRNA;LOC116918816;solute carrier family 35 member F6-like;3	0
NC_046176.1	197270	197271	1.86378e-05	-45.5051	NC_046176.1	196628	197628	LOC116918815	NA	-	Gnomon	exon	protein_coding	mRNA;LOC116918815;DNA-directed RNA polymerase, mitochondrial-like, transcript variant X2;2	0
NC_046176.1	204553	204554	1.88734e-07	-57.7652	NC_046176.1	203778	205072	LOC116918818	NA	-	Gnomon	exon	protein_coding	mRNA;LOC116918818;uncharacterized LOC116918818;1	0
NC_046176.1	280071	280072	3.16672e-05	-56.0171	NC_046176.1	279479	280762	LOC116918782	NA	-	Gnomon	exon	protein_coding	mRNA;LOC116918782;biotin--protein ligase-like, transcript variant X6;1	0
NC_046176.1	327296	327297	1.555e-05	-53.6634	NC_046176.1	327263	327800	LOC116919030	NA	-	Gnomon	exon	protein_coding	mRNA;LOC116919030;lamin Dm0-like;1	0
NC_046176.1	327395	327396	7.36666e-06	-56.2759	NC_046176.1	327263	327800	LOC116919030	NA	-	Gnomon	exon	protein_coding	mRNA;LOC116919030;lamin Dm0-like;1	0
NC_046176.1	391414	391415	4.19675e-08	-37.442	NC_046176.1	391052	391417	LOC116919186	NA	-	Gnomon	exon	protein_coding	mRNA;LOC116919186;40S ribosomal protein S12-like;4	0
NC_046176.1	405189	405190	9.46997e-06	-58.2895	NC_046176.1	402236	406427	LOC116919190	NA	-	Gnomon	exon	lncRNA	ncRNA;LOC116919190;uncharacterized LOC116919190;4	0
NC_046176.1	450735	450736	3.60226e-06	-36.5049	NC_046176.1	450696	450756	LOC116919202	NA	-	Gnomon	intron	protein_coding	mRNA;LOC116919202;probable phosphoglycerate kinase;NA	0
NC_046176.1	451567	451568	3.11431e-09	-36.8899	NC_046176.1	451237	451576	LOC116919202	NA	-	Gnomon	exon	protein_coding	mRNA;LOC116919202;probable phosphoglycerate kinase;4	0
NC_046176.1	451568	451569	1.89343e-06	-28.3654	NC_046176.1	451237	451576	LOC116919202	NA	-	Gnomon	exon	protein_coding	mRNA;LOC116919202;probable phosphoglycerate kinase;4	0
NC_046176.1	451915	451916	1.91367e-10	-77.0308	NC_046176.1	451843	452047	LOC116919202	NA	-	Gnomon	exon	protein_coding	mRNA;LOC116919202;probable phosphoglycerate kinase;2	0
NC_046176.1	454837	454838	9.44306e-06	-59.949	NC_046176.1	454733	455054	LOC116919207	NA	-	Gnomon	exon	protein_coding	mRNA;LOC116919207;39S ribosomal protein L21, mitochondrial-like;3	0
NC_046176.1	540018	540019	1.62226e-07	-65.1551	NC_046176.1	539845	540080	LOC116919225	NA	-	Gnomon	exon	protein_coding	mRNA;LOC116919225;UV excision repair protein RAD23 homolog B-like;3	0
NC_046176.1	671598	671599	6.17273e-07	-41.7411	NC_046176.1	671576	671646	LOC116918788	NA	+	Gnomon	intron	protein_coding	mRNA;LOC116918788;ionotropic receptor 93a-like;NA	0
NC_046176.1	671731	671732	1.89122e-05	-44.6673	NC_046176.1	671646	671796	LOC116918788	NA	+	Gnomon	exon	protein_coding	mRNA;LOC116918788;ionotropic receptor 93a-like;4	0
NC_046176.1	683638	683639	1.52897e-05	-65.1442	NC_046176.1	683513	683882	LOC116918790	NA	-	Gnomon	exon	protein_coding	mRNA;LOC116918790;enhancer of mRNA-decapping protein 3-like;3	0
NC_046176.1	684082	684083	5.59256e-06	-54.7811	NC_046176.1	683939	684813	LOC116918790	NA	-	Gnomon	exon	protein_coding	mRNA;LOC116918790;enhancer of mRNA-decapping protein 3-like;2	0
NC_046176.1	686522	686523	1.06443e-06	-47.2701	NC_046176.1	686267	686669	LOC116918793	NA	+	Gnomon	exon	lncRNA	ncRNA;LOC116918793;uncharacterized LOC116918793, transcript variant X5;3	0
NC_046176.1	686617	686618	2.58682e-13	-53.7607	NC_046176.1	686267	686669	LOC116918793	NA	+	Gnomon	exon	lncRNA	ncRNA;LOC116918793;uncharacterized LOC116918793, transcript variant X5;3	0
NC_046176.1	760509	760510	2.41334e-07	-56.1288	NC_046176.1	759922	760968	LOC116918832	NA	+	Gnomon	exon	protein_coding	mRNA;LOC116918832;HIV Tat-specific factor 1 homolog;1	0
NC_046176.1	822791	822792	2.79587e-05	-59.3375	NC_046176.1	822649	822838	LOC116919422	NA	+	Gnomon	exon	protein_coding	mRNA;LOC116919422;uncharacterized LOC116919422, transcript variant X2;2	0
NC_046176.1	831699	831700	9.05834e-06	-58.0315	NC_046176.1	831662	831817	LOC116919423	NA	+	Gnomon	exon	protein_coding	mRNA;LOC116919423;SUMO-activating enzyme subunit 2-like, transcript variant X2;3	0
NC_046176.1	901411	901412	1.97288e-06	-53.9712	NC_046176.1	901276	901618	LOC116919452	NA	-	Gnomon	exon	protein_coding	mRNA;LOC116919452;protein KRI1 homolog, transcript variant X2;3	0
NC_046176.1	1105396	1105397	3.00689e-07	-58.5647	NC_046176.1	1105251	1105582	LOC116918855	NA	+	Gnomon	exon	protein_coding	mRNA;LOC116918855;cleft lip and palate transmembrane protein 1 homolog;10	0
NC_046176.1	1105626	1105627	4.38833e-10	-68.0206	NC_046176.1	1105464	1105812	LOC116918859	NA	-	Gnomon	exon	protein_coding	mRNA;LOC116918859;protein LLP homolog;2	0
NC_046176.1	1131698	1131699	2.03852e-05	-36.6538	NC_046176.1	1131483	1131581	LOC116918854	NA	-	Gnomon	exon	protein_coding	mRNA;LOC116918854;ubiquitin carboxyl-terminal hydrolase 21-like;1	-118
NC_046176.1	1251766	1251767	7.32267e-07	-62.1763	NC_046176.1	1251663	1251771	LOC116918298	NA	-	Gnomon	exon	protein_coding	mRNA;LOC116918298;protein lifeguard 1-like, transcript variant X2;2	0
NC_046176.1	1255907	1255908	9.88102e-06	-59.4512	NC_046176.1	1255855	1255988	LOC116918292	NA	+	Gnomon	exon	protein_coding	mRNA;LOC116918292;putative aminopeptidase W07G4.4;3	0
NC_046176.1	1352930	1352931	1.32506e-06	-58.9559	NC_046176.1	1352924	1353117	LOC116919238	NA	-	Gnomon	exon	protein_coding	misc_RNA;LOC116919238;serine--pyruvate aminotransferase, mitochondrial-like, transcript variant X5;3	0
NC_046176.1	1353051	1353052	6.38518e-06	-56.6288	NC_046176.1	1352924	1353117	LOC116919238	NA	-	Gnomon	exon	protein_coding	misc_RNA;LOC116919238;serine--pyruvate aminotransferase, mitochondrial-like, transcript variant X5;3	0
NC_046176.1	1557016	1557017	9.22033e-08	-41.6667	NC_046176.1	1556233	1557235	LOC116918531	NA	+	Gnomon	intron	protein_coding	mRNA;LOC116918531;filaggrin-2-like;NA	0
NC_046176.1	1711180	1711181	1.56972e-05	-54.3954	NC_046176.1	1711101	1711293	LOC116919839	NA	+	Gnomon	exon	protein_coding	mRNA;LOC116919839;protein DDI1 homolog 2-like;2	0
NC_046176.1	1806675	1806676	5.50827e-07	-31.261	NC_046176.1	1806265	1806679	LOC116919860	NA	-	Gnomon	exon	protein_coding	mRNA;LOC116919860;uncharacterized LOC116919860, transcript variant X2;4	0
NC_046176.1	1831645	1831646	3.36049e-05	-43.8419	NC_046176.1	1831469	1831951	LOC116919841	NA	+	Gnomon	exon	protein_coding	mRNA;LOC116919841;chromodomain-helicase-DNA-binding protein Mi-2 homolog;2	0
NC_046176.1	2018968	2018969	1.50356e-05	-60.8125	NC_046176.1	2018746	2019304	LOC116919722	NA	-	Gnomon	exon	protein_coding	mRNA;LOC116919722;atypical kinase COQ8B, mitochondrial-like;1	0
NC_046176.1	2082019	2082020	9.90656e-06	-58.2975	NC_046176.1	2081425	2082340	LOC116918666	NA	+	Gnomon	exon	lncRNA	ncRNA;LOC116918666;uncharacterized LOC116918666, transcript variant X15;13	0
NC_046176.1	2198827	2198828	2.62141e-05	-57	NC_046176.1	2198005	2198929	LOC116918716	NA	-	Gnomon	exon	protein_coding	mRNA;LOC116918716;sepiapterin reductase-like;2	0
NC_046176.1	2247472	2247473	4.34984e-06	-62.686	NC_046176.1	2247440	2247554	LOC116919248	NA	-	Gnomon	exon	protein_coding	mRNA;LOC116919248;phosphatidylserine synthase 1-like, transcript variant X1;3	0
NC_046176.1	2284364	2284365	3.25795e-05	-54.9348	NC_046176.1	2284066	2284439	LOC116919257	NA	-	Gnomon	exon	protein_coding	mRNA;LOC116919257;28 kDa heat- and acid-stable phosphoprotein-like;3	0
NC_046176.1	2284422	2284423	2.56267e-07	-61.9612	NC_046176.1	2284066	2284439	LOC116919257	NA	-	Gnomon	exon	protein_coding	mRNA;LOC116919257;28 kDa heat- and acid-stable phosphoprotein-like;3	0
NC_046176.1	2287427	2287428	3.5032e-08	-43.0879	NC_046176.1	2287009	2287674	LOC116919264	NA	-	Gnomon	exon	protein_coding	mRNA;LOC116919264;glyceraldehyde-3-phosphate dehydrogenase 2-like, transcript variant X1;2	0
NC_046176.1	2448574	2448575	1.27027e-05	-54.0487	NC_046176.1	2448567	2448649	LOC116919289	NA	+	Gnomon	exon	protein_coding	mRNA;LOC116919289;acidic fibroblast growth factor intracellular-binding protein B-like;3	0
NC_046176.1	2488162	2488163	5.07776e-11	-72.5294	NC_046176.1	2487961	2488447	LOC116919287	NA	-	Gnomon	intron	protein_coding	mRNA;LOC116919287;translation initiation factor IF-2-like;NA	0
NC_046176.1	2488238	2488239	1.71409e-08	-63.8382	NC_046176.1	2487961	2488447	LOC116919287	NA	-	Gnomon	intron	protein_coding	mRNA;LOC116919287;translation initiation factor IF-2-like;NA	0
NC_046176.1	2488340	2488341	1.51524e-06	-64.7892	NC_046176.1	2487961	2488447	LOC116919287	NA	-	Gnomon	intron	protein_coding	mRNA;LOC116919287;translation initiation factor IF-2-like;NA	0
NC_046176.1	2549650	2549651	3.56073e-07	-60.0859	NC_046176.1	2549500	2549974	LOC116919294	NA	+	Gnomon	exon	protein_coding	misc_RNA;LOC116919294;caspase-1-like, transcript variant X9;9	0
NC_046176.1	2549921	2549922	1.81455e-07	-51.7206	NC_046176.1	2549500	2549974	LOC116919294	NA	+	Gnomon	exon	protein_coding	misc_RNA;LOC116919294;caspase-1-like, transcript variant X9;9	0
NC_046176.1	2774639	2774640	1.20374e-05	-53.6062	NC_046176.1	2774483	2774660	LOC116918989	NA	-	Gnomon	exon	protein_coding	misc_RNA;LOC116918989;uncharacterized LOC116918989, transcript variant X9;2	0
NC_046176.1	2774640	2774641	3.29126e-05	-61.1782	NC_046176.1	2774483	2774660	LOC116918989	NA	-	Gnomon	exon	protein_coding	misc_RNA;LOC116918989;uncharacterized LOC116918989, transcript variant X9;2	0
NC_046176.1	2777012	2777013	5.91152e-06	-40.2155	NC_046176.1	2776972	2777039	LOC116918987	NA	-	Gnomon	intron	protein_coding	mRNA;LOC116918987;peroxisomal targeting signal 2 receptor-like;NA	0
NC_046176.1	2794939	2794940	4.88921e-10	-52.1904	NC_046176.1	2794837	2795094	LOC116919000	NA	+	Gnomon	exon	protein_coding	mRNA;LOC116919000;inositol hexakisphosphate kinase 3-like;2	0
NC_046176.1	2812511	2812512	8.56315e-12	-72.749	NC_046176.1	2812283	2812540	LOC116918994	NA	-	Gnomon	exon	protein_coding	mRNA;LOC116918994;tectonin beta-propeller repeat-containing protein-like, transcript variant X3;2	0
NC_046176.1	2830931	2830932	1.91859e-05	-47.2666	NC_046176.1	2830924	2831064	LOC116919005	NA	+	Gnomon	exon	protein_coding	mRNA;LOC116919005;pachytene checkpoint protein 2 homolog, transcript variant X3;8	0
NC_046176.1	2833493	2833494	1.90735e-07	-51.9074	NC_046176.1	2833314	2833617	LOC116919004	NA	-	Gnomon	exon	protein_coding	mRNA;LOC116919004;large subunit GTPase 1 homolog;3	0
NC_046176.1	2933118	2933119	2.11359e-06	-44.6924	NC_046176.1	2932908	2933214	LOC116918880	NA	-	Gnomon	exon	protein_coding	mRNA;LOC116918880;splicing factor U2AF 50 kDa subunit-like;2	0
NC_046176.1	2933190	2933191	5.70073e-08	-53.3387	NC_046176.1	2932908	2933214	LOC116918880	NA	-	Gnomon	exon	protein_coding	mRNA;LOC116918880;splicing factor U2AF 50 kDa subunit-like;2	0
NC_046176.1	2959919	2959920	2.72423e-05	-52.5	NC_046176.1	2959893	2959972	LOC116918140	NA	-	Gnomon	exon	protein_coding	mRNA;LOC116918140;RCC1 and BTB domain-containing protein 1-like;2	0
NC_046176.1	3079496	3079497	3.94337e-06	-56.8638	NC_046176.1	3079411	3079650	LOC116918387	NA	+	Gnomon	exon	protein_coding	mRNA;LOC116918387;protein flightless-1-like, transcript variant X2;3	0
NC_046176.1	3079511	3079512	1.55806e-05	-54.2484	NC_046176.1	3079411	3079650	LOC116918387	NA	+	Gnomon	exon	protein_coding	mRNA;LOC116918387;protein flightless-1-like, transcript variant X2;3	0
NC_046176.1	3281857	3281858	2.56648e-05	-52.003	NC_046176.1	3281382	3282086	LOC116919494	NA	-	Gnomon	exon	protein_coding	mRNA;LOC116919494;sister chromatid cohesion protein DCC1-like;3	0
NC_046176.1	3295831	3295832	2.48551e-05	-49.6528	NC_046176.1	3295767	3295899	LOC116919499	NA	-	Gnomon	exon	protein_coding	mRNA;LOC116919499;oxysterol-binding protein-related protein 9-like;2	0
NC_046176.1	3295832	3295833	7.48357e-12	-56.9444	NC_046176.1	3295767	3295899	LOC116919499	NA	-	Gnomon	exon	protein_coding	mRNA;LOC116919499;oxysterol-binding protein-related protein 9-like;2	0
NC_046176.1	3354181	3354182	1.11022e-14	-66.0256	NC_046176.1	3353952	3354281	LOC116919507	NA	-	Gnomon	exon	protein_coding	mRNA;LOC116919507;mitochondrial-processing peptidase subunit beta-like;3	0
NC_046176.1	3354182	3354183	3.11506e-05	-52.5084	NC_046176.1	3353952	3354281	LOC116919507	NA	-	Gnomon	exon	protein_coding	mRNA;LOC116919507;mitochondrial-processing peptidase subunit beta-like;3	0
NC_046176.1	3354201	3354202	2.3947e-05	-50.228	NC_046176.1	3353952	3354281	LOC116919507	NA	-	Gnomon	exon	protein_coding	mRNA;LOC116919507;mitochondrial-processing peptidase subunit beta-like;3	0
NC_046176.1	3379989	3379990	2.93824e-06	-59.7904	NC_046176.1	3379965	3380145	LOC116919516	NA	+	Gnomon	exon	protein_coding	mRNA;LOC116919516;60S ribosomal protein L18a-like;2	0
NC_046176.1	3383333	3383334	5.46405e-07	-67.4201	NC_046176.1	3383050	3383455	LOC116919514	NA	-	Gnomon	exon	protein_coding	mRNA;LOC116919514;complex I assembly factor ACAD9, mitochondrial-like;2	0
NC_046176.1	3401519	3401520	6.77059e-07	-61.3237	NC_046176.1	3401432	3401726	LOC116919521	NA	+	Gnomon	exon	protein_coding	mRNA;LOC116919521;autism susceptibility gene 2 protein homolog;2	0
NC_046176.1	3457060	3457061	6.6478e-06	-50.9877	NC_046176.1	3457031	3457090	LOC116919527	NA	+	Gnomon	intron	protein_coding	mRNA;LOC116919527;zygotic DNA replication licensing factor mcm6-like;NA	0
NC_046176.1	3636665	3636666	2.26956e-09	-62.4712	NC_046176.1	3636521	3636867	LOC116919784	NA	+	Gnomon	exon	protein_coding	mRNA;LOC116919784;signal peptidase complex subunit 1-like;3	0
NC_046176.1	3678118	3678119	7.31481e-06	-61.5304	NC_046176.1	3677982	3678127	LOC116919815	NA	+	Gnomon	exon	protein_coding	mRNA;LOC116919815;microsomal glutathione S-transferase 1-like;2	0
NC_046176.1	3710427	3710428	1.8602e-06	-61.5764	NC_046176.1	3710253	3710578	LOC116919803	NA	+	Gnomon	exon	protein_coding	mRNA;LOC116919803;F-box only protein 30-like, transcript variant X9;2	0
NC_046176.1	3816827	3816828	3.10769e-07	-62.1843	NC_046176.1	3816764	3816883	LOC116919480	NA	-	Gnomon	exon	protein_coding	mRNA;LOC116919480;clusterin-associated protein 1-like, transcript variant X2;5	0
NC_046176.1	3818831	3818832	3.78284e-08	-61.8984	NC_046176.1	3818662	3819067	LOC116919478	NA	+	Gnomon	exon	protein_coding	mRNA;LOC116919478;ubiquitin carboxyl-terminal hydrolase 36-like;3	0
NC_046176.1	4328633	4328634	1.92476e-05	-52.3191	NC_046176.1	4327889	4331055	LOC116919745	NA	+	Gnomon	intron	protein_coding	mRNA;LOC116919745;dynamin-binding protein-like, transcript variant X1;NA	0
NC_046176.1	4328678	4328679	1.69464e-05	-50.4651	NC_046176.1	4327889	4331055	LOC116919745	NA	+	Gnomon	intron	protein_coding	mRNA;LOC116919745;dynamin-binding protein-like, transcript variant X1;NA	0
NC_046176.1	4345460	4345461	3.36538e-06	-62.5184	NC_046176.1	4345240	4346241	LOC116919744	NA	-	Gnomon	exon	protein_coding	mRNA;LOC116919744;histone-lysine N-methyltransferase ASH1L-like;1	0
NC_046176.1	4352222	4352223	4.81698e-06	-57.3723	NC_046176.1	4352202	4352748	LOC116919754	NA	+	Gnomon	exon	protein_coding	mRNA;LOC116919754;ras-related protein Rab-9B-like;4	0
NC_046176.1	4468163	4468164	1.87899e-11	-52.2701	NC_046176.1	4467678	4468247	LOC116919063	NA	-	Gnomon	exon	protein_coding	mRNA;LOC116919063;anaphase-promoting complex subunit 1-like;4	0
NC_046176.1	4484825	4484826	8.97516e-07	-61.0003	NC_046176.1	4484761	4485021	LOC116919071	NA	-	Gnomon	exon	protein_coding	mRNA;LOC116919071;WD repeat-containing protein 13-like;2	0
NC_046176.1	4544657	4544658	2.22091e-07	-44.3519	NC_046176.1	4544519	4544685	LOC116919088	NA	-	Gnomon	exon	protein_coding	mRNA;LOC116919088;retinol dehydrogenase 12-like;4	0
NC_046176.1	4670955	4670956	3.26947e-06	-56.8896	NC_046176.1	4670905	4671040	LOC116919086	NA	-	Gnomon	exon	protein_coding	mRNA;LOC116919086;tyrosine-protein kinase CSK-like;3	0
NC_046176.1	5014491	5014492	5.00004e-08	-60.609	NC_046176.1	5014091	5014630	LOC116919148	NA	+	Gnomon	exon	protein_coding	mRNA;LOC116919148;uncharacterized LOC116919148, transcript variant X4;7	0
NC_046176.1	5025578	5025579	1.26141e-07	-61.8433	NC_046176.1	5024712	5025620	LOC116919156	NA	+	Gnomon	intron	protein_coding	mRNA;LOC116919156;uncharacterized LOC116919156;NA	0
NC_046176.1	5025579	5025580	1.14749e-05	-53.2834	NC_046176.1	5024712	5025620	LOC116919156	NA	+	Gnomon	intron	protein_coding	mRNA;LOC116919156;uncharacterized LOC116919156;NA	0
NC_046176.1	5025764	5025765	9.55374e-06	-56.6364	NC_046176.1	5025620	5025798	LOC116919156	NA	+	Gnomon	exon	protein_coding	mRNA;LOC116919156;uncharacterized LOC116919156;17	0
NC_046176.1	5025765	5025766	7.72481e-09	-66.8191	NC_046176.1	5025620	5025798	LOC116919156	NA	+	Gnomon	exon	protein_coding	mRNA;LOC116919156;uncharacterized LOC116919156;17	0
NC_046176.1	5028889	5028890	2.89469e-05	-54.915	NC_046176.1	5028726	5029307	LOC116919149	NA	+	Gnomon	exon	protein_coding	mRNA;LOC116919149;vesicle transport through interaction with t-SNAREs homolog 1B-like;3	0
NC_046176.1	5072463	5072464	8.31304e-09	-65.7615	NC_046176.1	5072218	5072611	LOC116919151	NA	-	Gnomon	exon	protein_coding	mRNA;LOC116919151;peptidyl-prolyl cis-trans isomerase B-like;2	0
NC_046176.1	5160543	5160544	9.0894e-07	-29.6958	NC_046176.1	5160541	5160725	LOC116919171	NA	+	Gnomon	exon	protein_coding	mRNA;LOC116919171;mitogen-activated protein kinase p38b-like, transcript variant X3;2	0
NC_046176.1	5176856	5176857	5.91749e-06	-52.8899	NC_046176.1	5176470	5177353	LOC116919170	NA	-	Gnomon	exon	protein_coding	mRNA;LOC116919170;E3 ubiquitin-protein ligase znrf2-like;1	0
NC_046176.1	5177247	5177248	6.75047e-08	-59.9754	NC_046176.1	5176470	5177353	LOC116919170	NA	-	Gnomon	exon	protein_coding	mRNA;LOC116919170;E3 ubiquitin-protein ligase znrf2-like;1	0
NC_046176.1	5244710	5244711	2.77313e-07	-64.1253	NC_046176.1	5244337	5245715	LOC116918596	NA	+	Gnomon	exon	protein_coding	mRNA;LOC116918596;5'-AMP-activated protein kinase subunit gamma-1-like, transcript variant X4;1	0
NC_046176.1	5305771	5305772	1.01183e-05	-48.1159	NC_046176.1	5305721	5306347	LOC116918603	NA	-	Gnomon	exon	protein_coding	mRNA;LOC116918603;uncharacterized LOC116918603, transcript variant X3;1	0
NC_046176.1	5658307	5658308	1.83237e-05	-60.525	NC_046176.1	5658130	5658331	LOC116919892	NA	+	Gnomon	exon	protein_coding	mRNA;LOC116919892;26S proteasome regulatory subunit 6A-B;3	0
NC_046176.1	5972994	5972995	6.63884e-06	-58.1328	NC_046176.1	5972979	5973722	LOC116918329	NA	+	Gnomon	exon	protein_coding	mRNA;LOC116918329;cytochrome P450 2C15-like;9	0
NC_046176.1	5973015	5973016	2.82698e-05	-51.7373	NC_046176.1	5972979	5973722	LOC116918329	NA	+	Gnomon	exon	protein_coding	mRNA;LOC116918329;cytochrome P450 2C15-like;9	0
NC_046176.1	6069577	6069578	3.97004e-06	-42.006	NC_046176.1	6069400	6069624	LOC116918347	NA	+	Gnomon	exon	protein_coding	mRNA;LOC116918347;ribosomal RNA processing protein 1 homolog A-like, transcript variant X3;2	0
NC_046176.1	6069888	6069889	2.39149e-06	-46.7318	NC_046176.1	6069877	6069938	LOC116918347	NA	+	Gnomon	intron	protein_coding	mRNA;LOC116918347;ribosomal RNA processing protein 1 homolog A-like, transcript variant X3;NA	0
NC_046176.1	6069939	6069940	4.2909e-07	-48.3211	NC_046176.1	6069938	6070471	LOC116918347	NA	+	Gnomon	exon	protein_coding	mRNA;LOC116918347;ribosomal RNA processing protein 1 homolog A-like, transcript variant X3;4	0
NC_046176.1	6107599	6107600	2.2312e-05	-51.196	NC_046176.1	6107562	6107675	LOC116919536	NA	+	Gnomon	exon	protein_coding	mRNA;LOC116919536;V-type proton ATPase catalytic subunit A;3	0
NC_046176.1	6115536	6115537	2.34856e-05	-62.8431	NC_046176.1	6115408	6115544	LOC116919541	NA	-	Gnomon	exon	protein_coding	mRNA;LOC116919541;uncharacterized LOC116919541;2	0
NC_046176.1	6130059	6130060	2.57001e-05	-52.4246	NC_046176.1	6130032	6130250	LOC116919546	NA	+	Gnomon	exon	lncRNA	ncRNA;LOC116919546;uncharacterized LOC116919546;2	0
NC_046176.1	6143005	6143006	7.75501e-10	-58.4615	NC_046176.1	6142719	6143014	LOC116919548	NA	-	Gnomon	exon	protein_coding	misc_RNA;LOC116919548;transformer-2 protein homolog alpha-like, transcript variant X3;2	0
NC_046176.1	6153345	6153346	2.43261e-05	-53.7175	NC_046176.1	6153181	6153536	LOC116919551	NA	-	Gnomon	exon	protein_coding	mRNA;LOC116919551;ceramide synthase 6-like;2	0
NC_046176.1	6253598	6253599	1.08244e-08	-71.6395	NC_046176.1	6253149	6253763	LOC116919560	NA	-	Gnomon	exon	protein_coding	mRNA;LOC116919560;RNA-binding protein 45-like, transcript variant X3;2	0
NC_046176.1	6274772	6274773	1.06869e-05	-60.3175	NC_046176.1	6274354	6275465	LOC116919565	NA	+	Gnomon	exon	protein_coding	mRNA;LOC116919565;dnaJ homolog dnj-5-like;2	0
NC_046176.1	6382093	6382094	2.98083e-05	-52.2953	NC_046176.1	6382066	6382351	LOC116919577	NA	+	Gnomon	exon	protein_coding	mRNA;LOC116919577;spliceosome-associated protein CWC15 homolog;5	0
NC_046176.1	6731984	6731985	8.30939e-08	-39.896	NC_046176.1	6731818	6732280	LOC116919628	NA	+	Gnomon	exon	protein_coding	mRNA;LOC116919628;RNA exonuclease 4-like;1	0
NC_046176.1	6744778	6744779	1.52431e-06	-65.0667	NC_046176.1	6744432	6745172	LOC116919621	NA	-	Gnomon	exon	protein_coding	mRNA;LOC116919621;SUN domain-containing protein 1-like, transcript variant X2;1	0
NC_046176.1	6793236	6793237	2.08661e-06	-53.0383	NC_046176.1	6792690	6793844	LOC116919643	NA	+	Gnomon	exon	protein_coding	mRNA;LOC116919643;uncharacterized LOC116919643;1	0
NC_046176.1	6876666	6876667	2.26606e-05	-62.1875	NC_046176.1	6876231	6876680	LOC116919647	NA	+	Gnomon	exon	protein_coding	mRNA;LOC116919647;nicotinamide riboside kinase 1-like, transcript variant X2;2	0
NC_046176.1	7338129	7338130	3.13265e-08	-40.8891	NC_046176.1	7338052	7338310	LOC116918804	NA	+	Gnomon	exon	protein_coding	mRNA;LOC116918804;ubiquitin carboxyl-terminal hydrolase 24-like;1	0
NC_046176.1	7338130	7338131	2.11369e-07	-40.0926	NC_046176.1	7338052	7338310	LOC116918804	NA	+	Gnomon	exon	protein_coding	mRNA;LOC116918804;ubiquitin carboxyl-terminal hydrolase 24-like;1	0
NC_046176.1	7338142	7338143	6.70911e-08	-41.6667	NC_046176.1	7338052	7338310	LOC116918804	NA	+	Gnomon	exon	protein_coding	mRNA;LOC116918804;ubiquitin carboxyl-terminal hydrolase 24-like;1	0
NC_046176.1	7351254	7351255	1.78541e-05	-60.3047	NC_046176.1	7351070	7351274	LOC116918806	NA	-	Gnomon	exon	protein_coding	mRNA;LOC116918806;craniofacial development protein 1-like;3	0
NC_046176.1	7433618	7433619	3.04319e-06	-53.406	NC_046176.1	7433452	7433728	LOC116919396	NA	-	Gnomon	intron	protein_coding	mRNA;LOC116919396;CCR4-NOT transcription complex subunit 9-like;NA	0
NC_046176.1	7775543	7775544	2.33008e-05	-40.3928	NC_046176.1	7775509	7775694	LOC116918681	NA	+	Gnomon	intron	protein_coding	mRNA;LOC116918681;dnaJ homolog subfamily C member 5-like, transcript variant X2;NA	0
NC_046176.1	7942268	7942269	2.27326e-06	-54.012	NC_046176.1	7942250	7942400	LOC116919732	NA	-	Gnomon	exon	protein_coding	mRNA;LOC116919732;probable citrate synthase 2, mitochondrial;2	0
NC_046176.1	7942312	7942313	1.29035e-08	-70.8696	NC_046176.1	7942250	7942400	LOC116919732	NA	-	Gnomon	exon	protein_coding	mRNA;LOC116919732;probable citrate synthase 2, mitochondrial;2	0
NC_046176.1	8022119	8022120	3.2612e-05	-51.8119	NC_046176.1	8022074	8022143	LOC116918912	NA	+	Gnomon	intron	protein_coding	mRNA;LOC116918912;ATP-dependent DNA helicase DDX11-like;NA	0
NC_046176.1	8023855	8023856	1.07864e-05	-53.2362	NC_046176.1	8023710	8023936	LOC116918910	NA	-	Gnomon	exon	protein_coding	mRNA;LOC116918910;phosducin-like protein 3, transcript variant X2;3	0
NC_046176.1	8419389	8419390	1.26572e-08	-68.3508	NC_046176.1	8419110	8419414	LOC116918135	NA	+	Gnomon	exon	protein_coding	mRNA;LOC116918135;zinc finger protein 62 homolog, transcript variant X2;5	0
NC_046176.1	8906545	8906546	3.20797e-10	-65.2229	NC_046176.1	8906488	8906665	LOC116918377	NA	-	Gnomon	exon	protein_coding	mRNA;LOC116918377;uncharacterized LOC116918377;3	0
NC_046176.1	9096499	9096500	3.59456e-06	-62.6587	NC_046176.1	9096464	9096577	LOC116919376	NA	-	Gnomon	exon	protein_coding	mRNA;LOC116919376;protein MEMO1-like;7	0
NC_046176.1	9180570	9180571	2.80172e-05	-28.0427	NC_046176.1	9180138	9180679	LOC116919420	NA	+	Gnomon	exon	lncRNA	ncRNA;LOC116919420;uncharacterized LOC116919420;1	0
NC_046176.1	9180599	9180600	2.66105e-05	-26.6898	NC_046176.1	9180138	9180679	LOC116919420	NA	+	Gnomon	exon	lncRNA	ncRNA;LOC116919420;uncharacterized LOC116919420;1	0
NC_046176.1	9523676	9523677	3.85684e-07	-57.8906	NC_046176.1	9522992	9523765	LOC116919380	NA	-	Gnomon	exon	protein_coding	mRNA;LOC116919380;myosin regulatory light chain sqh;3	0
NC_046176.1	9933136	9933137	3.02909e-05	-46.6146	NC_046176.1	9932682	9933297	LOC116919050	NA	-	Gnomon	exon	protein_coding	mRNA;LOC116919050;probable palmitoyltransferase ZDHHC24;3	0
NC_046176.1	9992991	9992992	1.41312e-05	-49.8933	NC_046176.1	9992540	9993163	LOC116918741	NA	+	Gnomon	exon	protein_coding	mRNA;LOC116918741;transcription factor YY2-like, transcript variant X2;1	0
NC_046176.1	9993035	9993036	1.95409e-05	-51.89	NC_046176.1	9992540	9993163	LOC116918741	NA	+	Gnomon	exon	protein_coding	mRNA;LOC116918741;transcription factor YY2-like, transcript variant X2;1	0
NC_046176.1	9993174	9993175	1.25114e-05	-49.878	NC_046176.1	9993163	9993222	LOC116918741	NA	+	Gnomon	intron	protein_coding	mRNA;LOC116918741;transcription factor YY2-like, transcript variant X2;NA	0
NC_046176.1	9997182	9997183	4.90684e-08	-66.8333	NC_046176.1	9997077	9997231	LOC116918738	NA	-	Gnomon	exon	protein_coding	mRNA;LOC116918738;xenotropic and polytropic retrovirus receptor 1-like, transcript variant X2;3	0
NC_046176.1	10000421	10000422	2.11235e-05	-54.3683	NC_046176.1	10000337	10001475	LOC116918740	NA	+	Gnomon	exon	protein_coding	mRNA;LOC116918740;protein abrupt-like;3	0
NC_046176.1	10000487	10000488	3.1279e-06	-55.932	NC_046176.1	10000337	10001475	LOC116918740	NA	+	Gnomon	exon	protein_coding	mRNA;LOC116918740;protein abrupt-like;3	0
NC_046176.1	10000488	10000489	9.6848e-07	-58.6459	NC_046176.1	10000337	10001475	LOC116918740	NA	+	Gnomon	exon	protein_coding	mRNA;LOC116918740;protein abrupt-like;3	0
NC_046176.1	10137258	10137259	1.23748e-11	-72.6313	NC_046176.1	10137188	10137312	LOC116918693	NA	-	Gnomon	exon	protein_coding	mRNA;LOC116918693;polycomb group protein Psc-like;2	0
NC_046176.1	10300555	10300556	5.95246e-06	-56.503	NC_046176.1	10300393	10300596	LOC116918926	NA	-	Gnomon	exon	protein_coding	mRNA;LOC116918926;exonuclease 1-like;3	0
NC_046176.1	10362566	10362567	3.55769e-06	-57.0513	NC_046176.1	10362277	10362815	LOC116918767	NA	+	Gnomon	exon	lncRNA	ncRNA;LOC116918767;uncharacterized LOC116918767;3	0
NC_046176.1	10458663	10458664	6.53773e-06	-59.6782	NC_046176.1	10458636	10458703	LOC116918440	NA	+	Gnomon	intron	protein_coding	mRNA;LOC116918440;F-actin-uncapping protein LRRC16A-like;NA	0
NC_046176.1	10486048	10486049	4.75722e-09	-72.4446	NC_046176.1	10485992	10486097	LOC116918448	NA	-	Gnomon	exon	protein_coding	mRNA;LOC116918448;serine/threonine-protein phosphatase 2A regulatory subunit B'' subunit gamma-like;2	0
NC_046176.1	10510518	10510519	1.96746e-05	-48.6812	NC_046176.1	10510384	10510562	LOC116918246	NA	+	Gnomon	exon	protein_coding	mRNA;LOC116918246;serine/threonine-protein kinase VRK1-like, transcript variant X1;1	0
NC_046176.1	10510605	10510606	5.1267e-06	-59.6852	NC_046176.1	10510562	10510625	LOC116918246	NA	+	Gnomon	intron	protein_coding	mRNA;LOC116918246;serine/threonine-protein kinase VRK1-like, transcript variant X5;NA	0
NC_046176.1	10513955	10513956	8.49931e-06	-57.1771	NC_046176.1	10513845	10514054	LOC116918248	NA	-	Gnomon	exon	protein_coding	mRNA;LOC116918248;ATP synthase subunit s, mitochondrial-like;3	0
NC_046176.1	10513992	10513993	5.31868e-06	-55.274	NC_046176.1	10513845	10514054	LOC116918248	NA	-	Gnomon	exon	protein_coding	mRNA;LOC116918248;ATP synthase subunit s, mitochondrial-like;3	0
NC_046176.1	10515303	10515304	1.21186e-05	-52.8377	NC_046176.1	10515082	10515953	LOC116918247	NA	+	Gnomon	exon	protein_coding	mRNA;LOC116918247;ribosome biogenesis protein NSA2 homolog;2	0
NC_046176.1	10515421	10515422	3.24752e-05	-56.0859	NC_046176.1	10515082	10515953	LOC116918247	NA	+	Gnomon	exon	protein_coding	mRNA;LOC116918247;ribosome biogenesis protein NSA2 homolog;2	0
NC_046176.1	10548092	10548093	2.27653e-06	-35.1326	NC_046176.1	10548036	10548180	LOC116919368	NA	-	Gnomon	exon	protein_coding	mRNA;LOC116919368;argininosuccinate lyase-like;10	0
NC_046176.1	10561917	10561918	2.31692e-05	-50.4657	NC_046176.1	10561911	10562059	LOC116918264	NA	-	Gnomon	exon	protein_coding	mRNA;LOC116918264;26S proteasome regulatory subunit 8;2	0
NC_046176.1	10561936	10561937	3.12195e-13	-72.9359	NC_046176.1	10561911	10562059	LOC116918264	NA	-	Gnomon	exon	protein_coding	mRNA;LOC116918264;26S proteasome regulatory subunit 8;2	0
NC_046176.1	10561949	10561950	9.4904e-10	-65.5999	NC_046176.1	10561911	10562059	LOC116918264	NA	-	Gnomon	exon	protein_coding	mRNA;LOC116918264;26S proteasome regulatory subunit 8;2	0
NC_046176.1	10561968	10561969	1.11705e-06	-54.1114	NC_046176.1	10561911	10562059	LOC116918264	NA	-	Gnomon	exon	protein_coding	mRNA;LOC116918264;26S proteasome regulatory subunit 8;2	0
NC_046176.1	10662737	10662738	2.46456e-05	-59.7962	NC_046176.1	10662588	10662933	LOC116919041	NA	+	Gnomon	exon	protein_coding	mRNA;LOC116919041;TATA-box-binding protein-like;1	0
NC_046176.1	10834564	10834565	2.09552e-05	-55.547	NC_046176.1	10833728	10834852	LOC116918414	NA	+	Gnomon	exon	protein_coding	mRNA;LOC116918414;chondroitin sulfate glucuronyltransferase-like;1	0
NC_046176.1	11006724	11006725	9.33098e-12	-46.413	NC_046176.1	11006624	11006862	LOC116918158	NA	+	Gnomon	exon	protein_coding	mRNA;LOC116918158;uncharacterized LOC116918158;16	0
NC_046176.1	11023690	11023691	5.60715e-06	-59.2803	NC_046176.1	11023597	11023823	LOC116918159	NA	+	Gnomon	exon	protein_coding	mRNA;LOC116918159;GRB10-interacting GYF protein 2-like, transcript variant X5;3	0
NC_046176.1	11060638	11060639	1.29698e-07	-38.2576	NC_046176.1	11060265	11061378	LOC116918168	NA	+	Gnomon	exon	protein_coding	misc_RNA;LOC116918168;FGGY carbohydrate kinase domain-containing protein-like, transcript variant X2;21	0
NC_046176.1	11083261	11083262	3.15159e-06	-55.5	NC_046176.1	11082685	11083798	LOC116918167	NA	+	Gnomon	exon	protein_coding	mRNA;LOC116918167;hormone-sensitive lipase-like, transcript variant X2;2	0
NC_046176.1	11083262	11083263	4.95461e-08	-68.1873	NC_046176.1	11082685	11083798	LOC116918167	NA	+	Gnomon	exon	protein_coding	mRNA;LOC116918167;hormone-sensitive lipase-like, transcript variant X2;2	0
NC_046177.1	10589	10590	2.27752e-06	-59.6064	NC_046177.1	10336	10766	LOC116921800	NA	-	Gnomon	exon	protein_coding	mRNA;LOC116921800;WD repeat and FYVE domain-containing protein 3-like, transcript variant X2;17	0
NC_046177.1	10591	10592	2.70761e-08	-66.5426	NC_046177.1	10336	10766	LOC116921800	NA	-	Gnomon	exon	protein_coding	mRNA;LOC116921800;WD repeat and FYVE domain-containing protein 3-like, transcript variant X2;17	0
NC_046177.1	10606	10607	9.13229e-08	-65.8854	NC_046177.1	10336	10766	LOC116921800	NA	-	Gnomon	exon	protein_coding	mRNA;LOC116921800;WD repeat and FYVE domain-containing protein 3-like, transcript variant X2;17	0
NC_046177.1	10622	10623	4.29236e-10	-70.7702	NC_046177.1	10336	10766	LOC116921800	NA	-	Gnomon	exon	protein_coding	mRNA;LOC116921800;WD repeat and FYVE domain-containing protein 3-like, transcript variant X2;17	0
NC_046177.1	16656	16657	1.29598e-05	-47.5668	NC_046177.1	16285	16980	LOC116921800	NA	-	Gnomon	exon	protein_coding	mRNA;LOC116921800;WD repeat and FYVE domain-containing protein 3-like, transcript variant X2;2	0
NC_046177.1	56585	56586	1.88115e-06	-61.3157	NC_046177.1	56585	56755	LOC116921806	NA	-	Gnomon	exon	protein_coding	mRNA;LOC116921806;eukaryotic translation initiation factor 4B-like, transcript variant X4;2	0
NC_046177.1	56586	56587	9.59688e-11	-75.5952	NC_046177.1	56585	56755	LOC116921806	NA	-	Gnomon	exon	protein_coding	mRNA;LOC116921806;eukaryotic translation initiation factor 4B-like, transcript variant X4;2	0
NC_046177.1	75191	75192	2.99065e-06	-61.9128	NC_046177.1	75144	75358	LOC116921803	NA	-	Gnomon	intron	protein_coding	mRNA;LOC116921803;LON peptidase N-terminal domain and RING finger protein 1-like, transcript variant X3;NA	0
NC_046177.1	76763	76764	1.0609e-05	-42.4931	NC_046177.1	76420	77024	LOC116921833	NA	-	Gnomon	exon	protein_coding	mRNA;LOC116921833;heat shock protein 83-like;2	0
NC_046177.1	76881	76882	1.81773e-06	-62.9562	NC_046177.1	76420	77024	LOC116921833	NA	-	Gnomon	exon	protein_coding	mRNA;LOC116921833;heat shock protein 83-like;2	0
NC_046177.1	76892	76893	9.33944e-07	-63.5329	NC_046177.1	76420	77024	LOC116921833	NA	-	Gnomon	exon	protein_coding	mRNA;LOC116921833;heat shock protein 83-like;2	0
NC_046177.1	92131	92132	4.45574e-07	-67.5643	NC_046177.1	91814	92483	LOC116921812	NA	+	Gnomon	exon	protein_coding	mRNA;LOC116921812;arginine--tRNA ligase, cytoplasmic-like;3	0
NC_046177.1	284014	284015	2.38293e-06	-64.4886	NC_046177.1	283920	284384	LOC116922187	NA	+	Gnomon	exon	protein_coding	mRNA;LOC116922187;low choriolytic enzyme-like, transcript variant X2;9	0
NC_046177.1	418804	418805	3.329e-06	-55.1659	NC_046177.1	418653	418811	LOC116920939	NA	+	Gnomon	exon	protein_coding	mRNA;LOC116920939;retinol-binding protein pinta-like, transcript variant X1;2	0
NC_046177.1	426432	426433	7.57754e-07	-40.5357	NC_046177.1	426354	426439	LOC116921940	NA	+	Gnomon	exon	lncRNA	ncRNA;LOC116921940;uncharacterized LOC116921940, transcript variant X5;4	0
NC_046177.1	521179	521180	1.40588e-05	-58.584	NC_046177.1	521026	521216	LOC116920721	NA	-	Gnomon	exon	protein_coding	mRNA;LOC116920721;AH receptor-interacting protein-like;3	0
NC_046177.1	607041	607042	6.03638e-09	-68.5294	NC_046177.1	606962	607377	LOC116921092	NA	+	Gnomon	exon	protein_coding	mRNA;LOC116921092;peroxisome biogenesis factor 10-like;5	0
NC_046177.1	796979	796980	2.24858e-06	-63.8113	NC_046177.1	796873	797182	LOC116920964	NA	+	Gnomon	exon	protein_coding	mRNA;LOC116920964;phytanoyl-CoA dioxygenase, peroxisomal-like;2	0
NC_046177.1	797038	797039	9.94747e-09	-61.926	NC_046177.1	796873	797182	LOC116920964	NA	+	Gnomon	exon	protein_coding	mRNA;LOC116920964;phytanoyl-CoA dioxygenase, peroxisomal-like;2	0
NC_046177.1	797041	797042	1.94761e-05	-51.1949	NC_046177.1	796873	797182	LOC116920964	NA	+	Gnomon	exon	protein_coding	mRNA;LOC116920964;phytanoyl-CoA dioxygenase, peroxisomal-like;2	0
NC_046177.1	797048	797049	3.12092e-08	-65.5941	NC_046177.1	796873	797182	LOC116920964	NA	+	Gnomon	exon	protein_coding	mRNA;LOC116920964;phytanoyl-CoA dioxygenase, peroxisomal-like;2	0
NC_046177.1	828284	828285	3.44854e-06	-57.503	NC_046177.1	828282	828625	LOC116921069	NA	+	Gnomon	exon	protein_coding	mRNA;LOC116921069;calcipressin-2-like;2	0
NC_046177.1	828563	828564	2.27033e-05	-49.6544	NC_046177.1	828282	828625	LOC116921069	NA	+	Gnomon	exon	protein_coding	mRNA;LOC116921069;calcipressin-2-like;2	0
NC_046177.1	1010472	1010473	5.33329e-06	-44.5833	NC_046177.1	1010051	1010732	LOC116921082	NA	-	Gnomon	exon	protein_coding	mRNA;LOC116921082;MOB kinase activator 1B, transcript variant X2;5	0
NC_046177.1	1038671	1038672	1.12906e-05	-58.3602	NC_046177.1	1038613	1038781	LOC116921079	NA	+	Gnomon	exon	protein_coding	mRNA;LOC116921079;glutathione S-transferase 1-like;2	0
NC_046177.1	1038843	1038844	1.3628e-05	-55.2213	NC_046177.1	1038838	1038984	LOC116921079	NA	+	Gnomon	exon	protein_coding	mRNA;LOC116921079;glutathione S-transferase 1-like;3	0
NC_046177.1	1119842	1119843	1.98673e-05	-36.6416	NC_046177.1	1119755	1119959	LOC116921118	NA	+	Gnomon	exon	protein_coding	mRNA;LOC116921118;cell division control protein 45 homolog;5	0
NC_046177.1	1171633	1171634	1.0555e-06	-57.8938	NC_046177.1	1171623	1171822	LOC116921138	NA	+	Gnomon	exon	protein_coding	mRNA;LOC116921138;coronin-6-like;1	0
NC_046177.1	1180912	1180913	7.23495e-09	-68.4449	NC_046177.1	1180597	1181053	LOC116921134	NA	-	Gnomon	exon	protein_coding	mRNA;LOC116921134;oxysterol-binding protein-related protein 3-like;2	0
NC_046177.1	1202773	1202774	1.27497e-05	-59.691	NC_046177.1	1202719	1202809	LOC116921132	NA	+	Gnomon	exon	protein_coding	mRNA;LOC116921132;serine/threonine-protein kinase tousled-like 2, transcript variant X9;2	0
NC_046177.1	1203000	1203001	2.79402e-06	-64.7903	NC_046177.1	1202809	1205835	LOC116921132	NA	+	Gnomon	intron	protein_coding	mRNA;LOC116921132;serine/threonine-protein kinase tousled-like 2, transcript variant X9;NA	0
NC_046177.1	1264123	1264124	2.96901e-09	-47.6581	NC_046177.1	1264078	1264155	LOC116921150	NA	-	Gnomon	intron	protein_coding	mRNA;LOC116921150;transforming growth factor-beta-induced protein ig-h3-like;NA	0
NC_046177.1	1423270	1423271	9.02223e-07	-62.0609	NC_046177.1	1423127	1423323	LOC116921190	NA	+	Gnomon	exon	protein_coding	mRNA;LOC116921190;protein maelstrom homolog;2	0
NC_046177.1	1453794	1453795	4.31896e-07	-68.5855	NC_046177.1	1453752	1453943	LOC116921192	NA	+	Gnomon	exon	protein_coding	mRNA;LOC116921192;SUMO-activating enzyme subunit 1-like;4	0
NC_046177.1	1506428	1506429	4.70275e-06	-51.8141	NC_046177.1	1505078	1505627	LOC116921196	NA	-	Gnomon	exon	protein_coding	mRNA;LOC116921196;myotubularin-related protein 8-like;1	-802
NC_046177.1	1533304	1533305	1.07044e-05	-50.9051	NC_046177.1	1533268	1533710	LOC116921209	NA	-	Gnomon	intron	protein_coding	mRNA;LOC116921209;uncharacterized LOC116921209;NA	0
NC_046177.1	1533449	1533450	1.6009e-05	-50.5839	NC_046177.1	1533268	1533710	LOC116921209	NA	-	Gnomon	intron	protein_coding	mRNA;LOC116921209;uncharacterized LOC116921209;NA	0
NC_046177.1	1549625	1549626	8.77123e-07	-68.7805	NC_046177.1	1549443	1550032	LOC116921207	NA	-	Gnomon	exon	protein_coding	mRNA;LOC116921207;nuclear receptor corepressor 1-like, transcript variant X2;1	0
NC_046177.1	1664283	1664284	1.69833e-06	-60.3378	NC_046177.1	1664151	1664659	LOC116921247	NA	-	Gnomon	exon	protein_coding	mRNA;LOC116921247;diacylglycerol kinase delta-like;1	0
NC_046177.1	1664284	1664285	1.23321e-06	-58.1588	NC_046177.1	1664151	1664659	LOC116921247	NA	-	Gnomon	exon	protein_coding	mRNA;LOC116921247;diacylglycerol kinase delta-like;1	0
NC_046177.1	1665361	1665362	1.26606e-05	-58.5481	NC_046177.1	1665044	1665611	LOC116921249	NA	+	Gnomon	exon	protein_coding	mRNA;LOC116921249;telomerase Cajal body protein 1-like, transcript variant X3;1	0
NC_046177.1	1676989	1676990	9.83018e-07	-35.6431	NC_046177.1	1676859	1677660	LOC116921251	NA	+	Gnomon	exon	protein_coding	mRNA;LOC116921251;titin-like;5	0
NC_046177.1	1759725	1759726	1.73651e-07	-62.8283	NC_046177.1	1759215	1760293	LOC116921272	NA	+	Gnomon	exon	protein_coding	mRNA;LOC116921272;E3 ubiquitin-protein ligase RING2-A-like;1	0
NC_046177.1	1762051	1762052	2.03664e-05	-57.0723	NC_046177.1	1761867	1762176	LOC116921269	NA	+	Gnomon	exon	protein_coding	mRNA;LOC116921269;uncharacterized LOC116921269;2	0
NC_046177.1	1768833	1768834	1.99679e-08	-66.6314	NC_046177.1	1768790	1768997	LOC116921274	NA	+	Gnomon	exon	protein_coding	mRNA;LOC116921274;guanine nucleotide-binding protein subunit beta-2-like 1;4	0
NC_046177.1	1768834	1768835	2.0077e-06	-61.2179	NC_046177.1	1768790	1768997	LOC116921274	NA	+	Gnomon	exon	protein_coding	mRNA;LOC116921274;guanine nucleotide-binding protein subunit beta-2-like 1;4	0
NC_046177.1	1790337	1790338	7.63527e-07	-64.8828	NC_046177.1	1790187	1790428	LOC116921295	NA	-	Gnomon	exon	protein_coding	mRNA;LOC116921295;calcineurin B homologous protein 1-like, transcript variant X2;3	0
NC_046177.1	1819983	1819984	1.98974e-08	-66.7095	NC_046177.1	1819977	1820135	LOC116921293	NA	-	Gnomon	exon	protein_coding	mRNA;LOC116921293;60S ribosomal protein L6-like, transcript variant X2;4	0
NC_046177.1	1933099	1933100	6.27199e-09	-68.4211	NC_046177.1	1932689	1933127	LOC116921375	NA	+	Gnomon	exon	protein_coding	mRNA;LOC116921375;rab-like protein 3, transcript variant X1;1	0
NC_046177.1	1994223	1994224	2.79593e-07	-62.6566	NC_046177.1	1994192	1994270	LOC116921364	NA	-	Gnomon	intron	protein_coding	mRNA;LOC116921364;PR domain zinc finger protein 1-like;NA	0
NC_046177.1	2044083	2044084	2.91388e-06	-62.3581	NC_046177.1	2044005	2044125	LOC116921373	NA	+	Gnomon	exon	protein_coding	mRNA;LOC116921373;mediator of RNA polymerase II transcription subunit 4-like;3	0
NC_046177.1	2090650	2090651	6.39322e-06	-55.4895	NC_046177.1	2090354	2090690	LOC116921363	NA	+	Gnomon	exon	protein_coding	mRNA;LOC116921363;uncharacterized LOC116921363;11	0
NC_046177.1	2174408	2174409	1.89369e-07	-59.6372	NC_046177.1	2173860	2174809	LOC116921388	NA	+	Gnomon	exon	protein_coding	mRNA;LOC116921388;cytospin-A-like;1	0
NC_046177.1	2174451	2174452	9.5214e-07	-60.4953	NC_046177.1	2173860	2174809	LOC116921388	NA	+	Gnomon	exon	protein_coding	mRNA;LOC116921388;cytospin-A-like;1	0
NC_046177.1	2174461	2174462	4.81425e-07	-63.0245	NC_046177.1	2173860	2174809	LOC116921388	NA	+	Gnomon	exon	protein_coding	mRNA;LOC116921388;cytospin-A-like;1	0
NC_046177.1	2174462	2174463	1.71647e-05	-55.2222	NC_046177.1	2173860	2174809	LOC116921388	NA	+	Gnomon	exon	protein_coding	mRNA;LOC116921388;cytospin-A-like;1	0
NC_046177.1	2174563	2174564	3.15407e-10	-73.9931	NC_046177.1	2173860	2174809	LOC116921388	NA	+	Gnomon	exon	protein_coding	mRNA;LOC116921388;cytospin-A-like;1	0
NC_046177.1	2182821	2182822	1.45227e-06	-19.4907	NC_046177.1	2182669	2182843	LOC116921393	NA	+	Gnomon	exon	protein_coding	misc_RNA;LOC116921393;rho-associated protein kinase 2-like, transcript variant X2;18	0
NC_046177.1	2245166	2245167	1.17268e-05	-37.1104	NC_046177.1	2245148	2245201	LOC116921403	NA	+	Gnomon	exon	protein_coding	mRNA;LOC116921403;T-complex protein 1 subunit delta-like;2	0
NC_046177.1	2245184	2245185	2.48561e-05	-36.5412	NC_046177.1	2245148	2245201	LOC116921403	NA	+	Gnomon	exon	protein_coding	mRNA;LOC116921403;T-complex protein 1 subunit delta-like;2	0
NC_046177.1	2353335	2353336	2.47106e-06	-59.5	NC_046177.1	2353245	2354324	LOC116921433	NA	+	Gnomon	exon	protein_coding	mRNA;LOC116921433;uncharacterized protein DDB_G0290685-like;2	0
NC_046177.1	2379550	2379551	3.30716e-06	-46.3872	NC_046177.1	2379089	2379605	LOC116921453	NA	-	Gnomon	exon	protein_coding	mRNA;LOC116921453;eukaryotic translation initiation factor 3 subunit C-like;8	0
NC_046177.1	2515679	2515680	9.13242e-07	-58.3733	NC_046177.1	2515233	2516089	LOC116921473	NA	+	Gnomon	exon	protein_coding	mRNA;LOC116921473;E3 ubiquitin-protein ligase RNF19B-like, transcript variant X3;1	0
NC_046177.1	2515843	2515844	1.20452e-10	-66.3528	NC_046177.1	2515233	2516089	LOC116921473	NA	+	Gnomon	exon	protein_coding	mRNA;LOC116921473;E3 ubiquitin-protein ligase RNF19B-like, transcript variant X3;1	0
NC_046177.1	2515844	2515845	2.85222e-10	-70.8733	NC_046177.1	2515233	2516089	LOC116921473	NA	+	Gnomon	exon	protein_coding	mRNA;LOC116921473;E3 ubiquitin-protein ligase RNF19B-like, transcript variant X3;1	0
NC_046177.1	2515907	2515908	8.33573e-07	-55.4969	NC_046177.1	2515233	2516089	LOC116921473	NA	+	Gnomon	exon	protein_coding	mRNA;LOC116921473;E3 ubiquitin-protein ligase RNF19B-like, transcript variant X3;1	0
NC_046177.1	2515939	2515940	1.88647e-06	-52.489	NC_046177.1	2515233	2516089	LOC116921473	NA	+	Gnomon	exon	protein_coding	mRNA;LOC116921473;E3 ubiquitin-protein ligase RNF19B-like, transcript variant X3;1	0
NC_046177.1	2515951	2515952	4.96812e-09	-63.5325	NC_046177.1	2515233	2516089	LOC116921473	NA	+	Gnomon	exon	protein_coding	mRNA;LOC116921473;E3 ubiquitin-protein ligase RNF19B-like, transcript variant X3;1	0
NC_046177.1	2515954	2515955	6.94288e-09	-61.608	NC_046177.1	2515233	2516089	LOC116921473	NA	+	Gnomon	exon	protein_coding	mRNA;LOC116921473;E3 ubiquitin-protein ligase RNF19B-like, transcript variant X3;1	0
NC_046177.1	2689220	2689221	1.361e-05	-55.0897	NC_046177.1	2688787	2689655	LOC116921508	NA	-	Gnomon	exon	protein_coding	mRNA;LOC116921508;uncharacterized LOC116921508, transcript variant X2;1	0
NC_046177.1	2695706	2695707	3.82164e-06	-61.5132	NC_046177.1	2695532	2695876	LOC116921487	NA	-	Gnomon	exon	protein_coding	mRNA;LOC116921487;DNA topoisomerase 2-like, transcript variant X4;2	0
NC_046177.1	2774911	2774912	1.07233e-06	-65.9925	NC_046177.1	2774907	2774980	LOC116921564	NA	+	Gnomon	intron	protein_coding	mRNA;LOC116921564;coronin-1C-A-like, transcript variant X4;NA	0
NC_046177.1	2870900	2870901	1.87972e-06	-52.0629	NC_046177.1	2870206	2870922	LOC116921559	NA	+	Gnomon	exon	protein_coding	mRNA;LOC116921559;N-acetylneuraminate 9-O-acetyltransferase-like;1	0
NC_046177.1	2944679	2944680	1.64481e-07	-68.7146	NC_046177.1	2944631	2944719	LOC116921557	NA	-	Gnomon	intron	protein_coding	mRNA;LOC116921557;transcription initiation factor TFIID subunit 4-like, transcript variant X2;NA	0
NC_046177.1	2944752	2944753	2.90024e-07	-63.3076	NC_046177.1	2944719	2945137	LOC116921557	NA	-	Gnomon	exon	protein_coding	mRNA;LOC116921557;transcription initiation factor TFIID subunit 4-like, transcript variant X2;1	0
NC_046177.1	3038232	3038233	9.64286e-06	-63.7453	NC_046177.1	3037987	3038239	LOC116921568	NA	-	Gnomon	exon	protein_coding	mRNA;LOC116921568;serine--tRNA ligase, cytoplasmic-like, transcript variant X1;3	0
NC_046177.1	3105092	3105093	2.57223e-05	-48.545	NC_046177.1	3104896	3105266	LOC116921646	NA	-	Gnomon	exon	protein_coding	mRNA;LOC116921646;abscission/NoCut checkpoint regulator-like;4	0
NC_046177.1	3105123	3105124	3.62721e-11	-67.7191	NC_046177.1	3104896	3105266	LOC116921646	NA	-	Gnomon	exon	protein_coding	mRNA;LOC116921646;abscission/NoCut checkpoint regulator-like;4	0
NC_046177.1	3164526	3164527	3.33555e-07	-50.558	NC_046177.1	3164339	3164822	LOC116921666	NA	-	Gnomon	exon	protein_coding	mRNA;LOC116921666;UBX domain-containing protein 1-B-like;3	0
NC_046177.1	3272855	3272856	5.06221e-06	-55.3364	NC_046177.1	3272806	3272866	LOC116921705	NA	+	Gnomon	intron	protein_coding	mRNA;LOC116921705;ATP-dependent RNA helicase DDX3X-like, transcript variant X3;NA	0
NC_046177.1	3273031	3273032	2.19233e-05	-58.5697	NC_046177.1	3273017	3273574	LOC116921705	NA	+	Gnomon	exon	protein_coding	mRNA;LOC116921705;ATP-dependent RNA helicase DDX3X-like, transcript variant X2;4	0
NC_046177.1	3273103	3273104	7.18059e-08	-63.6429	NC_046177.1	3273017	3273574	LOC116921705	NA	+	Gnomon	exon	protein_coding	mRNA;LOC116921705;ATP-dependent RNA helicase DDX3X-like, transcript variant X2;4	0
NC_046177.1	3273117	3273118	5.05006e-09	-66.0963	NC_046177.1	3273017	3273574	LOC116921705	NA	+	Gnomon	exon	protein_coding	mRNA;LOC116921705;ATP-dependent RNA helicase DDX3X-like, transcript variant X2;4	0
NC_046177.1	3273139	3273140	1.27675e-08	-63.4713	NC_046177.1	3273017	3273574	LOC116921705	NA	+	Gnomon	exon	protein_coding	mRNA;LOC116921705;ATP-dependent RNA helicase DDX3X-like, transcript variant X2;4	0
NC_046177.1	3273181	3273182	7.5465e-06	-49.3341	NC_046177.1	3273017	3273574	LOC116921705	NA	+	Gnomon	exon	protein_coding	mRNA;LOC116921705;ATP-dependent RNA helicase DDX3X-like, transcript variant X2;4	0
NC_046177.1	3439483	3439484	3.93413e-06	-61.4205	NC_046177.1	3439446	3439622	LOC116920864	NA	-	Gnomon	exon	protein_coding	mRNA;LOC116920864;pecanex-like protein 1;3	0
NC_046177.1	3441171	3441172	3.46825e-09	-60.7884	NC_046177.1	3440441	3441521	LOC116920865	NA	+	Gnomon	exon	protein_coding	mRNA;LOC116920865;mitogen-activated protein kinase kinase kinase 10-like;1	0
NC_046177.1	3441172	3441173	0	-82.9061	NC_046177.1	3440441	3441521	LOC116920865	NA	+	Gnomon	exon	protein_coding	mRNA;LOC116920865;mitogen-activated protein kinase kinase kinase 10-like;1	0
NC_046177.1	3615843	3615844	3.45722e-06	-55.7687	NC_046177.1	3615826	3616065	LOC116920751	NA	-	Gnomon	exon	protein_coding	mRNA;LOC116920751;transcriptional adapter 2-beta-like;5	0
NC_046177.1	3817944	3817945	3.32695e-08	-68.9646	NC_046177.1	3817916	3817989	LOC116921977	NA	+	Gnomon	exon	protein_coding	mRNA;LOC116921977;H/ACA ribonucleoprotein complex subunit 2-like protein;2	0
NC_046177.1	3850976	3850977	1.28294e-07	-67.3684	NC_046177.1	3850837	3851615	LOC116922005	NA	+	Gnomon	exon	protein_coding	mRNA;LOC116922005;peroxisomal biogenesis factor 3-like, transcript variant X2;2	0
NC_046177.1	3855006	3855007	5.63324e-09	-61.5	NC_046177.1	3854233	3855095	LOC116921990	NA	+	Gnomon	exon	protein_coding	mRNA;LOC116921990;ubiquitin carboxyl-terminal hydrolase 35-like;1	0
NC_046177.1	3871733	3871734	1.0562e-05	-42.1053	NC_046177.1	3871752	3871859	LOC116921991	NA	+	Gnomon	exon	protein_coding	mRNA;LOC116921991;hemocyte protein-glutamine gamma-glutamyltransferase-like;1	19
NC_046177.1	4040186	4040187	1.12693e-08	-60.8907	NC_046177.1	4040112	4040297	LOC116921315	NA	-	Gnomon	exon	protein_coding	mRNA;LOC116921315;neuronal PAS domain-containing protein 4A-like;3	0
NC_046177.1	4040198	4040199	4.95474e-08	-69.6429	NC_046177.1	4040112	4040297	LOC116921315	NA	-	Gnomon	exon	protein_coding	mRNA;LOC116921315;neuronal PAS domain-containing protein 4A-like;3	0
NC_046177.1	4040216	4040217	3.12988e-06	-57.6695	NC_046177.1	4040112	4040297	LOC116921315	NA	-	Gnomon	exon	protein_coding	mRNA;LOC116921315;neuronal PAS domain-containing protein 4A-like;3	0
NC_046177.1	4066851	4066852	3.9866e-06	-61.3196	NC_046177.1	4066797	4066867	LOC116921318	NA	+	Gnomon	intron	protein_coding	mRNA;LOC116921318;DCN1-like protein 3;NA	0
NC_046177.1	4131145	4131146	5.97588e-06	-60.771	NC_046177.1	4131091	4131238	LOC116920811	NA	-	Gnomon	exon	protein_coding	mRNA;LOC116920811;brefeldin A-inhibited guanine nucleotide-exchange protein 1-like;3	0
NC_046177.1	4131409	4131410	1.36911e-05	-56.2253	NC_046177.1	4131300	4131488	LOC116920811	NA	-	Gnomon	exon	protein_coding	mRNA;LOC116920811;brefeldin A-inhibited guanine nucleotide-exchange protein 1-like;2	0
NC_046177.1	4139317	4139318	1.44648e-05	-60	NC_046177.1	4139225	4139386	LOC116920818	NA	+	Gnomon	exon	protein_coding	mRNA;LOC116920818;ribosome-binding protein 1-like;5	0
NC_046177.1	4205959	4205960	1.26335e-07	-53.1925	NC_046177.1	4205745	4206071	LOC116920678	NA	-	Gnomon	exon	protein_coding	mRNA;LOC116920678;U4/U6.U5 tri-snRNP-associated protein 1-like;2	0
NC_046177.1	4205970	4205971	4.48567e-08	-44.0491	NC_046177.1	4205745	4206071	LOC116920678	NA	-	Gnomon	exon	protein_coding	mRNA;LOC116920678;U4/U6.U5 tri-snRNP-associated protein 1-like;2	0
NC_046177.1	4205975	4205976	4.08516e-06	-47.9772	NC_046177.1	4205745	4206071	LOC116920678	NA	-	Gnomon	exon	protein_coding	mRNA;LOC116920678;U4/U6.U5 tri-snRNP-associated protein 1-like;2	0
NC_046177.1	4206014	4206015	3.5803e-07	-52.4767	NC_046177.1	4205745	4206071	LOC116920678	NA	-	Gnomon	exon	protein_coding	mRNA;LOC116920678;U4/U6.U5 tri-snRNP-associated protein 1-like;2	0
NC_046177.1	4211351	4211352	6.59963e-06	-54.5256	NC_046177.1	4211138	4211597	LOC116920691	NA	+	Gnomon	intron	lncRNA	ncRNA;LOC116920691;uncharacterized LOC116920691, transcript variant X3;NA	0
NC_046177.1	4211359	4211360	3.26892e-05	-53.1158	NC_046177.1	4211138	4211597	LOC116920691	NA	+	Gnomon	intron	lncRNA	ncRNA;LOC116920691;uncharacterized LOC116920691, transcript variant X3;NA	0
NC_046177.1	4211378	4211379	6.00082e-11	-63.9182	NC_046177.1	4211138	4211597	LOC116920691	NA	+	Gnomon	intron	lncRNA	ncRNA;LOC116920691;uncharacterized LOC116920691, transcript variant X3;NA	0
NC_046177.1	4221415	4221416	4.12077e-06	-47.7404	NC_046177.1	4221398	4222256	LOC116920690	NA	+	Gnomon	exon	lncRNA	ncRNA;LOC116920690;uncharacterized LOC116920690, transcript variant X2;4	0
NC_046177.1	4221720	4221721	2.21145e-11	-33.7672	NC_046177.1	4221398	4222256	LOC116920690	NA	+	Gnomon	exon	lncRNA	ncRNA;LOC116920690;uncharacterized LOC116920690, transcript variant X2;4	0
NC_046177.1	4221752	4221753	1.27854e-06	-28.2165	NC_046177.1	4221398	4222256	LOC116920690	NA	+	Gnomon	exon	lncRNA	ncRNA;LOC116920690;uncharacterized LOC116920690, transcript variant X2;4	0
NC_046177.1	4254988	4254989	2.1071e-06	-66.8531	NC_046177.1	4254928	4255324	LOC116920681	NA	+	Gnomon	exon	protein_coding	mRNA;LOC116920681;eukaryotic translation initiation factor 3 subunit B-like;4	0
NC_046177.1	4309136	4309137	2.35923e-10	-69.3681	NC_046177.1	4309082	4309626	LOC116920875	NA	+	Gnomon	exon	protein_coding	mRNA;LOC116920875;uncharacterized protein CG5098-like, transcript variant X2;3	0
NC_046177.1	4315799	4315800	2.98882e-05	-50.3733	NC_046177.1	4315729	4316027	LOC116920880	NA	+	Gnomon	exon	protein_coding	mRNA;LOC116920880;small integral membrane protein 8-like;3	0
NC_046177.1	4360170	4360171	2.26537e-05	-61.3582	NC_046177.1	4360057	4360319	LOC116920888	NA	+	Gnomon	exon	protein_coding	mRNA;LOC116920888;germinal-center associated nuclear protein-like;1	0
NC_046177.1	4507752	4507753	3.21278e-05	-58.9192	NC_046177.1	4507288	4507827	LOC116921865	NA	+	Gnomon	exon	protein_coding	mRNA;LOC116921865;eukaryotic translation initiation factor 2-alpha kinase-like;1	0
NC_046177.1	4508190	4508191	9.12064e-06	-63.432	NC_046177.1	4508173	4508235	LOC116921865	NA	+	Gnomon	intron	protein_coding	mRNA;LOC116921865;eukaryotic translation initiation factor 2-alpha kinase-like;NA	0
NC_046177.1	4879056	4879057	6.78913e-08	-44.9102	NC_046177.1	4878854	4879601	LOC116921963	NA	+	Gnomon	exon	protein_coding	mRNA;LOC116921963;DNA-3-methyladenine glycosylase-like, transcript variant X2;2	0
NC_046177.1	5220811	5220812	1.19152e-06	-58.6294	NC_046177.1	5220761	5220883	LOC116922129	NA	+	Gnomon	exon	protein_coding	mRNA;LOC116922129;28S ribosomal protein S28, mitochondrial-like;3	0
NC_046177.1	5649534	5649535	2.98665e-08	-64.7771	NC_046177.1	5649435	5649633	LOC116922127	NA	-	Gnomon	exon	protein_coding	mRNA;LOC116922127;60S ribosomal protein L34-like;3	0
NC_046177.1	5649535	5649536	3.5083e-14	-75.2181	NC_046177.1	5649435	5649633	LOC116922127	NA	-	Gnomon	exon	protein_coding	mRNA;LOC116922127;60S ribosomal protein L34-like;3	0
NC_046177.1	5651107	5651108	1.84841e-06	-55.9085	NC_046177.1	5650873	5651215	LOC116922124	NA	+	Gnomon	exon	protein_coding	mRNA;LOC116922124;vesicle transport through interaction with t-SNAREs homolog 1A-like;4	0
NC_046177.1	6013404	6013405	9.36817e-10	-68.608	NC_046177.1	6013389	6013543	LOC116921003	NA	+	Gnomon	exon	protein_coding	misc_RNA;LOC116921003;lysosomal acid glucosylceramidase-like, transcript variant X3;5	0
NC_046177.1	6094043	6094044	2.06763e-06	-60.4091	NC_046177.1	6093710	6095669	LOC116921099	NA	+	Gnomon	exon	protein_coding	mRNA;LOC116921099;sterol regulatory element-binding protein cleavage-activating protein-like;2	0
NC_046177.1	6094218	6094219	1.79054e-08	-70.3361	NC_046177.1	6093710	6095669	LOC116921099	NA	+	Gnomon	exon	protein_coding	mRNA;LOC116921099;sterol regulatory element-binding protein cleavage-activating protein-like;2	0
NC_046177.1	6094230	6094231	9.71405e-09	-69.1103	NC_046177.1	6093710	6095669	LOC116921099	NA	+	Gnomon	exon	protein_coding	mRNA;LOC116921099;sterol regulatory element-binding protein cleavage-activating protein-like;2	0
NC_046177.1	6152983	6152984	5.84405e-06	-69.0891	NC_046177.1	6152757	6153196	LOC116920063	NA	-	Gnomon	exon	protein_coding	mRNA;LOC116920063;three-prime repair exonuclease 1-like;1	0
NC_046177.1	6192405	6192406	3.74886e-07	-55.2928	NC_046177.1	6193365	6193507	LOC116919936	NA	+	Gnomon	exon	lncRNA	ncRNA;LOC116919936;uncharacterized LOC116919936, transcript variant X1;1	960
NC_046177.1	6193930	6193931	5.59831e-07	-53.32	NC_046177.1	6193882	6193961	LOC116919936	NA	+	Gnomon	intron	lncRNA	ncRNA;LOC116919936;uncharacterized LOC116919936, transcript variant X1;NA	0
NC_046177.1	6556788	6556789	7.19387e-06	-53.9051	NC_046177.1	6556633	6556867	LOC116920605	NA	-	Gnomon	exon	protein_coding	mRNA;LOC116920605;ribosome production factor 1-like;2	0
NC_046177.1	6831913	6831914	1.6948e-05	-51.5789	NC_046177.1	6831720	6832032	LOC116922026	NA	+	Gnomon	exon	protein_coding	mRNA;LOC116922026;protein phosphatase 1 regulatory subunit 7-like;2	0
NC_046177.1	6831914	6831915	2.82693e-06	-57.9897	NC_046177.1	6831720	6832032	LOC116922026	NA	+	Gnomon	exon	protein_coding	mRNA;LOC116922026;protein phosphatase 1 regulatory subunit 7-like;2	0
NC_046177.1	6833461	6833462	1.3081e-05	-60.4005	NC_046177.1	6833291	6833480	LOC116922205	NA	-	cmsearch	exon	snoRNA	ncRNA;LOC116922205;small nucleolar RNA SNORA53;1	0
NC_046177.1	6849958	6849959	1.50202e-05	-37.5473	NC_046177.1	6849870	6849982	LOC116922027	NA	-	Gnomon	exon	protein_coding	mRNA;LOC116922027;probable 39S ribosomal protein L24, mitochondrial, transcript variant X2;3	0
NC_046177.1	6849968	6849969	8.4333e-06	-36.8331	NC_046177.1	6849870	6849982	LOC116922027	NA	-	Gnomon	exon	protein_coding	mRNA;LOC116922027;probable 39S ribosomal protein L24, mitochondrial, transcript variant X2;3	0
NC_046177.1	6859450	6859451	1.93722e-05	-57.4102	NC_046177.1	6859374	6859513	LOC116922075	NA	+	Gnomon	exon	protein_coding	mRNA;LOC116922075;uncharacterized LOC116922075;2	0
NC_046177.1	6946696	6946697	6.89788e-08	-67.0026	NC_046177.1	6945599	6947081	LOC116922058	NA	-	Gnomon	exon	protein_coding	mRNA;LOC116922058;zinc finger CCCH domain-containing protein 10-like;2	0
NC_046177.1	6950373	6950374	9.94096e-11	-71.5646	NC_046177.1	6950133	6950459	LOC116922050	NA	-	Gnomon	exon	protein_coding	misc_RNA;LOC116922050;protein SERAC1-like, transcript variant X3;2	0
NC_046177.1	7148399	7148400	0	-81.1012	NC_046177.1	7148376	7148583	LOC116922091	NA	-	Gnomon	exon	protein_coding	mRNA;LOC116922091;pyruvate dehydrogenase E1 component subunit beta, mitochondrial-like;3	0
NC_046177.1	7148400	7148401	7.55615e-06	-55.5357	NC_046177.1	7148376	7148583	LOC116922091	NA	-	Gnomon	exon	protein_coding	mRNA;LOC116922091;pyruvate dehydrogenase E1 component subunit beta, mitochondrial-like;3	0
NC_046177.1	7148414	7148415	3.40631e-10	-66.3141	NC_046177.1	7148376	7148583	LOC116922091	NA	-	Gnomon	exon	protein_coding	mRNA;LOC116922091;pyruvate dehydrogenase E1 component subunit beta, mitochondrial-like;3	0
NC_046177.1	7148415	7148416	0	-76.3567	NC_046177.1	7148376	7148583	LOC116922091	NA	-	Gnomon	exon	protein_coding	mRNA;LOC116922091;pyruvate dehydrogenase E1 component subunit beta, mitochondrial-like;3	0
NC_046177.1	7148438	7148439	2.06553e-10	-73.1667	NC_046177.1	7148376	7148583	LOC116922091	NA	-	Gnomon	exon	protein_coding	mRNA;LOC116922091;pyruvate dehydrogenase E1 component subunit beta, mitochondrial-like;3	0
NC_046177.1	7148524	7148525	2.42879e-07	-56.4736	NC_046177.1	7148376	7148583	LOC116922091	NA	-	Gnomon	exon	protein_coding	mRNA;LOC116922091;pyruvate dehydrogenase E1 component subunit beta, mitochondrial-like;3	0
NC_046177.1	7148577	7148578	4.07565e-09	-55.8402	NC_046177.1	7148376	7148583	LOC116922091	NA	-	Gnomon	exon	protein_coding	mRNA;LOC116922091;pyruvate dehydrogenase E1 component subunit beta, mitochondrial-like;3	0
NC_046177.1	7148578	7148579	4.63607e-12	-59.7563	NC_046177.1	7148376	7148583	LOC116922091	NA	-	Gnomon	exon	protein_coding	mRNA;LOC116922091;pyruvate dehydrogenase E1 component subunit beta, mitochondrial-like;3	0
NC_046177.1	7382038	7382039	3.23522e-06	-54.3388	NC_046177.1	7381812	7383789	LOC116919943	NA	+	Gnomon	exon	protein_coding	mRNA;LOC116919943;ubiquinone biosynthesis protein COQ9, mitochondrial-like, transcript variant X2;2	0
NC_046177.1	7398111	7398112	2.57379e-07	-41.3504	NC_046177.1	7397826	7398200	LOC116919948	NA	-	Gnomon	exon	protein_coding	mRNA;LOC116919948;vesicle transport protein SFT2B-like;4	0
NC_046177.1	7398290	7398291	9.4131e-06	-54.3413	NC_046177.1	7398264	7398382	LOC116919948	NA	-	Gnomon	exon	protein_coding	mRNA;LOC116919948;vesicle transport protein SFT2B-like;3	0
NC_046177.1	7410645	7410646	9.28258e-07	-63.191	NC_046177.1	7410414	7410770	LOC116919938	NA	+	Gnomon	exon	protein_coding	mRNA;LOC116919938;serine/threonine-protein kinase Warts-like;2	0
NC_046177.1	7430613	7430614	1.47399e-06	-58.9102	NC_046177.1	7430317	7430712	LOC116919956	NA	-	Gnomon	intron	lncRNA	ncRNA;LOC116919956;uncharacterized LOC116919956, transcript variant X3;NA	0
NC_046177.1	7430686	7430687	2.08088e-06	-50.7653	NC_046177.1	7430317	7430712	LOC116919956	NA	-	Gnomon	intron	lncRNA	ncRNA;LOC116919956;uncharacterized LOC116919956, transcript variant X3;NA	0
NC_046177.1	7441992	7441993	7.26211e-07	-45.4185	NC_046177.1	7441666	7442144	LOC116919960	NA	+	Gnomon	exon	protein_coding	mRNA;LOC116919960;ubiquitin carboxyl-terminal hydrolase 7-like, transcript variant X2;2	0
NC_046177.1	7458555	7458556	1.95651e-05	-55.2605	NC_046177.1	7458208	7458930	LOC116919964	NA	-	Gnomon	exon	protein_coding	mRNA;LOC116919964;nuclear pore complex protein Nup50-like;2	0
NC_046177.1	7484873	7484874	1.09133e-07	-67.8708	NC_046177.1	7484864	7484982	LOC116919968	NA	+	Gnomon	exon	protein_coding	mRNA;LOC116919968;protein lap4-like, transcript variant X7;2	0
NC_046177.1	7506171	7506172	3.39299e-06	-59.3893	NC_046177.1	7506044	7506262	LOC116921356	NA	+	Gnomon	exon	protein_coding	mRNA;LOC116921356;PRA1 family protein 3-like;2	0
NC_046177.1	7510469	7510470	3.22352e-06	-60.1718	NC_046177.1	7510466	7510687	LOC116921355	NA	+	Gnomon	exon	protein_coding	mRNA;LOC116921355;gamma-secretase subunit Aph-1-like, transcript variant X2;2	0
NC_046177.1	7581463	7581464	4.16809e-11	-47.823	NC_046177.1	7581309	7581532	LOC116921873	NA	-	Gnomon	intron	protein_coding	mRNA;LOC116921873;ubiquitin carboxyl-terminal hydrolase 15-like, transcript variant X2;NA	0
NC_046177.1	7602594	7602595	8.08896e-09	-73.1343	NC_046177.1	7602485	7602679	LOC116921888	NA	+	Gnomon	exon	protein_coding	mRNA;LOC116921888;non-specific lipid-transfer protein-like;3	0
NC_046177.1	7646904	7646905	1.64319e-06	-64.0228	NC_046177.1	7646822	7647195	LOC116921901	NA	-	Gnomon	exon	protein_coding	mRNA;LOC116921901;lipoamide acyltransferase component of branched-chain alpha-keto acid dehydrogenase complex, mitochondrial-like, transcript variant X1;3	0
NC_046177.1	7649740	7649741	4.77456e-06	-44.6839	NC_046177.1	7649536	7649965	LOC116921899	NA	-	Gnomon	exon	protein_coding	mRNA;LOC116921899;pumilio homolog 3-like;1	0
NC_046177.1	7811647	7811648	4.31813e-06	-47.7479	NC_046177.1	7811364	7811816	LOC116921730	NA	+	Gnomon	exon	protein_coding	mRNA;LOC116921730;multiple PDZ domain protein-like, transcript variant X6;3	0
NC_046177.1	7914632	7914633	6.14936e-06	-59.0701	NC_046177.1	7914551	7914821	LOC116921733	NA	+	Gnomon	exon	protein_coding	mRNA;LOC116921733;poly [ADP-ribose] polymerase tankyrase-2-like;2	0
NC_046177.1	7960458	7960459	6.68812e-08	-64.1369	NC_046177.1	7958820	7960517	LOC116921776	NA	+	Gnomon	intron	protein_coding	mRNA;LOC116921776;dynactin subunit 1-like;NA	0
NC_046177.1	8034231	8034232	4.87574e-06	-69.6237	NC_046177.1	8034214	8034317	LOC116921740	NA	-	Gnomon	exon	protein_coding	mRNA;LOC116921740;translocation protein SEC63 homolog;2	0
NC_046177.1	8073548	8073549	3.72442e-07	-62.6525	NC_046177.1	8074166	8075024	LOC116919979	NA	-	Gnomon	exon	protein_coding	mRNA;LOC116919979;E3 ubiquitin-protein ligase Su(dx)-like;17	618
NC_046177.1	8247634	8247635	3.91734e-06	-60.2627	NC_046177.1	8247126	8248677	LOC116920030	NA	-	Gnomon	intron	protein_coding	mRNA;LOC116920030;uncharacterized LOC116920030, transcript variant X2;NA	0
NC_046177.1	8247646	8247647	8.13875e-06	-59.8118	NC_046177.1	8247126	8248677	LOC116920030	NA	-	Gnomon	intron	protein_coding	mRNA;LOC116920030;uncharacterized LOC116920030, transcript variant X2;NA	0
NC_046177.1	8317431	8317432	4.7639e-07	-53.875	NC_046177.1	8317253	8317443	LOC116920035	NA	+	Gnomon	exon	protein_coding	mRNA;LOC116920035;glyoxylate reductase/hydroxypyruvate reductase-like;3	0
NC_046177.1	8348205	8348206	1.4134e-09	-65.6775	NC_046177.1	8348125	8348662	LOC116920055	NA	+	Gnomon	intron	lncRNA	ncRNA;LOC116920055;uncharacterized LOC116920055, transcript variant X1;NA	0
NC_046177.1	8366481	8366482	1.78324e-05	-51.2388	NC_046177.1	8366430	8366674	LOC116920056	NA	-	Gnomon	exon	protein_coding	mRNA;LOC116920056;U3 small nucleolar RNA-associated protein 4 homolog;2	0
NC_046177.1	8366489	8366490	1.96762e-06	-58.75	NC_046177.1	8366430	8366674	LOC116920056	NA	-	Gnomon	exon	protein_coding	mRNA;LOC116920056;U3 small nucleolar RNA-associated protein 4 homolog;2	0
NC_046177.1	8366513	8366514	3.61665e-06	-55.4394	NC_046177.1	8366430	8366674	LOC116920056	NA	-	Gnomon	exon	protein_coding	mRNA;LOC116920056;U3 small nucleolar RNA-associated protein 4 homolog;2	0
NC_046177.1	8379063	8379064	8.39026e-08	-63.2032	NC_046177.1	8378974	8379231	LOC116920061	NA	-	Gnomon	exon	protein_coding	mRNA;LOC116920061;nuclear receptor coactivator 5-like, transcript variant X2;2	0
NC_046177.1	8379064	8379065	2.29887e-05	-60.4489	NC_046177.1	8378974	8379231	LOC116920061	NA	-	Gnomon	exon	protein_coding	mRNA;LOC116920061;nuclear receptor coactivator 5-like, transcript variant X2;2	0
NC_046177.1	8379068	8379069	1.66695e-05	-61.3102	NC_046177.1	8378974	8379231	LOC116920061	NA	-	Gnomon	exon	protein_coding	mRNA;LOC116920061;nuclear receptor coactivator 5-like, transcript variant X2;2	0
NC_046177.1	8479820	8479821	3.01239e-05	-46.2632	NC_046177.1	8479773	8479920	LOC116920786	NA	-	Gnomon	exon	protein_coding	mRNA;LOC116920786;5'-3' exoribonuclease 1-like;3	0
NC_046177.1	8479835	8479836	1.4563e-06	-54.8319	NC_046177.1	8479773	8479920	LOC116920786	NA	-	Gnomon	exon	protein_coding	mRNA;LOC116920786;5'-3' exoribonuclease 1-like;3	0
NC_046177.1	8503960	8503961	1.4524e-05	-51.8208	NC_046177.1	8503937	8503998	LOC116920134	NA	+	Gnomon	intron	protein_coding	mRNA;LOC116920134;unconventional myosin-XIX-like;NA	0
NC_046177.1	8625314	8625315	2.56488e-05	-49.7305	NC_046177.1	8625252	8625402	LOC116920143	NA	+	Gnomon	intron	protein_coding	mRNA;LOC116920143;uncharacterized LOC116920143;NA	0
NC_046177.1	8625343	8625344	1.562e-05	-50.7953	NC_046177.1	8625252	8625402	LOC116920143	NA	+	Gnomon	intron	protein_coding	mRNA;LOC116920143;uncharacterized LOC116920143;NA	0
NC_046177.1	8722974	8722975	9.72354e-06	-58.1322	NC_046177.1	8722971	8723040	LOC116921025	NA	+	Gnomon	intron	protein_coding	mRNA;LOC116921025;cytoplasmic dynein 1 light intermediate chain 2-like;NA	0
NC_046177.1	8876629	8876630	6.59398e-10	-60.914	NC_046177.1	8876609	8876662	LOC116920254	NA	-	Gnomon	exon	protein_coding	mRNA;LOC116920254;succinate-semialdehyde dehydrogenase, mitochondrial-like;3	0
NC_046177.1	8876919	8876920	9.97788e-06	-57.9021	NC_046177.1	8876721	8877079	LOC116920254	NA	-	Gnomon	exon	protein_coding	mRNA;LOC116920254;succinate-semialdehyde dehydrogenase, mitochondrial-like;2	0
NC_046177.1	8877050	8877051	1.0427e-05	-57.7789	NC_046177.1	8876721	8877079	LOC116920254	NA	-	Gnomon	exon	protein_coding	mRNA;LOC116920254;succinate-semialdehyde dehydrogenase, mitochondrial-like;2	0
NC_046177.1	8877065	8877066	3.24221e-05	-56.2956	NC_046177.1	8876721	8877079	LOC116920254	NA	-	Gnomon	exon	protein_coding	mRNA;LOC116920254;succinate-semialdehyde dehydrogenase, mitochondrial-like;2	0
NC_046177.1	8955593	8955594	2.43171e-06	-65.3141	NC_046177.1	8948365	8955819	LOC116920223	NA	-	Gnomon	intron	protein_coding	mRNA;LOC116920223;RNA binding protein fox-1 homolog 2-like;NA	0
NC_046177.1	8955617	8955618	3.47037e-07	-64.5722	NC_046177.1	8948365	8955819	LOC116920223	NA	-	Gnomon	intron	protein_coding	mRNA;LOC116920223;RNA binding protein fox-1 homolog 2-like;NA	0
NC_046177.1	8955694	8955695	2.9238e-05	-55.2943	NC_046177.1	8948365	8955819	LOC116920223	NA	-	Gnomon	intron	protein_coding	mRNA;LOC116920223;RNA binding protein fox-1 homolog 2-like;NA	0
NC_046177.1	9014207	9014208	2.87498e-07	-68.7901	NC_046177.1	9014181	9014335	LOC116920211	NA	+	Gnomon	exon	protein_coding	mRNA;LOC116920211;probable glutamine--tRNA ligase;2	0
NC_046177.1	9165491	9165492	3.92218e-07	-62.2655	NC_046177.1	9165452	9165786	LOC116920208	NA	-	Gnomon	exon	protein_coding	mRNA;LOC116920208;AP-1 complex subunit gamma-1-like, transcript variant X2;3	0
NC_046177.1	9165735	9165736	7.46174e-06	-60.9375	NC_046177.1	9165452	9165786	LOC116920208	NA	-	Gnomon	exon	protein_coding	mRNA;LOC116920208;AP-1 complex subunit gamma-1-like, transcript variant X2;3	0
NC_046177.1	9176262	9176263	1.21224e-06	-60.1111	NC_046177.1	9176074	9176293	LOC116920341	NA	-	Gnomon	exon	protein_coding	mRNA;LOC116920341;ras-related protein Rab-5C-like, transcript variant X4;2	0
NC_046177.1	9312199	9312200	2.32858e-06	-64.8381	NC_046177.1	9311928	9312366	LOC116920285	NA	-	Gnomon	exon	protein_coding	mRNA;LOC116920285;tRNA (adenine(58)-N(1))-methyltransferase non-catalytic subunit TRM6-like;2	0
NC_046177.1	9312200	9312201	1.7352e-06	-63.0328	NC_046177.1	9311928	9312366	LOC116920285	NA	-	Gnomon	exon	protein_coding	mRNA;LOC116920285;tRNA (adenine(58)-N(1))-methyltransferase non-catalytic subunit TRM6-like;2	0
NC_046177.1	9456638	9456639	1.73775e-06	-53.168	NC_046177.1	9456024	9456709	LOC116920247	NA	-	Gnomon	exon	protein_coding	mRNA;LOC116920247;copine-8-like;3	0
NC_046177.1	9456759	9456760	1.16589e-05	-42.3984	NC_046177.1	9456709	9456771	LOC116920247	NA	-	Gnomon	intron	protein_coding	mRNA;LOC116920247;copine-8-like;NA	0
NC_046177.1	9466887	9466888	8.98029e-06	-54.7	NC_046177.1	9466738	9467459	LOC116920234	NA	+	Gnomon	exon	protein_coding	mRNA;LOC116920234;zinc finger protein 716-like, transcript variant X2;6	0
NC_046177.1	9467019	9467020	2.26229e-05	-49.923	NC_046177.1	9466738	9467459	LOC116920234	NA	+	Gnomon	exon	protein_coding	mRNA;LOC116920234;zinc finger protein 716-like, transcript variant X2;6	0
NC_046177.1	9514931	9514932	1.72827e-05	-28.8666	NC_046177.1	9513744	9517035	LOC116920394	NA	-	Gnomon	exon	lncRNA	ncRNA;LOC116920394;uncharacterized LOC116920394, transcript variant X9;3	0
NC_046177.1	9514932	9514933	2.79642e-07	-38.3134	NC_046177.1	9513744	9517035	LOC116920394	NA	-	Gnomon	exon	lncRNA	ncRNA;LOC116920394;uncharacterized LOC116920394, transcript variant X9;3	0
NC_046177.1	9516116	9516117	1.62397e-05	-58.6215	NC_046177.1	9516097	9516188	LOC116920394	NA	-	Gnomon	intron	lncRNA	ncRNA;LOC116920394;uncharacterized LOC116920394, transcript variant X4;NA	0
NC_046177.1	9516117	9516118	3.43868e-06	-60.4839	NC_046177.1	9516097	9516188	LOC116920394	NA	-	Gnomon	intron	lncRNA	ncRNA;LOC116920394;uncharacterized LOC116920394, transcript variant X4;NA	0
NC_046177.1	9545431	9545432	4.08014e-06	-55.109	NC_046177.1	9545339	9545704	LOC116920321	NA	+	Gnomon	exon	protein_coding	mRNA;LOC116920321;40S ribosomal protein SA-like;3	0
NC_046177.1	9545443	9545444	1.1112e-05	-57.8582	NC_046177.1	9545339	9545704	LOC116920321	NA	+	Gnomon	exon	protein_coding	mRNA;LOC116920321;40S ribosomal protein SA-like;3	0
NC_046177.1	9560315	9560316	1.62491e-05	-50.6094	NC_046177.1	9560202	9560577	LOC116920305	NA	-	Gnomon	exon	protein_coding	mRNA;LOC116920305;ras-related protein Rab-40B-like, transcript variant X1;2	0
NC_046177.1	9646174	9646175	3.31793e-05	-49.8475	NC_046177.1	9646013	9646294	LOC116920241	NA	-	Gnomon	exon	protein_coding	mRNA;LOC116920241;cyclin-dependent kinase 14-like, transcript variant X2;3	0
NC_046177.1	9646452	9646453	1.37378e-05	-50.993	NC_046177.1	9646378	9647369	LOC116920241	NA	-	Gnomon	exon	protein_coding	mRNA;LOC116920241;cyclin-dependent kinase 14-like, transcript variant X1;1	0
NC_046177.1	9663161	9663162	4.34921e-06	-53.5455	NC_046177.1	9662933	9663233	LOC116920447	NA	+	Gnomon	exon	lncRNA	ncRNA;LOC116920447;uncharacterized LOC116920447;4	0
NC_046177.1	9663166	9663167	7.40731e-07	-59.2837	NC_046177.1	9662933	9663233	LOC116920447	NA	+	Gnomon	exon	lncRNA	ncRNA;LOC116920447;uncharacterized LOC116920447;4	0
NC_046177.1	9663175	9663176	8.03522e-07	-58.2308	NC_046177.1	9662933	9663233	LOC116920447	NA	+	Gnomon	exon	lncRNA	ncRNA;LOC116920447;uncharacterized LOC116920447;4	0
NC_046177.1	9785647	9785648	5.51889e-06	-53.8635	NC_046177.1	9785366	9785760	LOC116920231	NA	+	Gnomon	exon	protein_coding	mRNA;LOC116920231;ER degradation-enhancing alpha-mannosidase-like protein 2;2	0
NC_046177.1	9795760	9795761	1.62116e-05	-53.9827	NC_046177.1	9795475	9796202	LOC116920351	NA	+	Gnomon	exon	protein_coding	mRNA;LOC116920351;uncharacterized LOC116920351;2	0
NC_046178.1	100485	100486	3.97567e-06	-59.0955	NC_046178.1	100397	100492	LOC116922458	NA	-	Gnomon	exon	protein_coding	mRNA;LOC116922458;box C/D snoRNA protein 1-like;2	0
NC_046178.1	138523	138524	2.13566e-05	-53.4268	NC_046178.1	138522	138747	LOC116922644	NA	-	Gnomon	exon	protein_coding	mRNA;LOC116922644;PRKC apoptosis WT1 regulator protein-like;1	0
NC_046178.1	192306	192307	2.20083e-05	-46.9261	NC_046178.1	193204	193365	LOC116922660	NA	-	Gnomon	exon	protein_coding	mRNA;LOC116922660;CD109 antigen-like;10	898
NC_046178.1	227857	227858	2.0668e-05	-56.8369	NC_046178.1	227791	227908	LOC116923799	NA	+	Gnomon	intron	protein_coding	mRNA;LOC116923799;uncharacterized LOC116923799;NA	0
NC_046178.1	227862	227863	3.62425e-06	-60	NC_046178.1	227791	227908	LOC116923799	NA	+	Gnomon	intron	protein_coding	mRNA;LOC116923799;uncharacterized LOC116923799;NA	0
NC_046178.1	228047	228048	1.24047e-05	-58.0054	NC_046178.1	227908	228531	LOC116923799	NA	+	Gnomon	exon	protein_coding	mRNA;LOC116923799;uncharacterized LOC116923799;3	0
NC_046178.1	244551	244552	4.25688e-10	-62.0956	NC_046178.1	243763	245098	LOC116923806	NA	-	Gnomon	exon	protein_coding	mRNA;LOC116923806;ubiquitin-fold modifier 1, transcript variant X2;2	0
NC_046178.1	244567	244568	2.67431e-09	-71.2862	NC_046178.1	243763	245098	LOC116923806	NA	-	Gnomon	exon	protein_coding	mRNA;LOC116923806;ubiquitin-fold modifier 1, transcript variant X2;2	0
NC_046178.1	244584	244585	1.06313e-09	-73.0614	NC_046178.1	243763	245098	LOC116923806	NA	-	Gnomon	exon	protein_coding	mRNA;LOC116923806;ubiquitin-fold modifier 1, transcript variant X2;2	0
NC_046178.1	244656	244657	1.75807e-08	-65.7739	NC_046178.1	243763	245098	LOC116923806	NA	-	Gnomon	exon	protein_coding	mRNA;LOC116923806;ubiquitin-fold modifier 1, transcript variant X2;2	0
NC_046178.1	244725	244726	6.94584e-07	-59.8387	NC_046178.1	243763	245098	LOC116923806	NA	-	Gnomon	exon	protein_coding	mRNA;LOC116923806;ubiquitin-fold modifier 1, transcript variant X2;2	0
NC_046178.1	264400	264401	3.87853e-08	-69.3222	NC_046178.1	264084	264804	LOC116923809	NA	+	Gnomon	exon	protein_coding	mRNA;LOC116923809;LIM/homeobox protein Lhx2-like, transcript variant X4;6	0
NC_046178.1	315936	315937	6.27422e-07	-58.7151	NC_046178.1	315866	316028	LOC116923834	NA	+	Gnomon	exon	protein_coding	mRNA;LOC116923834;60S ribosomal protein L24-like;4	0
NC_046178.1	319492	319493	1.29486e-07	-51.9531	NC_046178.1	319429	319673	LOC116923832	NA	-	Gnomon	exon	protein_coding	mRNA;LOC116923832;ER membrane protein complex subunit 3-like;1	0
NC_046178.1	530602	530603	2.09724e-05	-50	NC_046178.1	530125	530878	LOC116923240	NA	-	Gnomon	exon	protein_coding	mRNA;LOC116923240;pyruvate dehydrogenase phosphatase regulatory subunit, mitochondrial-like;2	0
NC_046178.1	530603	530604	1.21832e-06	-58.6407	NC_046178.1	530125	530878	LOC116923240	NA	-	Gnomon	exon	protein_coding	mRNA;LOC116923240;pyruvate dehydrogenase phosphatase regulatory subunit, mitochondrial-like;2	0
NC_046178.1	530671	530672	2.28823e-09	-73.1626	NC_046178.1	530125	530878	LOC116923240	NA	-	Gnomon	exon	protein_coding	mRNA;LOC116923240;pyruvate dehydrogenase phosphatase regulatory subunit, mitochondrial-like;2	0
NC_046178.1	530696	530697	2.00026e-09	-73.9119	NC_046178.1	530125	530878	LOC116923240	NA	-	Gnomon	exon	protein_coding	mRNA;LOC116923240;pyruvate dehydrogenase phosphatase regulatory subunit, mitochondrial-like;2	0
NC_046178.1	531937	531938	1.96877e-10	-68.7074	NC_046178.1	531915	532285	LOC116923242	NA	+	Gnomon	exon	protein_coding	mRNA;LOC116923242;glycine cleavage system H protein-like;3	0
NC_046178.1	531952	531953	2.64245e-06	-54.8324	NC_046178.1	531915	532285	LOC116923242	NA	+	Gnomon	exon	protein_coding	mRNA;LOC116923242;glycine cleavage system H protein-like;3	0
NC_046178.1	531973	531974	1.60492e-07	-58.6057	NC_046178.1	531915	532285	LOC116923242	NA	+	Gnomon	exon	protein_coding	mRNA;LOC116923242;glycine cleavage system H protein-like;3	0
NC_046178.1	532035	532036	1.31408e-06	-59.1282	NC_046178.1	531915	532285	LOC116923242	NA	+	Gnomon	exon	protein_coding	mRNA;LOC116923242;glycine cleavage system H protein-like;3	0
NC_046178.1	532039	532040	1.38097e-07	-63.619	NC_046178.1	531915	532285	LOC116923242	NA	+	Gnomon	exon	protein_coding	mRNA;LOC116923242;glycine cleavage system H protein-like;3	0
NC_046178.1	681739	681740	3.85643e-06	-61.3672	NC_046178.1	681739	681797	LOC116924090	NA	+	Gnomon	intron	protein_coding	mRNA;LOC116924090;uncharacterized LOC116924090, transcript variant X2;NA	0
NC_046178.1	748994	748995	1.70722e-05	-56.2632	NC_046178.1	748878	749007	LOC116922494	NA	+	Gnomon	exon	protein_coding	mRNA;LOC116922494;bystin-like;2	0
NC_046178.1	749113	749114	2.15327e-05	-55.5078	NC_046178.1	749063	749159	LOC116922494	NA	+	Gnomon	exon	protein_coding	mRNA;LOC116922494;bystin-like;3	0
NC_046178.1	859597	859598	2.73623e-06	-41.6667	NC_046178.1	859426	859672	LOC116922567	NA	-	Gnomon	exon	protein_coding	mRNA;LOC116922567;coatomer subunit zeta-1-like;2	0
NC_046178.1	970709	970710	7.55829e-06	-65.5882	NC_046178.1	970679	970749	LOC116923329	NA	-	Gnomon	intron	protein_coding	mRNA;LOC116923329;E3 ubiquitin-protein ligase HERC2-like;NA	0
NC_046178.1	970858	970859	2.78785e-09	-66.9482	NC_046178.1	970749	970981	LOC116923329	NA	-	Gnomon	exon	protein_coding	mRNA;LOC116923329;E3 ubiquitin-protein ligase HERC2-like;2	0
NC_046178.1	970861	970862	9.32965e-12	-69.9421	NC_046178.1	970749	970981	LOC116923329	NA	-	Gnomon	exon	protein_coding	mRNA;LOC116923329;E3 ubiquitin-protein ligase HERC2-like;2	0
NC_046178.1	1042970	1042971	0	-80.7201	NC_046178.1	1042784	1042978	LOC116923567	NA	+	Gnomon	exon	protein_coding	mRNA;LOC116923567;ankyrin repeat family A protein 2-like;2	0
NC_046178.1	1042971	1042972	2.95395e-07	-66.7834	NC_046178.1	1042784	1042978	LOC116923567	NA	+	Gnomon	exon	protein_coding	mRNA;LOC116923567;ankyrin repeat family A protein 2-like;2	0
NC_046178.1	1042975	1042976	1.4503e-05	-53.5112	NC_046178.1	1042784	1042978	LOC116923567	NA	+	Gnomon	exon	protein_coding	mRNA;LOC116923567;ankyrin repeat family A protein 2-like;2	0
NC_046178.1	1045434	1045435	5.43659e-06	-58.2906	NC_046178.1	1044777	1045668	LOC116923524	NA	+	Gnomon	exon	protein_coding	mRNA;LOC116923524;putative uncharacterized protein DDB_G0271606;1	0
NC_046178.1	1045497	1045498	2.76628e-05	-49.9095	NC_046178.1	1044777	1045668	LOC116923524	NA	+	Gnomon	exon	protein_coding	mRNA;LOC116923524;putative uncharacterized protein DDB_G0271606;1	0
NC_046178.1	1045695	1045696	6.28995e-11	-69.4556	NC_046178.1	1045668	1045727	LOC116923524	NA	+	Gnomon	intron	protein_coding	mRNA;LOC116923524;putative uncharacterized protein DDB_G0271606;NA	0
NC_046178.1	1045872	1045873	7.16319e-07	-56.3607	NC_046178.1	1045727	1047056	LOC116923524	NA	+	Gnomon	exon	protein_coding	mRNA;LOC116923524;putative uncharacterized protein DDB_G0271606;2	0
NC_046178.1	1065262	1065263	2.14212e-07	-62.5	NC_046178.1	1065100	1065322	LOC116923550	NA	+	Gnomon	exon	protein_coding	mRNA;LOC116923550;long-chain specific acyl-CoA dehydrogenase, mitochondrial-like, transcript variant X2;2	0
NC_046178.1	1076151	1076152	3.09853e-05	-60.1413	NC_046178.1	1075990	1076201	LOC116923528	NA	+	Gnomon	exon	protein_coding	mRNA;LOC116923528;cyclin-T1-like, transcript variant X2;3	0
NC_046178.1	1699580	1699581	1.09713e-08	-67.3387	NC_046178.1	1699483	1699611	LOC116923555	NA	+	Gnomon	exon	protein_coding	mRNA;LOC116923555;glycoprotein-N-acetylgalactosamine 3-beta-galactosyltransferase 1-like, transcript variant X2;2	0
NC_046178.1	1912981	1912982	1.04645e-05	-60.7071	NC_046178.1	1912960	1913136	LOC116923529	NA	+	Gnomon	exon	protein_coding	mRNA;LOC116923529;YEATS domain-containing protein 2-like, transcript variant X1;2	0
NC_046178.1	2020251	2020252	2.8659e-08	-43.8462	NC_046178.1	2020242	2020545	LOC116923522	NA	-	Gnomon	exon	protein_coding	mRNA;LOC116923522;spectrin alpha chain-like, transcript variant X5;19	0
NC_046178.1	2026635	2026636	3.18849e-05	-54.4372	NC_046178.1	2026262	2026782	LOC116923522	NA	-	Gnomon	exon	protein_coding	mRNA;LOC116923522;spectrin alpha chain-like, transcript variant X5;3	0
NC_046178.1	2029618	2029619	1.57359e-07	-59.4178	NC_046178.1	2029352	2029627	LOC116923549	NA	+	Gnomon	exon	protein_coding	mRNA;LOC116923549;succinate--CoA ligase [ADP-forming] subunit beta, mitochondrial-like;2	0
NC_046178.1	2033206	2033207	9.54792e-15	-57.2436	NC_046178.1	2033175	2033251	LOC116923530	NA	+	Gnomon	exon	protein_coding	mRNA;LOC116923530;zinc finger protein 879-like;3	0
NC_046178.1	2049677	2049678	1.19023e-11	-66.0714	NC_046178.1	2049509	2049703	LOC116923558	NA	+	Gnomon	exon	protein_coding	mRNA;LOC116923558;solute carrier family 25 member 40-like;2	0
NC_046178.1	2049682	2049683	3.70032e-09	-70.5851	NC_046178.1	2049509	2049703	LOC116923558	NA	+	Gnomon	exon	protein_coding	mRNA;LOC116923558;solute carrier family 25 member 40-like;2	0
NC_046178.1	2052802	2052803	5.44574e-06	-30.8834	NC_046178.1	2052361	2052927	LOC116923537	NA	-	Gnomon	exon	protein_coding	mRNA;LOC116923537;TRAF3-interacting protein 1-like;4	0
NC_046178.1	2490181	2490182	2.97293e-05	-51.8192	NC_046178.1	2489792	2490691	LOC116923795	NA	+	Gnomon	exon	protein_coding	mRNA;LOC116923795;uncharacterized LOC116923795;1	0
NC_046178.1	2490252	2490253	3.54294e-06	-52.4762	NC_046178.1	2489792	2490691	LOC116923795	NA	+	Gnomon	exon	protein_coding	mRNA;LOC116923795;uncharacterized LOC116923795;1	0
NC_046178.1	2490253	2490254	1.30989e-07	-59.0774	NC_046178.1	2489792	2490691	LOC116923795	NA	+	Gnomon	exon	protein_coding	mRNA;LOC116923795;uncharacterized LOC116923795;1	0
NC_046178.1	2490262	2490263	3.37344e-05	-49.7459	NC_046178.1	2489792	2490691	LOC116923795	NA	+	Gnomon	exon	protein_coding	mRNA;LOC116923795;uncharacterized LOC116923795;1	0
NC_046178.1	2490300	2490301	2.59359e-05	-47.8571	NC_046178.1	2489792	2490691	LOC116923795	NA	+	Gnomon	exon	protein_coding	mRNA;LOC116923795;uncharacterized LOC116923795;1	0
NC_046178.1	2490301	2490302	6.96155e-09	-56.2785	NC_046178.1	2489792	2490691	LOC116923795	NA	+	Gnomon	exon	protein_coding	mRNA;LOC116923795;uncharacterized LOC116923795;1	0
NC_046178.1	2706245	2706246	4.00837e-08	-61.3858	NC_046178.1	2706197	2706259	LOC116922273	NA	+	Gnomon	intron	protein_coding	mRNA;LOC116922273;DNA excision repair protein ERCC-1-like;NA	0
NC_046178.1	2711091	2711092	1.72192e-09	-63.2805	NC_046178.1	2710716	2711121	LOC116922274	NA	+	Gnomon	exon	protein_coding	mRNA;LOC116922274;E3 ubiquitin-protein ligase MIB2-like;1	0
NC_046178.1	2711100	2711101	9.83222e-07	-56.25	NC_046178.1	2710716	2711121	LOC116922274	NA	+	Gnomon	exon	protein_coding	mRNA;LOC116922274;E3 ubiquitin-protein ligase MIB2-like;1	0
NC_046178.1	3464335	3464336	1.39733e-05	-53.75	NC_046178.1	3464200	3464528	LOC116922344	NA	+	Gnomon	exon	protein_coding	mRNA;LOC116922344;SAP domain-containing ribonucleoprotein-like;5	0
NC_046178.1	3660169	3660170	2.40077e-08	-45.6985	NC_046178.1	3659887	3660281	LOC116922361	NA	+	Gnomon	exon	protein_coding	mRNA;LOC116922361;chromatin complexes subunit BAP18-like;4	0
NC_046178.1	3949391	3949392	1.24776e-06	-55.9664	NC_046178.1	3949365	3949708	LOC116922328	NA	+	Gnomon	exon	protein_coding	mRNA;LOC116922328;elongation factor 1-delta-like, transcript variant X2;3	0
NC_046178.1	3949394	3949395	1.21012e-05	-52.1545	NC_046178.1	3949365	3949708	LOC116922328	NA	+	Gnomon	exon	protein_coding	mRNA;LOC116922328;elongation factor 1-delta-like, transcript variant X2;3	0
NC_046178.1	3949419	3949420	9.58659e-06	-50.9234	NC_046178.1	3949365	3949708	LOC116922328	NA	+	Gnomon	exon	protein_coding	mRNA;LOC116922328;elongation factor 1-delta-like, transcript variant X2;3	0
NC_046178.1	3949557	3949558	2.33441e-06	-62.5256	NC_046178.1	3949365	3949708	LOC116922328	NA	+	Gnomon	exon	protein_coding	mRNA;LOC116922328;elongation factor 1-delta-like, transcript variant X2;3	0
NC_046178.1	3959421	3959422	2.37169e-06	-56.25	NC_046178.1	3959367	3959512	LOC116922320	NA	+	Gnomon	exon	protein_coding	mRNA;LOC116922320;NADH dehydrogenase [ubiquinone] flavoprotein 1, mitochondrial-like;3	0
NC_046178.1	3978226	3978227	1.07666e-07	-59.4118	NC_046178.1	3978168	3978558	LOC116922303	NA	-	Gnomon	exon	protein_coding	mRNA;LOC116922303;oxysterol-binding protein-related protein 8-like, transcript variant X5;2	0
NC_046178.1	3978231	3978232	3.08119e-05	-59.9399	NC_046178.1	3978168	3978558	LOC116922303	NA	-	Gnomon	exon	protein_coding	mRNA;LOC116922303;oxysterol-binding protein-related protein 8-like, transcript variant X5;2	0
NC_046178.1	3978232	3978233	1.31059e-07	-60.3021	NC_046178.1	3978168	3978558	LOC116922303	NA	-	Gnomon	exon	protein_coding	mRNA;LOC116922303;oxysterol-binding protein-related protein 8-like, transcript variant X5;2	0
NC_046178.1	3978247	3978248	1.32392e-05	-51.8694	NC_046178.1	3978168	3978558	LOC116922303	NA	-	Gnomon	exon	protein_coding	mRNA;LOC116922303;oxysterol-binding protein-related protein 8-like, transcript variant X5;2	0
NC_046178.1	3978304	3978305	8.22386e-07	-57.6299	NC_046178.1	3978168	3978558	LOC116922303	NA	-	Gnomon	exon	protein_coding	mRNA;LOC116922303;oxysterol-binding protein-related protein 8-like, transcript variant X5;2	0
NC_046178.1	3978317	3978318	1.12968e-06	-58.1269	NC_046178.1	3978168	3978558	LOC116922303	NA	-	Gnomon	exon	protein_coding	mRNA;LOC116922303;oxysterol-binding protein-related protein 8-like, transcript variant X5;2	0
NC_046178.1	4015866	4015867	1.22577e-05	-44.894	NC_046178.1	4015565	4016105	LOC116922414	NA	-	Gnomon	exon	protein_coding	mRNA;LOC116922414;ubiquitin carboxyl-terminal hydrolase 17-like protein 6;3	0
NC_046178.1	4015872	4015873	4.14135e-06	-54.695	NC_046178.1	4015565	4016105	LOC116922414	NA	-	Gnomon	exon	protein_coding	mRNA;LOC116922414;ubiquitin carboxyl-terminal hydrolase 17-like protein 6;3	0
NC_046178.1	4025714	4025715	9.00338e-06	-57.1332	NC_046178.1	4025468	4025716	LOC116922420	NA	+	Gnomon	exon	protein_coding	mRNA;LOC116922420;proteasome adapter and scaffold protein ECM29-like;2	0
NC_046178.1	4025723	4025724	7.46727e-08	-64.7177	NC_046178.1	4025716	4025783	LOC116922420	NA	+	Gnomon	intron	protein_coding	mRNA;LOC116922420;proteasome adapter and scaffold protein ECM29-like;NA	0
NC_046178.1	4852069	4852070	3.48103e-06	-70.4132	NC_046178.1	4852019	4852094	LOC116922712	NA	+	Gnomon	exon	protein_coding	mRNA;LOC116922712;HIG1 domain family member 1A, mitochondrial-like;1	0
NC_046178.1	4977932	4977933	2.66333e-07	-65.0104	NC_046178.1	4977863	4977939	LOC116922696	NA	+	Gnomon	intron	protein_coding	mRNA;LOC116922696;DNA-directed RNA polymerase I subunit RPA1-like;NA	0
NC_046178.1	5203896	5203897	1.6386e-08	-70.1027	NC_046178.1	5203856	5203926	LOC116923016	NA	+	Gnomon	intron	protein_coding	mRNA;LOC116923016;ADP-ribosylation factor-like protein 8B-A;NA	0
NC_046178.1	5203967	5203968	1.80416e-05	-55.2443	NC_046178.1	5203926	5204426	LOC116923016	NA	+	Gnomon	exon	protein_coding	mRNA;LOC116923016;ADP-ribosylation factor-like protein 8B-A;4	0
NC_046178.1	5220507	5220508	7.6616e-07	-58.4348	NC_046178.1	5221535	5222089	LOC116923014	NA	-	Gnomon	exon	protein_coding	mRNA;LOC116923014;uncharacterized LOC116923014;3	1028
NC_046178.1	5220646	5220647	1.26529e-05	-57.0779	NC_046178.1	5221535	5222089	LOC116923014	NA	-	Gnomon	exon	protein_coding	mRNA;LOC116923014;uncharacterized LOC116923014;3	889
NC_046178.1	5373706	5373707	1.54876e-11	-73.227	NC_046178.1	5373656	5373732	LOC116922891	NA	-	Gnomon	exon	protein_coding	mRNA;LOC116922891;glutathione synthetase-like, transcript variant X2;3	0
NC_046178.1	5401940	5401941	4.67988e-06	-66.281	NC_046178.1	5401570	5402784	LOC116922769	NA	+	Gnomon	intron	protein_coding	mRNA;LOC116922769;AF4/FMR2 family member 4-like;NA	0
NC_046178.1	5416086	5416087	8.66855e-06	-62.6282	NC_046178.1	5416049	5416180	LOC116922855	NA	+	Gnomon	exon	protein_coding	mRNA;LOC116922855;stress-induced-phosphoprotein 1-like;3	0
NC_046178.1	5483464	5483465	1.25824e-05	-62.5	NC_046178.1	5482530	5483498	LOC116922774	NA	-	Gnomon	exon	protein_coding	mRNA;LOC116922774;protein wings apart-like, transcript variant X5;3	0
NC_046178.1	5485448	5485449	2.90656e-13	-70.3413	NC_046178.1	5485270	5485471	LOC116922853	NA	+	Gnomon	exon	protein_coding	mRNA;LOC116922853;calcium uptake protein 1 homolog, mitochondrial-like, transcript variant X2;2	0
NC_046178.1	5606055	5606056	1.64633e-05	-53.0579	NC_046178.1	5606038	5606173	LOC116922978	NA	+	Gnomon	exon	protein_coding	mRNA;LOC116922978;aurora kinase A-like, transcript variant X2;3	0
NC_046178.1	5631412	5631413	2.14573e-05	-53.7161	NC_046178.1	5631338	5631462	LOC116922952	NA	+	Gnomon	intron	protein_coding	mRNA;LOC116922952;high mobility group protein 20A-like;NA	0
NC_046178.1	5631574	5631575	1.85241e-07	-57.1429	NC_046178.1	5631462	5631770	LOC116922952	NA	+	Gnomon	exon	protein_coding	mRNA;LOC116922952;high mobility group protein 20A-like;3	0
NC_046178.1	5631575	5631576	4.42796e-07	-58.4358	NC_046178.1	5631462	5631770	LOC116922952	NA	+	Gnomon	exon	protein_coding	mRNA;LOC116922952;high mobility group protein 20A-like;3	0
NC_046178.1	5631621	5631622	7.21538e-06	-47.8632	NC_046178.1	5631462	5631770	LOC116922952	NA	+	Gnomon	exon	protein_coding	mRNA;LOC116922952;high mobility group protein 20A-like;3	0
NC_046178.1	5631654	5631655	1.20719e-05	-48.966	NC_046178.1	5631462	5631770	LOC116922952	NA	+	Gnomon	exon	protein_coding	mRNA;LOC116922952;high mobility group protein 20A-like;3	0
NC_046178.1	5632129	5632130	3.13189e-07	-43.9093	NC_046178.1	5632072	5633019	LOC116922952	NA	+	Gnomon	intron	protein_coding	mRNA;LOC116922952;high mobility group protein 20A-like;NA	0
NC_046178.1	5637915	5637916	1.00575e-05	-58.2358	NC_046178.1	5635851	5636922	LOC116923131	NA	-	Gnomon	exon	lncRNA	ncRNA;LOC116923131;uncharacterized LOC116923131;1	-994
NC_046178.1	5637953	5637954	1.61613e-05	-60.0202	NC_046178.1	5635851	5636922	LOC116923131	NA	-	Gnomon	exon	lncRNA	ncRNA;LOC116923131;uncharacterized LOC116923131;1	-1032
NC_046178.1	5751304	5751305	1.26738e-05	-53.7321	NC_046178.1	5751279	5751453	LOC116922943	NA	+	Gnomon	exon	protein_coding	mRNA;LOC116922943;ceramide synthase 5-like;2	0
NC_046178.1	5776653	5776654	1.23972e-11	-66.6536	NC_046178.1	5777804	5777953	LOC116922926	NA	+	Gnomon	exon	protein_coding	mRNA;LOC116922926;pre-mRNA-splicing factor RBM22-like;1	1151
NC_046178.1	5778563	5778564	2.94194e-05	-54.1502	NC_046178.1	5778476	5778992	LOC116922926	NA	+	Gnomon	exon	protein_coding	mRNA;LOC116922926;pre-mRNA-splicing factor RBM22-like;4	0
NC_046178.1	5778564	5778565	3.28215e-05	-52.8916	NC_046178.1	5778476	5778992	LOC116922926	NA	+	Gnomon	exon	protein_coding	mRNA;LOC116922926;pre-mRNA-splicing factor RBM22-like;4	0
NC_046178.1	5816822	5816823	1.15334e-09	-69.9384	NC_046178.1	5816274	5817342	LOC116922962	NA	+	Gnomon	exon	protein_coding	misc_RNA;LOC116922962;uncharacterized LOC116922962, transcript variant X2;1	0
NC_046178.1	5816823	5816824	2.22045e-16	-73.3612	NC_046178.1	5816274	5817342	LOC116922962	NA	+	Gnomon	exon	protein_coding	misc_RNA;LOC116922962;uncharacterized LOC116922962, transcript variant X2;1	0
NC_046178.1	5855273	5855274	2.77411e-05	-45.098	NC_046178.1	5855229	5855520	LOC116922889	NA	+	Gnomon	exon	protein_coding	mRNA;LOC116922889;aspartate aminotransferase, cytoplasmic-like;3	0
NC_046178.1	5855367	5855368	6.87628e-06	-52.5706	NC_046178.1	5855229	5855520	LOC116922889	NA	+	Gnomon	exon	protein_coding	mRNA;LOC116922889;aspartate aminotransferase, cytoplasmic-like;3	0
NC_046178.1	5863066	5863067	9.42759e-08	-69.074	NC_046178.1	5862946	5863168	LOC116923056	NA	+	Gnomon	exon	lncRNA	ncRNA;LOC116923056;uncharacterized LOC116923056, transcript variant X2;2	0
NC_046178.1	5865729	5865730	5.02258e-07	-47.1631	NC_046178.1	5865464	5865828	LOC116922840	NA	-	Gnomon	exon	protein_coding	mRNA;LOC116922840;another transcription unit protein-like, transcript variant X2;3	0
NC_046178.1	5865754	5865755	2.72847e-06	-40.5872	NC_046178.1	5865464	5865828	LOC116922840	NA	-	Gnomon	exon	protein_coding	mRNA;LOC116922840;another transcription unit protein-like, transcript variant X2;3	0
NC_046178.1	5909341	5909342	1.25334e-06	-55.3504	NC_046178.1	5909190	5909427	LOC116922801	NA	-	Gnomon	exon	protein_coding	mRNA;LOC116922801;dipeptidyl peptidase 9-like;2	0
NC_046178.1	5909344	5909345	1.13746e-06	-57.3333	NC_046178.1	5909190	5909427	LOC116922801	NA	-	Gnomon	exon	protein_coding	mRNA;LOC116922801;dipeptidyl peptidase 9-like;2	0
NC_046178.1	5913607	5913608	2.60922e-05	-64.8733	NC_046178.1	5913221	5913640	LOC116922875	NA	-	Gnomon	exon	protein_coding	mRNA;LOC116922875;WD40 repeat-containing protein SMU1-like;5	0
NC_046178.1	5925166	5925167	1.69206e-08	-76.9345	NC_046178.1	5925106	5925170	LOC116923004	NA	-	Gnomon	intron	protein_coding	mRNA;LOC116923004;peroxisomal membrane protein 11C-like, transcript variant X3;NA	0
NC_046178.1	5925633	5925634	3.24703e-05	-46.862	NC_046178.1	5925612	5925683	LOC116923004	NA	-	Gnomon	intron	protein_coding	mRNA;LOC116923004;peroxisomal membrane protein 11C-like, transcript variant X3;NA	0
NC_046178.1	5929052	5929053	7.20269e-06	-56.7977	NC_046178.1	5929001	5929075	LOC116923006	NA	+	Gnomon	exon	protein_coding	mRNA;LOC116923006;ras-related protein Rab-11A-like;3	0
NC_046178.1	5978922	5978923	1.47909e-05	-55.8916	NC_046178.1	5978519	5979093	LOC116922799	NA	+	Gnomon	exon	protein_coding	mRNA;LOC116922799;nucleolar protein 14-like;1	0
NC_046178.1	6005552	6005553	7.48736e-06	-29.2916	NC_046178.1	6005395	6005704	LOC116922966	NA	+	Gnomon	exon	protein_coding	mRNA;LOC116922966;uncharacterized LOC116922966;2	0
NC_046178.1	6049700	6049701	2.19312e-10	-71.398	NC_046178.1	6049678	6049821	LOC116922970	NA	+	Gnomon	exon	protein_coding	mRNA;LOC116922970;post-GPI attachment to proteins factor 3-like, transcript variant X2;2	0
NC_046178.1	6049714	6049715	1.80551e-10	-67.9679	NC_046178.1	6049678	6049821	LOC116922970	NA	+	Gnomon	exon	protein_coding	mRNA;LOC116922970;post-GPI attachment to proteins factor 3-like, transcript variant X2;2	0
NC_046178.1	6067518	6067519	2.43983e-11	-35.4051	NC_046178.1	6067440	6067802	LOC116922781	NA	-	Gnomon	exon	protein_coding	mRNA;LOC116922781;chromatin-remodeling complex ATPase chain Iswi-like;15	0
NC_046178.1	6067552	6067553	7.21933e-08	-31.0392	NC_046178.1	6067440	6067802	LOC116922781	NA	-	Gnomon	exon	protein_coding	mRNA;LOC116922781;chromatin-remodeling complex ATPase chain Iswi-like;15	0
NC_046178.1	6141076	6141077	2.26838e-05	-54.3727	NC_046178.1	6140726	6141082	LOC116922829	NA	-	Gnomon	exon	protein_coding	mRNA;LOC116922829;neurotactin-like;3	0
NC_046178.1	6172349	6172350	2.4938e-05	-54.2891	NC_046178.1	6171891	6172503	LOC116922794	NA	+	Gnomon	exon	protein_coding	mRNA;LOC116922794;integrator complex subunit 5-like;1	0
NC_046178.1	6244536	6244537	2.15508e-08	-66.8683	NC_046178.1	6244202	6245025	LOC116922772	NA	-	Gnomon	exon	protein_coding	mRNA;LOC116922772;phenoloxidase subunit 1-like, transcript variant X1;1	0
NC_046178.1	6277103	6277104	1.8861e-07	-42.3878	NC_046178.1	6277075	6277141	LOC116923077	NA	+	Gnomon	exon	lncRNA	ncRNA;LOC116923077;uncharacterized LOC116923077;3	0
NC_046178.1	6277243	6277244	3.84728e-09	-48.6866	NC_046178.1	6277207	6277294	LOC116923077	NA	+	Gnomon	exon	lncRNA	ncRNA;LOC116923077;uncharacterized LOC116923077;4	0
NC_046178.1	6279757	6279758	2.02667e-09	-62.3836	NC_046178.1	6279597	6280060	LOC116923017	NA	+	Gnomon	exon	protein_coding	mRNA;LOC116923017;guanosine-3',5'-bis(diphosphate) 3'-pyrophosphohydrolase MESH1-like;2	0
NC_046178.1	6279810	6279811	1.23681e-06	-57.0909	NC_046178.1	6279597	6280060	LOC116923017	NA	+	Gnomon	exon	protein_coding	mRNA;LOC116923017;guanosine-3',5'-bis(diphosphate) 3'-pyrophosphohydrolase MESH1-like;2	0
NC_046178.1	6279814	6279815	3.00272e-06	-55.6348	NC_046178.1	6279597	6280060	LOC116923017	NA	+	Gnomon	exon	protein_coding	mRNA;LOC116923017;guanosine-3',5'-bis(diphosphate) 3'-pyrophosphohydrolase MESH1-like;2	0
NC_046178.1	6318244	6318245	1.31545e-05	-61.875	NC_046178.1	6318228	6318398	LOC116922795	NA	+	Gnomon	exon	protein_coding	mRNA;LOC116922795;protein inturned-like, transcript variant X3;2	0
NC_046178.1	6355801	6355802	5.17478e-06	-41.7	NC_046178.1	6355307	6356681	LOC116922815	NA	-	Gnomon	exon	protein_coding	mRNA;LOC116922815;nitric oxide-associated protein 1-like;1	0
NC_046178.1	6355810	6355811	8.4512e-06	-42.1053	NC_046178.1	6355307	6356681	LOC116922815	NA	-	Gnomon	exon	protein_coding	mRNA;LOC116922815;nitric oxide-associated protein 1-like;1	0
NC_046178.1	6460238	6460239	1.53089e-06	-50.9066	NC_046178.1	6460197	6460402	LOC116923070	NA	-	Gnomon	exon	lncRNA	ncRNA;LOC116923070;uncharacterized LOC116923070, transcript variant X5;8	0
NC_046178.1	6480388	6480389	8.03165e-08	-57.6087	NC_046178.1	6479413	6480409	LOC116922808	NA	-	Gnomon	exon	protein_coding	mRNA;LOC116922808;uncharacterized LOC116922808;2	0
NC_046178.1	6499972	6499973	8.03959e-08	-73.6486	NC_046178.1	6499906	6499980	LOC116922980	NA	+	Gnomon	intron	protein_coding	mRNA;LOC116922980;DNA-directed RNA polymerase II subunit RPB3-like, transcript variant X2;NA	0
NC_046178.1	6500118	6500119	2.13589e-06	-60.5209	NC_046178.1	6499980	6500453	LOC116922980	NA	+	Gnomon	exon	protein_coding	mRNA;LOC116922980;DNA-directed RNA polymerase II subunit RPB3-like, transcript variant X1;2	0
NC_046178.1	6500262	6500263	1.69538e-06	-57.8125	NC_046178.1	6499980	6500453	LOC116922980	NA	+	Gnomon	exon	protein_coding	mRNA;LOC116922980;DNA-directed RNA polymerase II subunit RPB3-like, transcript variant X1;2	0
NC_046178.1	6500263	6500264	1.25092e-09	-65.3846	NC_046178.1	6499980	6500453	LOC116922980	NA	+	Gnomon	exon	protein_coding	mRNA;LOC116922980;DNA-directed RNA polymerase II subunit RPB3-like, transcript variant X1;2	0
NC_046178.1	6565333	6565334	1.01929e-05	-51.7375	NC_046178.1	6564839	6565788	LOC116922869	NA	-	Gnomon	exon	protein_coding	mRNA;LOC116922869;cryptochrome DASH-like;2	0
NC_046178.1	6565334	6565335	1.08928e-05	-61.6412	NC_046178.1	6564839	6565788	LOC116922869	NA	-	Gnomon	exon	protein_coding	mRNA;LOC116922869;cryptochrome DASH-like;2	0
NC_046178.1	6565364	6565365	1.25572e-05	-58.8462	NC_046178.1	6564839	6565788	LOC116922869	NA	-	Gnomon	exon	protein_coding	mRNA;LOC116922869;cryptochrome DASH-like;2	0
NC_046178.1	6566613	6566614	6.99846e-06	-31.7603	NC_046178.1	6566562	6567020	LOC116922932	NA	+	Gnomon	exon	protein_coding	mRNA;LOC116922932;adipocyte plasma membrane-associated protein-like;2	0
NC_046178.1	6603820	6603821	1.38054e-08	-65.6109	NC_046178.1	6603644	6603983	LOC116923051	NA	-	Gnomon	exon	protein_coding	mRNA;LOC116923051;uncharacterized LOC116923051;10	0
NC_046178.1	6716036	6716037	2.26221e-05	-48.7136	NC_046178.1	6715111	6715573	LOC116922831	NA	+	Gnomon	exon	protein_coding	mRNA;LOC116922831;gametogenetin-binding protein 2-like;10	-464
NC_046178.1	6724318	6724319	3.64916e-08	-61.7173	NC_046178.1	6724046	6725919	LOC116922842	NA	+	Gnomon	exon	protein_coding	mRNA;LOC116922842;U4/U6 small nuclear ribonucleoprotein Prp3-like, transcript variant X5;3	0
NC_046178.1	6770091	6770092	4.27019e-07	-66.9854	NC_046178.1	6769673	6770114	LOC116923429	NA	-	Gnomon	exon	protein_coding	mRNA;LOC116923429;U3 small nucleolar RNA-interacting protein 2-like, transcript variant X5;2	0
NC_046178.1	6956128	6956129	2.65918e-05	-60.5303	NC_046178.1	6955737	6956216	LOC116923151	NA	+	Gnomon	exon	protein_coding	mRNA;LOC116923151;lateral signaling target protein 2 homolog;1	0
NC_046178.1	6965118	6965119	2.67744e-05	-54.6958	NC_046178.1	6964879	6965274	LOC116923150	NA	+	Gnomon	exon	protein_coding	mRNA;LOC116923150;sentrin-specific protease-like, transcript variant X3;4	0
NC_046178.1	7005121	7005122	2.05191e-06	-63.3224	NC_046178.1	7005079	7005319	LOC116923998	NA	-	Gnomon	exon	protein_coding	mRNA;LOC116923998;transmembrane protein 184B-like;1	0
NC_046178.1	7243210	7243211	2.701e-05	-49.7541	NC_046178.1	7243159	7243429	LOC116924067	NA	+	Gnomon	exon	protein_coding	mRNA;LOC116924067;partner of xrn-2 protein 1-like;3	0
NC_046178.1	7573529	7573530	1.58357e-05	-55.3904	NC_046178.1	7573355	7574064	LOC116922678	NA	-	Gnomon	exon	protein_coding	mRNA;LOC116922678;F-box only protein 22-like, transcript variant X2;1	0
NC_046178.1	7646077	7646078	1.11898e-05	-64.6698	NC_046178.1	7645968	7646093	LOC116922721	NA	-	Gnomon	exon	protein_coding	misc_RNA;LOC116922721;ran GTPase-activating protein 1-like, transcript variant X2;11	0
NC_046178.1	7654224	7654225	2.57673e-08	-62.466	NC_046178.1	7653878	7654464	LOC116922720	NA	-	Gnomon	exon	protein_coding	mRNA;LOC116922720;importin-7-like;4	0
NC_046178.1	7739339	7739340	2.91991e-05	-53.0648	NC_046178.1	7739253	7739376	LOC116923747	NA	-	Gnomon	exon	protein_coding	misc_RNA;LOC116923747;uncharacterized LOC116923747, transcript variant X12;1	0
NC_046178.1	7768521	7768522	1.67652e-05	-39.5425	NC_046178.1	7768508	7768572	LOC116923759	NA	+	Gnomon	intron	protein_coding	mRNA;LOC116923759;charged multivesicular body protein 5-like;NA	0
NC_046178.1	7858848	7858849	5.92457e-07	-66.0131	NC_046178.1	7857842	7858248	LOC116923776	NA	+	Gnomon	exon	protein_coding	mRNA;LOC116923776;proton-associated sugar transporter A-like, transcript variant X1;11	-601
NC_046178.1	7858927	7858928	1.6368e-05	-59.9281	NC_046178.1	7857842	7858248	LOC116923776	NA	+	Gnomon	exon	protein_coding	mRNA;LOC116923776;proton-associated sugar transporter A-like, transcript variant X1;11	-680
NC_046178.1	7858974	7858975	4.25215e-13	-72.7731	NC_046178.1	7857842	7858248	LOC116923776	NA	+	Gnomon	exon	protein_coding	mRNA;LOC116923776;proton-associated sugar transporter A-like, transcript variant X1;11	-727
NC_046178.1	8382867	8382868	3.11364e-05	-49.7937	NC_046178.1	8382825	8382895	LOC116922605	NA	+	Gnomon	intron	protein_coding	mRNA;LOC116922605;uncharacterized LOC116922605;NA	0
NC_046178.1	8384627	8384628	3.08734e-07	-56.7783	NC_046178.1	8384626	8384863	LOC116922605	NA	+	Gnomon	exon	protein_coding	mRNA;LOC116922605;uncharacterized LOC116922605;12	0
NC_046178.1	8398846	8398847	1.09011e-05	-57.1468	NC_046178.1	8398714	8398922	LOC116922613	NA	+	Gnomon	exon	protein_coding	mRNA;LOC116922613;targeting protein for Xklp2-like;3	0
NC_046178.1	8475834	8475835	2.54427e-06	-60.1128	NC_046178.1	8475781	8475951	LOC116923144	NA	-	Gnomon	exon	protein_coding	mRNA;LOC116923144;zinc transporter foi-like, transcript variant X5;3	0
NC_046178.1	8510527	8510528	2.85978e-05	-47.8066	NC_046178.1	8510478	8510547	LOC116923465	NA	-	Gnomon	intron	protein_coding	mRNA;LOC116923465;lysM and putative peptidoglycan-binding domain-containing protein 2-like;NA	0
NC_046178.1	8510777	8510778	2.31164e-05	-55.3704	NC_046178.1	8510547	8510921	LOC116923465	NA	-	Gnomon	exon	protein_coding	mRNA;LOC116923465;lysM and putative peptidoglycan-binding domain-containing protein 2-like;2	0
NC_046178.1	8576900	8576901	2.45272e-08	-63.527	NC_046178.1	8576791	8576929	LOC116923472	NA	+	Gnomon	exon	protein_coding	mRNA;LOC116923472;signal peptide peptidase-like 2B;3	0
NC_046178.1	8775772	8775773	5.44075e-06	-58.3816	NC_046178.1	8775590	8775781	LOC116923984	NA	+	Gnomon	exon	protein_coding	mRNA;LOC116923984;glycogen synthase kinase-3 beta-like;2	0
NC_046178.1	8788885	8788886	9.11801e-07	-62.407	NC_046178.1	8788265	8789070	LOC116923483	NA	+	Gnomon	exon	protein_coding	mRNA;LOC116923483;leucine-rich repeat-containing protein 58-like;1	0
NC_046178.1	8836352	8836353	8.06683e-08	-65.6081	NC_046178.1	8836230	8836440	LOC116923497	NA	+	Gnomon	exon	protein_coding	mRNA;LOC116923497;acetylcholine receptor subunit alpha-like, transcript variant X4;2	0
NC_046178.1	8836389	8836390	1.34337e-13	-63.9474	NC_046178.1	8836230	8836440	LOC116923497	NA	+	Gnomon	exon	protein_coding	mRNA;LOC116923497;acetylcholine receptor subunit alpha-like, transcript variant X4;2	0
NC_046178.1	8889818	8889819	3.4458e-07	-52.785	NC_046178.1	8889688	8889994	LOC116923505	NA	+	Gnomon	exon	protein_coding	mRNA;LOC116923505;ubiquitin carboxyl-terminal hydrolase 5-like, transcript variant X2;2	0
NC_046178.1	8899309	8899310	2.29392e-05	-54.6998	NC_046178.1	8899109	8899572	LOC116923512	NA	-	Gnomon	intron	protein_coding	mRNA;LOC116923512;uncharacterized LOC116923512, transcript variant X2;NA	0
NC_046178.1	9005762	9005763	1.73009e-05	-57.9132	NC_046178.1	9005144	9005811	LOC116923355	NA	+	Gnomon	exon	protein_coding	mRNA;LOC116923355;facilitated trehalose transporter Tret1-2 homolog;4	0
NC_046178.1	9014333	9014334	1.27566e-05	-36.675	NC_046178.1	9014245	9014424	LOC116923361	NA	-	Gnomon	exon	protein_coding	mRNA;LOC116923361;39S ribosomal protein L9, mitochondrial-like;3	0
NC_046178.1	9144376	9144377	3.06244e-05	-52.8748	NC_046178.1	9144338	9144524	LOC116923634	NA	-	Gnomon	exon	protein_coding	mRNA;LOC116923634;uncharacterized LOC116923634;11	0
NC_046178.1	9187210	9187211	3.26538e-10	-71.4881	NC_046178.1	9187191	9187338	LOC116922575	NA	+	Gnomon	exon	protein_coding	mRNA;LOC116922575;mothers against decapentaplegic homolog 4-like, transcript variant X4;1	0
NC_046178.1	9187305	9187306	1.24597e-05	-54.5766	NC_046178.1	9187191	9187338	LOC116922575	NA	+	Gnomon	exon	protein_coding	mRNA;LOC116922575;mothers against decapentaplegic homolog 4-like, transcript variant X4;1	0
NC_046178.1	9223867	9223868	1.72581e-06	-65.0923	NC_046178.1	9223770	9223920	LOC116922586	NA	-	Gnomon	exon	protein_coding	mRNA;LOC116922586;heat shock protein 75 kDa, mitochondrial-like;3	0
NC_046178.1	9243294	9243295	2.67337e-07	-65.8146	NC_046178.1	9243220	9243458	LOC116922590	NA	-	Gnomon	exon	protein_coding	mRNA;LOC116922590;gem-associated protein 5-like;3	0
NC_046178.1	9257014	9257015	1.63529e-05	-54.7661	NC_046178.1	9256935	9257310	LOC116922594	NA	-	Gnomon	exon	protein_coding	mRNA;LOC116922594;rotatin-like;3	0
NC_046178.1	9395858	9395859	5.31354e-07	-67.0955	NC_046178.1	9395831	9396041	LOC116923426	NA	+	Gnomon	exon	protein_coding	mRNA;LOC116923426;probable 39S ribosomal protein L45, mitochondrial;3	0
NC_046178.1	9451577	9451578	5.43223e-07	-63.6017	NC_046178.1	9451505	9451580	LOC116923987	NA	+	Gnomon	exon	protein_coding	mRNA;LOC116923987;uncharacterized LOC116923987;2	0
NC_046178.1	9565552	9565553	8.28063e-09	-67.5226	NC_046178.1	9565399	9565636	LOC116922557	NA	-	Gnomon	exon	protein_coding	mRNA;LOC116922557;cleavage and polyadenylation specificity factor subunit CG7185-like, transcript variant X1;2	0
NC_046178.1	9658690	9658691	5.98498e-07	-69.403	NC_046178.1	9658535	9658808	LOC116922733	NA	+	Gnomon	exon	protein_coding	mRNA;LOC116922733;ferrochelatase, mitochondrial-like, transcript variant X2;2	0
NC_046178.1	9667935	9667936	1.07289e-05	-54.9935	NC_046178.1	9667830	9668193	LOC116922737	NA	+	Gnomon	exon	protein_coding	mRNA;LOC116922737;protein phosphatase 1 regulatory subunit 12A-like;3	0
NC_046178.1	9753970	9753971	2.80921e-08	-65.7529	NC_046178.1	9753962	9754148	LOC116923654	NA	+	Gnomon	exon	protein_coding	mRNA;LOC116923654;fructose-bisphosphate aldolase-like, transcript variant X4;2	0
NC_046178.1	9798137	9798138	1.71406e-06	-62.3864	NC_046178.1	9798023	9798184	LOC116923652	NA	-	Gnomon	exon	protein_coding	mRNA;LOC116923652;arginine/serine-rich coiled-coil protein 2-like, transcript variant X4;3	0
NC_046178.1	9805867	9805868	1.60498e-09	-67.8303	NC_046178.1	9805867	9805933	LOC116923665	NA	+	Gnomon	intron	protein_coding	mRNA;LOC116923665;RNA-binding protein 1-like, transcript variant X4;NA	0
NC_046178.1	9805920	9805921	1.21487e-06	-55.1677	NC_046178.1	9805867	9805933	LOC116923665	NA	+	Gnomon	intron	protein_coding	mRNA;LOC116923665;RNA-binding protein 1-like, transcript variant X4;NA	0
NC_046178.1	9805950	9805951	2.80047e-06	-54.5089	NC_046178.1	9805933	9806080	LOC116923665	NA	+	Gnomon	exon	protein_coding	mRNA;LOC116923665;RNA-binding protein 1-like, transcript variant X4;3	0
NC_046178.1	9887017	9887018	1.02724e-06	-61.244	NC_046178.1	9886943	9887050	LOC116923678	NA	-	Gnomon	exon	protein_coding	mRNA;LOC116923678;putative defense protein 3;3	0
NC_046178.1	9900011	9900012	5.08885e-06	-54.5068	NC_046178.1	9899846	9900183	LOC116923689	NA	+	Gnomon	exon	protein_coding	mRNA;LOC116923689;polyubiquitin-C, transcript variant X4;2	0
NC_046178.1	9900012	9900013	2.89549e-09	-65.3693	NC_046178.1	9899846	9900183	LOC116923689	NA	+	Gnomon	exon	protein_coding	mRNA;LOC116923689;polyubiquitin-C, transcript variant X4;2	0
NC_046178.1	9900022	9900023	3.49774e-06	-54.6172	NC_046178.1	9899846	9900183	LOC116923689	NA	+	Gnomon	exon	protein_coding	mRNA;LOC116923689;polyubiquitin-C, transcript variant X4;2	0
NC_046178.1	9900023	9900024	7.15736e-08	-60.7537	NC_046178.1	9899846	9900183	LOC116923689	NA	+	Gnomon	exon	protein_coding	mRNA;LOC116923689;polyubiquitin-C, transcript variant X4;2	0
NC_046178.1	9932046	9932047	2.28387e-05	-48.1297	NC_046178.1	9931477	9932752	LOC116923682	NA	+	Gnomon	exon	protein_coding	mRNA;LOC116923682;histone-lysine N-methyltransferase 2D-like;2	0
NC_046178.1	10115752	10115753	1.58983e-05	-33.7414	NC_046178.1	10115727	10115879	LOC116923735	NA	-	Gnomon	exon	protein_coding	mRNA;LOC116923735;Down syndrome cell adhesion molecule-like protein Dscam2, transcript variant X2;6	0
NC_046179.1	48640	48641	2.29652e-05	-56.0428	NC_046179.1	48593	48885	LOC116924673	NA	+	Gnomon	exon	protein_coding	mRNA;LOC116924673;G-patch domain and KOW motifs-containing protein-like;2	0
NC_046179.1	74896	74897	1.08707e-06	-52.4184	NC_046179.1	74791	75168	LOC116924692	NA	+	Gnomon	exon	protein_coding	mRNA;LOC116924692;mitochondrial import receptor subunit TOM70-like;2	0
NC_046179.1	77353	77354	5.21025e-06	-62.3583	NC_046179.1	77338	77408	LOC116924706	NA	-	Gnomon	exon	protein_coding	mRNA;LOC116924706;telomerase RNA component interacting RNase-like;3	0
NC_046179.1	77412	77413	1.35139e-05	-52.9558	NC_046179.1	77408	77475	LOC116924706	NA	-	Gnomon	intron	protein_coding	mRNA;LOC116924706;telomerase RNA component interacting RNase-like;NA	0
NC_046179.1	77501	77502	2.02997e-08	-62.0782	NC_046179.1	77475	77559	LOC116924706	NA	-	Gnomon	exon	protein_coding	mRNA;LOC116924706;telomerase RNA component interacting RNase-like;2	0
NC_046179.1	77541	77542	6.28164e-13	-48.256	NC_046179.1	77475	77559	LOC116924706	NA	-	Gnomon	exon	protein_coding	mRNA;LOC116924706;telomerase RNA component interacting RNase-like;2	0
NC_046179.1	77546	77547	2.49419e-07	-42.5167	NC_046179.1	77475	77559	LOC116924706	NA	-	Gnomon	exon	protein_coding	mRNA;LOC116924706;telomerase RNA component interacting RNase-like;2	0
NC_046179.1	77549	77550	8.91309e-07	-40.3336	NC_046179.1	77475	77559	LOC116924706	NA	-	Gnomon	exon	protein_coding	mRNA;LOC116924706;telomerase RNA component interacting RNase-like;2	0
NC_046179.1	77674	77675	1.11955e-12	-72.1073	NC_046179.1	77559	77735	LOC116924706	NA	-	Gnomon	intron	protein_coding	mRNA;LOC116924706;telomerase RNA component interacting RNase-like;NA	0
NC_046179.1	77686	77687	1.82732e-06	-58.6821	NC_046179.1	77559	77735	LOC116924706	NA	-	Gnomon	intron	protein_coding	mRNA;LOC116924706;telomerase RNA component interacting RNase-like;NA	0
NC_046179.1	168494	168495	2.12369e-07	-40.0551	NC_046179.1	168381	168537	LOC116924711	NA	+	Gnomon	exon	lncRNA	ncRNA;LOC116924711;uncharacterized LOC116924711, transcript variant X5;4	0
NC_046179.1	196639	196640	4.938e-08	-63.5827	NC_046179.1	196534	196831	LOC116924694	NA	-	Gnomon	exon	protein_coding	mRNA;LOC116924694;activating signal cointegrator 1-like;2	0
NC_046179.1	212513	212514	2.17406e-05	-52.7001	NC_046179.1	212465	212715	LOC116924703	NA	+	Gnomon	exon	protein_coding	mRNA;LOC116924703;chromobox protein homolog 1-like, transcript variant X2;3	0
NC_046179.1	212516	212517	3.53044e-08	-62.652	NC_046179.1	212465	212715	LOC116924703	NA	+	Gnomon	exon	protein_coding	mRNA;LOC116924703;chromobox protein homolog 1-like, transcript variant X2;3	0
NC_046179.1	377244	377245	1.89563e-07	-63.7218	NC_046179.1	377182	377397	LOC116924749	NA	+	Gnomon	exon	protein_coding	mRNA;LOC116924749;solute carrier family 35 member C2-like;2	0
NC_046179.1	449542	449543	1.07722e-05	-54.9599	NC_046179.1	440101	449719	LOC116924770	NA	-	Gnomon	intron	protein_coding	mRNA;LOC116924770;cyclin-dependent kinase 17-like, transcript variant X3;NA	0
NC_046179.1	449660	449661	1.07788e-05	-59.0909	NC_046179.1	440101	449719	LOC116924770	NA	-	Gnomon	intron	protein_coding	mRNA;LOC116924770;cyclin-dependent kinase 17-like, transcript variant X3;NA	0
NC_046179.1	449661	449662	2.22302e-07	-59.0718	NC_046179.1	440101	449719	LOC116924770	NA	-	Gnomon	intron	protein_coding	mRNA;LOC116924770;cyclin-dependent kinase 17-like, transcript variant X3;NA	0
NC_046179.1	449735	449736	4.60265e-06	-57.045	NC_046179.1	449719	449806	LOC116924770	NA	-	Gnomon	exon	protein_coding	mRNA;LOC116924770;cyclin-dependent kinase 17-like, transcript variant X3;2	0
NC_046179.1	449746	449747	4.25068e-06	-59.4474	NC_046179.1	449719	449806	LOC116924770	NA	-	Gnomon	exon	protein_coding	mRNA;LOC116924770;cyclin-dependent kinase 17-like, transcript variant X3;2	0
NC_046179.1	452327	452328	5.00597e-06	-52.9784	NC_046179.1	452047	452328	LOC116924764	NA	+	Gnomon	exon	protein_coding	mRNA;LOC116924764;DNA replication licensing factor mcm2-like;2	0
NC_046179.1	452404	452405	1.86244e-06	-55.625	NC_046179.1	452397	452561	LOC116924764	NA	+	Gnomon	exon	protein_coding	mRNA;LOC116924764;DNA replication licensing factor mcm2-like;3	0
NC_046179.1	452414	452415	2.78737e-08	-61.5327	NC_046179.1	452397	452561	LOC116924764	NA	+	Gnomon	exon	protein_coding	mRNA;LOC116924764;DNA replication licensing factor mcm2-like;3	0
NC_046179.1	452507	452508	2.02074e-05	-58.0123	NC_046179.1	452397	452561	LOC116924764	NA	+	Gnomon	exon	protein_coding	mRNA;LOC116924764;DNA replication licensing factor mcm2-like;3	0
NC_046179.1	520541	520542	1.7265e-05	-54.3981	NC_046179.1	520345	520612	LOC116924777	NA	-	Gnomon	exon	protein_coding	mRNA;LOC116924777;apoptotic protease-activating factor 1-like, transcript variant X2;3	0
NC_046179.1	650225	650226	4.55191e-14	-57.155	NC_046179.1	650119	650239	LOC116924801	NA	-	Gnomon	exon	protein_coding	mRNA;LOC116924801;mediator of RNA polymerase II transcription subunit 18-like;3	0
NC_046179.1	818472	818473	8.25805e-06	-52.3743	NC_046179.1	818219	818716	LOC116924840	NA	+	Gnomon	exon	protein_coding	mRNA;LOC116924840;vacuolar-sorting protein SNF8-like;1	0
NC_046179.1	858095	858096	4.9147e-07	-66.8671	NC_046179.1	858039	858254	LOC116924847	NA	-	Gnomon	intron	protein_coding	mRNA;LOC116924847;probable 60S ribosomal protein L37-A;NA	0
NC_046179.1	868033	868034	1.75033e-05	-47.7968	NC_046179.1	867468	868217	LOC116924844	NA	-	Gnomon	exon	protein_coding	mRNA;LOC116924844;ATP-dependent RNA helicase DDX51-like;2	0
NC_046179.1	875353	875354	3.94878e-08	-67.6923	NC_046179.1	875116	876655	LOC116924849	NA	+	Gnomon	exon	protein_coding	mRNA;LOC116924849;probable helicase senataxin, transcript variant X3;2	0
NC_046179.1	875356	875357	2.79663e-06	-59.1912	NC_046179.1	875116	876655	LOC116924849	NA	+	Gnomon	exon	protein_coding	mRNA;LOC116924849;probable helicase senataxin, transcript variant X3;2	0
NC_046179.1	963843	963844	6.94959e-07	-67.4196	NC_046179.1	963680	963855	LOC116924864	NA	-	Gnomon	exon	protein_coding	mRNA;LOC116924864;nuclear RNA export factor 1-like;3	0
NC_046179.1	1176721	1176722	2.81304e-06	-59.336	NC_046179.1	1176539	1176822	LOC116924916	NA	+	Gnomon	exon	protein_coding	mRNA;LOC116924916;nucleoporin NUP35-like;4	0
NC_046179.1	1178082	1178083	1.89761e-06	-57.9842	NC_046179.1	1178070	1178136	LOC116924917	NA	-	Gnomon	intron	protein_coding	mRNA;LOC116924917;glucose-induced degradation protein 8 homolog, transcript variant X2;NA	0
NC_046179.1	1309880	1309881	1.15236e-07	-59.5259	NC_046179.1	1309872	1310129	LOC116925056	NA	+	Gnomon	exon	protein_coding	mRNA;LOC116925056;probable E3 ubiquitin-protein ligase makorin-1, transcript variant X2;7	0
NC_046179.1	1358063	1358064	8.56731e-06	-56.2467	NC_046179.1	1358055	1358274	LOC116925522	NA	+	Gnomon	exon	protein_coding	mRNA;LOC116925522;histone acetyltransferase KAT8-like;4	0
NC_046179.1	1455793	1455794	2.51632e-06	-60.9128	NC_046179.1	1455769	1456400	LOC116925672	NA	+	Gnomon	exon	protein_coding	mRNA;LOC116925672;adiponectin receptor protein-like;3	0
NC_046179.1	1458377	1458378	2.61389e-06	-62.0711	NC_046179.1	1458213	1458419	LOC116925671	NA	+	Gnomon	exon	protein_coding	mRNA;LOC116925671;hydroxysteroid dehydrogenase-like protein 2;4	0
NC_046179.1	1473843	1473844	1.42342e-05	-60.5182	NC_046179.1	1473599	1473867	LOC116925682	NA	+	Gnomon	exon	protein_coding	mRNA;LOC116925682;uncharacterized LOC116925682;1	0
NC_046179.1	1478559	1478560	1.28685e-07	-66.7855	NC_046179.1	1478395	1478680	LOC116925683	NA	-	Gnomon	exon	protein_coding	mRNA;LOC116925683;ras-related protein Rap-1b;3	0
NC_046179.1	1591507	1591508	5.92676e-07	-37.4434	NC_046179.1	1591392	1591547	LOC116925713	NA	-	Gnomon	exon	protein_coding	misc_RNA;LOC116925713;von Willebrand factor A domain-containing protein 5A-like, transcript variant X2;3	0
NC_046179.1	1668418	1668419	5.61207e-10	-64.9868	NC_046179.1	1668317	1668561	LOC116925384	NA	-	Gnomon	exon	protein_coding	misc_RNA;LOC116925384;rho GTPase-activating protein 45-like, transcript variant X6;10	0
NC_046179.1	1668466	1668467	2.32639e-05	-53.1329	NC_046179.1	1668317	1668561	LOC116925384	NA	-	Gnomon	exon	protein_coding	misc_RNA;LOC116925384;rho GTPase-activating protein 45-like, transcript variant X6;10	0
NC_046179.1	1697624	1697625	2.03897e-05	-45.1462	NC_046179.1	1696886	1696925	LOC116925384	NA	-	Gnomon	exon	protein_coding	mRNA;LOC116925384;rho GTPase-activating protein 45-like, transcript variant X2;1	-700
NC_046179.1	1733304	1733305	3.89411e-08	-40.7596	NC_046179.1	1733259	1733567	LOC116925385	NA	-	Gnomon	exon	protein_coding	mRNA;LOC116925385;isoleucine--tRNA ligase, cytoplasmic-like;3	0
NC_046179.1	1733309	1733310	5.52632e-07	-36.6531	NC_046179.1	1733259	1733567	LOC116925385	NA	-	Gnomon	exon	protein_coding	mRNA;LOC116925385;isoleucine--tRNA ligase, cytoplasmic-like;3	0
NC_046179.1	1745447	1745448	2.96628e-06	-49.3639	NC_046179.1	1745353	1746020	LOC116925438	NA	-	Gnomon	exon	protein_coding	misc_RNA;LOC116925438;cysteine protease ATG4C-like, transcript variant X2;1	0
NC_046179.1	1746530	1746531	2.69087e-05	-58.5732	NC_046179.1	1746379	1748462	LOC116925411	NA	+	Gnomon	exon	protein_coding	mRNA;LOC116925411;ubiquitin carboxyl-terminal hydrolase MINDY-1-like, transcript variant X2;2	0
NC_046179.1	1750541	1750542	4.18432e-07	-64.7023	NC_046179.1	1750257	1750562	LOC116925447	NA	-	Gnomon	exon	protein_coding	mRNA;LOC116925447;U3 small nucleolar ribonucleoprotein protein IMP4-like;5	0
NC_046179.1	1754244	1754245	1.37085e-05	-56.1807	NC_046179.1	1754193	1754788	LOC116925427	NA	+	Gnomon	exon	protein_coding	mRNA;LOC116925427;E3 ubiquitin-protein ligase Topors-like, transcript variant X4;3	0
NC_046179.1	1757776	1757777	1.29862e-05	-48.0306	NC_046179.1	1756195	1758490	LOC116925406	NA	+	Gnomon	exon	protein_coding	mRNA;LOC116925406;serine/threonine-protein kinase WNK3-like;1	0
NC_046179.1	2147208	2147209	9.88895e-07	-61.9559	NC_046179.1	2146807	2147525	LOC116925504	NA	-	Gnomon	intron	protein_coding	mRNA;LOC116925504;fizzy-related protein homolog;NA	0
NC_046179.1	2147300	2147301	3.08444e-05	-55.2427	NC_046179.1	2146807	2147525	LOC116925504	NA	-	Gnomon	intron	protein_coding	mRNA;LOC116925504;fizzy-related protein homolog;NA	0
NC_046179.1	2162420	2162421	3.4014e-06	-52.5401	NC_046179.1	2162126	2162910	LOC116925507	NA	-	Gnomon	exon	protein_coding	mRNA;LOC116925507;nudix hydrolase 24, chloroplastic-like, transcript variant X1;1	0
NC_046179.1	2177597	2177598	2.85498e-05	-52.266	NC_046179.1	2177581	2177705	LOC116925503	NA	-	Gnomon	exon	protein_coding	mRNA;LOC116925503;TATA-binding protein-associated factor 2N-like;4	0
NC_046179.1	2259448	2259449	3.10636e-05	-42.1163	NC_046179.1	2259214	2259764	LOC116925020	NA	-	Gnomon	exon	protein_coding	mRNA;LOC116925020;uncharacterized LOC116925020;2	0
NC_046179.1	2370150	2370151	1.86462e-05	-60.9756	NC_046179.1	2369918	2370245	LOC116925842	NA	-	Gnomon	exon	protein_coding	mRNA;LOC116925842;regulator of telomere elongation helicase 1 homolog;3	0
NC_046179.1	2370541	2370542	6.33473e-06	-59.1837	NC_046179.1	2370336	2370627	LOC116925842	NA	-	Gnomon	exon	protein_coding	mRNA;LOC116925842;regulator of telomere elongation helicase 1 homolog;2	0
NC_046179.1	2411920	2411921	3.36363e-06	-56.4987	NC_046179.1	2411864	2412034	LOC116925853	NA	-	Gnomon	exon	protein_coding	mRNA;LOC116925853;baculoviral IAP repeat-containing protein 6-like;2	0
NC_046179.1	2540966	2540967	2.24937e-10	-74.7595	NC_046179.1	2540946	2541139	LOC116924647	NA	+	Gnomon	exon	protein_coding	mRNA;LOC116924647;N-alpha-acetyltransferase 38, NatC auxiliary subunit-like;3	0
NC_046179.1	2552577	2552578	3.26563e-05	-52.673	NC_046179.1	2552436	2552677	LOC116924641	NA	-	Gnomon	exon	protein_coding	mRNA;LOC116924641;osmotic avoidance abnormal protein 3-like, transcript variant X7;10	0
NC_046179.1	2562112	2562113	3.18225e-08	-73.042	NC_046179.1	2561954	2562174	LOC116924645	NA	-	Gnomon	exon	protein_coding	mRNA;LOC116924645;sodium-coupled neutral amino acid transporter 9-like;2	0
NC_046179.1	2578157	2578158	2.18586e-05	-58.4144	NC_046179.1	2577735	2578248	LOC116924651	NA	-	Gnomon	exon	protein_coding	mRNA;LOC116924651;CCR4-NOT transcription complex subunit 11-like;5	0
NC_046179.1	2578306	2578307	5.81e-06	-46.0119	NC_046179.1	2578248	2578307	LOC116924651	NA	-	Gnomon	intron	protein_coding	mRNA;LOC116924651;CCR4-NOT transcription complex subunit 11-like;NA	0
NC_046179.1	2613401	2613402	1.41652e-07	-55.5694	NC_046179.1	2612534	2614246	LOC116925565	NA	-	Gnomon	exon	protein_coding	mRNA;LOC116925565;DNA polymerase iota-like, transcript variant X1;1	0
NC_046179.1	2613490	2613491	3.55618e-11	-69.2604	NC_046179.1	2612534	2614246	LOC116925565	NA	-	Gnomon	exon	protein_coding	mRNA;LOC116925565;DNA polymerase iota-like, transcript variant X1;1	0
NC_046179.1	2618285	2618286	1.53603e-06	-58.9799	NC_046179.1	2618139	2618928	LOC116925552	NA	-	Gnomon	exon	protein_coding	mRNA;LOC116925552;egalitarian protein homolog;1	0
NC_046179.1	2714094	2714095	3.15202e-06	-37.039	NC_046179.1	2714080	2714854	LOC116925576	NA	+	Gnomon	exon	protein_coding	mRNA;LOC116925576;phosphorylated adapter RNA export protein-like, transcript variant X3;2	0
NC_046179.1	2714278	2714279	6.02181e-07	-66.2698	NC_046179.1	2714080	2714854	LOC116925576	NA	+	Gnomon	exon	protein_coding	mRNA;LOC116925576;phosphorylated adapter RNA export protein-like, transcript variant X3;2	0
NC_046179.1	2714300	2714301	8.31728e-07	-65.8526	NC_046179.1	2714080	2714854	LOC116925576	NA	+	Gnomon	exon	protein_coding	mRNA;LOC116925576;phosphorylated adapter RNA export protein-like, transcript variant X3;2	0
NC_046179.1	2714305	2714306	7.02766e-08	-52.9167	NC_046179.1	2714080	2714854	LOC116925576	NA	+	Gnomon	exon	protein_coding	mRNA;LOC116925576;phosphorylated adapter RNA export protein-like, transcript variant X3;2	0
NC_046179.1	2714587	2714588	4.87823e-06	-54.3728	NC_046179.1	2714080	2714854	LOC116925576	NA	+	Gnomon	exon	protein_coding	mRNA;LOC116925576;phosphorylated adapter RNA export protein-like, transcript variant X3;2	0
NC_046179.1	2714666	2714667	3.8614e-06	-54.1381	NC_046179.1	2714080	2714854	LOC116925576	NA	+	Gnomon	exon	protein_coding	mRNA;LOC116925576;phosphorylated adapter RNA export protein-like, transcript variant X3;2	0
NC_046179.1	2777753	2777754	1.43688e-05	-17.6528	NC_046179.1	2777615	2777757	LOC116925631	NA	+	Gnomon	exon	lncRNA	ncRNA;LOC116925631;uncharacterized LOC116925631, transcript variant X5;3	0
NC_046179.1	2777852	2777853	1.2307e-06	-33.463	NC_046179.1	2777817	2778397	LOC116925631	NA	+	Gnomon	exon	lncRNA	ncRNA;LOC116925631;uncharacterized LOC116925631, transcript variant X2;4	0
NC_046179.1	2819737	2819738	2.83328e-05	-49.968	NC_046179.1	2819714	2819899	LOC116925578	NA	-	Gnomon	exon	protein_coding	mRNA;LOC116925578;eukaryotic translation initiation factor 5B-like;3	0
NC_046179.1	2821238	2821239	3.78648e-07	-42.7052	NC_046179.1	2821194	2821351	LOC116925546	NA	+	Gnomon	exon	protein_coding	mRNA;LOC116925546;phosphatidylinositol 3-kinase catalytic subunit type 3-like;3	0
NC_046179.1	2864945	2864946	4.24549e-12	-69.9487	NC_046179.1	2865415	2866265	LOC116925559	NA	-	Gnomon	exon	protein_coding	mRNA;LOC116925559;acetylcholine receptor subunit alpha-like, transcript variant X1;17	470
NC_046179.1	2926431	2926432	1.8707e-07	-62.8947	NC_046179.1	2924383	2926975	LOC116925551	NA	-	Gnomon	intron	protein_coding	mRNA;LOC116925551;uncharacterized LOC116925551;NA	0
NC_046179.1	2926445	2926446	1.87206e-12	-70.3125	NC_046179.1	2924383	2926975	LOC116925551	NA	-	Gnomon	intron	protein_coding	mRNA;LOC116925551;uncharacterized LOC116925551;NA	0
NC_046179.1	2926536	2926537	6.87516e-06	-54.6429	NC_046179.1	2924383	2926975	LOC116925551	NA	-	Gnomon	intron	protein_coding	mRNA;LOC116925551;uncharacterized LOC116925551;NA	0
NC_046179.1	2979132	2979133	1.23502e-05	-56.5294	NC_046179.1	2979054	2979189	LOC116925577	NA	-	Gnomon	exon	protein_coding	mRNA;LOC116925577;inhibitor of growth protein 3-like;4	0
NC_046179.1	2979135	2979136	5.97868e-07	-62.5347	NC_046179.1	2979054	2979189	LOC116925577	NA	-	Gnomon	exon	protein_coding	mRNA;LOC116925577;inhibitor of growth protein 3-like;4	0
NC_046179.1	2979144	2979145	1.6795e-05	-57.4681	NC_046179.1	2979054	2979189	LOC116925577	NA	-	Gnomon	exon	protein_coding	mRNA;LOC116925577;inhibitor of growth protein 3-like;4	0
NC_046179.1	2979290	2979291	3.30086e-08	-66.6357	NC_046179.1	2979257	2979386	LOC116925577	NA	-	Gnomon	exon	protein_coding	mRNA;LOC116925577;inhibitor of growth protein 3-like;3	0
NC_046179.1	3017407	3017408	1.34987e-05	-59.9281	NC_046179.1	3017349	3017497	LOC116925597	NA	-	Gnomon	exon	protein_coding	mRNA;LOC116925597;proteasome subunit beta type-7-like;3	0
NC_046179.1	3025134	3025135	2.1716e-13	-79.162	NC_046179.1	3024954	3025319	LOC116925572	NA	-	Gnomon	exon	protein_coding	mRNA;LOC116925572;probable serine incorporator;2	0
NC_046179.1	3026656	3026657	1.02185e-05	-63.5294	NC_046179.1	3026651	3026742	LOC116925538	NA	+	Gnomon	exon	protein_coding	mRNA;LOC116925538;kinesin-like protein KIF13A, transcript variant X2;2	0
NC_046179.1	3037446	3037447	3.93908e-07	-60.756	NC_046179.1	3037139	3037464	LOC116925613	NA	-	Gnomon	exon	protein_coding	mRNA;LOC116925613;40S ribosomal protein S8;5	0
NC_046179.1	3037686	3037687	4.54326e-06	-59.8423	NC_046179.1	3037667	3037843	LOC116925613	NA	-	Gnomon	exon	protein_coding	mRNA;LOC116925613;40S ribosomal protein S8;4	0
NC_046179.1	3037687	3037688	2.08669e-06	-63.5573	NC_046179.1	3037667	3037843	LOC116925613	NA	-	Gnomon	exon	protein_coding	mRNA;LOC116925613;40S ribosomal protein S8;4	0
NC_046179.1	3054478	3054479	2.37001e-06	-52.1799	NC_046179.1	3054252	3055192	LOC116925542	NA	+	Gnomon	exon	protein_coding	mRNA;LOC116925542;uncharacterized LOC116925542, transcript variant X2;2	0
NC_046179.1	3143409	3143410	6.40873e-07	-63.2393	NC_046179.1	3143294	3143698	LOC116925573	NA	-	Gnomon	exon	protein_coding	mRNA;LOC116925573;uncharacterized LOC116925573;1	0
NC_046179.1	3148734	3148735	1.46521e-08	-74.9621	NC_046179.1	3148658	3148973	LOC116925591	NA	+	Gnomon	exon	protein_coding	mRNA;LOC116925591;COP9 signalosome complex subunit 6-like;3	0
NC_046179.1	3190874	3190875	1.29337e-07	-66.76	NC_046179.1	3189215	3191173	LOC116924417	NA	-	Gnomon	intron	protein_coding	mRNA;LOC116924417;uncharacterized LOC116924417;NA	0
NC_046179.1	3222240	3222241	3.00842e-11	-60.9545	NC_046179.1	3222163	3222277	LOC116924504	NA	+	Gnomon	exon	protein_coding	mRNA;LOC116924504;cell division cycle protein 123 homolog;4	0
NC_046179.1	3288187	3288188	1.87335e-11	-76.1334	NC_046179.1	3288166	3288226	LOC116924964	NA	+	Gnomon	exon	protein_coding	mRNA;LOC116924964;yrdC domain-containing protein, mitochondrial-like, transcript variant X2;1	0
NC_046179.1	3351880	3351881	1.0171e-05	-54.2634	NC_046179.1	3351803	3351881	LOC116924969	NA	+	Gnomon	exon	protein_coding	mRNA;LOC116924969;calcium load-activated calcium channel-like;2	0
NC_046179.1	3352047	3352048	1.29106e-07	-65.822	NC_046179.1	3351954	3352129	LOC116924969	NA	+	Gnomon	exon	protein_coding	mRNA;LOC116924969;calcium load-activated calcium channel-like;3	0
NC_046179.1	3426180	3426181	2.28953e-06	-59.1389	NC_046179.1	3426098	3426196	LOC116924303	NA	+	Gnomon	intron	protein_coding	mRNA;LOC116924303;inosine triphosphate pyrophosphatase-like;NA	0
NC_046179.1	3505378	3505379	3.84256e-07	-45.2466	NC_046179.1	3505357	3505566	LOC116924310	NA	+	Gnomon	exon	protein_coding	misc_RNA;LOC116924310;uncharacterized LOC116924310, transcript variant X5;4	0
NC_046179.1	3524209	3524210	1.87873e-06	-46.1181	NC_046179.1	3525949	3526529	LOC116925062	NA	-	Gnomon	exon	protein_coding	mRNA;LOC116925062;phosphatidylinositol 4-phosphate 3-kinase C2 domain-containing subunit alpha-like;13	1740
NC_046179.1	3524216	3524217	1.28055e-06	-44.7314	NC_046179.1	3525949	3526529	LOC116925062	NA	-	Gnomon	exon	protein_coding	mRNA;LOC116925062;phosphatidylinositol 4-phosphate 3-kinase C2 domain-containing subunit alpha-like;13	1733
NC_046179.1	3659712	3659713	2.30251e-05	-53.4816	NC_046179.1	3659636	3659885	LOC116925086	NA	-	Gnomon	exon	protein_coding	mRNA;LOC116925086;nucleolar protein dao-5-like, transcript variant X3;5	0
NC_046179.1	3817229	3817230	1.86334e-07	-58.2266	NC_046179.1	3817083	3817560	LOC116925949	NA	+	Gnomon	exon	protein_coding	mRNA;LOC116925949;uncharacterized LOC116925949, transcript variant X3;1	0
NC_046179.1	3817449	3817450	1.36381e-05	-60.6578	NC_046179.1	3817083	3817560	LOC116925949	NA	+	Gnomon	exon	protein_coding	mRNA;LOC116925949;uncharacterized LOC116925949, transcript variant X3;1	0
NC_046179.1	3908426	3908427	5.02415e-06	-57.6083	NC_046179.1	3908377	3908578	LOC116924458	NA	+	Gnomon	exon	protein_coding	mRNA;LOC116924458;cyclin-Y-like protein 1;1	0
NC_046179.1	3918289	3918290	4.9465e-06	-61.3777	NC_046179.1	3918134	3918532	LOC116925141	NA	+	Gnomon	exon	protein_coding	mRNA;LOC116925141;regulator of chromosome condensation-like;2	0
NC_046179.1	3966191	3966192	4.1336e-06	-42.1053	NC_046179.1	3966141	3966205	LOC116925375	NA	+	Gnomon	intron	protein_coding	mRNA;LOC116925375;2-oxoglutarate and iron-dependent oxygenase domain-containing protein 3-like;NA	0
NC_046179.1	4016965	4016966	1.35347e-05	-56.2424	NC_046179.1	4016870	4017064	LOC116925107	NA	+	Gnomon	exon	protein_coding	mRNA;LOC116925107;VPS35 endosomal protein sorting factor-like;7	0
NC_046179.1	4027863	4027864	6.36924e-09	-68.9384	NC_046179.1	4027709	4027884	LOC116925109	NA	+	Gnomon	exon	protein_coding	mRNA;LOC116925109;uncharacterized LOC116925109;4	0
NC_046179.1	4027864	4027865	2.82038e-06	-64.8691	NC_046179.1	4027709	4027884	LOC116925109	NA	+	Gnomon	exon	protein_coding	mRNA;LOC116925109;uncharacterized LOC116925109;4	0
NC_046179.1	4571487	4571488	2.57989e-06	-59.7107	NC_046179.1	4571476	4571654	LOC116925047	NA	-	Gnomon	exon	protein_coding	mRNA;LOC116925047;trafficking protein particle complex subunit 13-like, transcript variant X1;2	0
NC_046179.1	4784306	4784307	1.9569e-05	-57.158	NC_046179.1	4784290	4784475	LOC116925118	NA	+	Gnomon	exon	protein_coding	mRNA;LOC116925118;glycogen [starch] synthase-like;3	0
NC_046179.1	5244722	5244723	6.08556e-06	-57.0588	NC_046179.1	5245983	5246537	LOC116924277	NA	+	Gnomon	exon	lncRNA	ncRNA;LOC116924277;uncharacterized LOC116924277;1	1261
NC_046179.1	5651695	5651696	3.00999e-05	-54.4433	NC_046179.1	5651323	5652370	LOC116925908	NA	+	Gnomon	exon	protein_coding	mRNA;LOC116925908;uncharacterized LOC116925908;2	0
NC_046179.1	5872863	5872864	1.28811e-05	-57.0076	NC_046179.1	5872836	5872901	LOC116925897	NA	+	Gnomon	intron	protein_coding	misc_RNA;LOC116925897;long-chain-fatty-acid--CoA ligase 4-like, transcript variant X3;NA	0
NC_046179.1	5923092	5923093	1.14177e-05	-52.0087	NC_046179.1	5922905	5923136	LOC116925095	NA	-	Gnomon	exon	protein_coding	mRNA;LOC116925095;surfeit locus protein 4 homolog;3	0
NC_046179.1	5923133	5923134	3.19966e-12	-76.8591	NC_046179.1	5922905	5923136	LOC116925095	NA	-	Gnomon	exon	protein_coding	mRNA;LOC116925095;surfeit locus protein 4 homolog;3	0
NC_046179.1	5923294	5923295	9.84732e-09	-66.4286	NC_046179.1	5923190	5923454	LOC116925095	NA	-	Gnomon	exon	protein_coding	mRNA;LOC116925095;surfeit locus protein 4 homolog;2	0
NC_046179.1	6057086	6057087	8.01815e-06	-51.2655	NC_046179.1	6057083	6057377	LOC116924425	NA	-	Gnomon	exon	protein_coding	mRNA;LOC116924425;calpain-D-like;1	0
NC_046179.1	6071145	6071146	2.76663e-05	-56.6816	NC_046179.1	6071024	6071236	LOC116924433	NA	-	Gnomon	exon	protein_coding	mRNA;LOC116924433;sulfotransferase 1E1-like;2	0
NC_046179.1	6072879	6072880	4.04254e-07	-65.0595	NC_046179.1	6072749	6073020	LOC116924436	NA	+	Gnomon	exon	protein_coding	mRNA;LOC116924436;40S ribosomal protein S3a-like;4	0
NC_046179.1	6072880	6072881	1.40706e-05	-55.6591	NC_046179.1	6072749	6073020	LOC116924436	NA	+	Gnomon	exon	protein_coding	mRNA;LOC116924436;40S ribosomal protein S3a-like;4	0
NC_046179.1	6407682	6407683	1.22881e-05	-23.1609	NC_046179.1	6407636	6407707	LOC116924995	NA	-	Gnomon	intron	protein_coding	mRNA;LOC116924995;F-box-like/WD repeat-containing protein TBL1XR1-A;NA	0
NC_046179.1	6407767	6407768	1.16096e-05	-29.4048	NC_046179.1	6407707	6407851	LOC116924995	NA	-	Gnomon	exon	protein_coding	mRNA;LOC116924995;F-box-like/WD repeat-containing protein TBL1XR1-A;3	0
NC_046179.1	6407768	6407769	1.13178e-06	-30.2691	NC_046179.1	6407707	6407851	LOC116924995	NA	-	Gnomon	exon	protein_coding	mRNA;LOC116924995;F-box-like/WD repeat-containing protein TBL1XR1-A;3	0
NC_046179.1	6430220	6430221	1.75738e-05	-53.6787	NC_046179.1	6430065	6430681	LOC116925006	NA	+	Gnomon	exon	protein_coding	mRNA;LOC116925006;membrane protein FAM174-like;2	0
NC_046179.1	6430326	6430327	2.35214e-05	-62.2159	NC_046179.1	6430065	6430681	LOC116925006	NA	+	Gnomon	exon	protein_coding	mRNA;LOC116925006;membrane protein FAM174-like;2	0
NC_046179.1	6461276	6461277	5.44958e-06	-62.0615	NC_046179.1	6461193	6461828	LOC116925009	NA	-	Gnomon	exon	lncRNA	ncRNA;LOC116925009;uncharacterized LOC116925009;2	0
NC_046179.1	6461277	6461278	1.22914e-06	-60.9693	NC_046179.1	6461193	6461828	LOC116925009	NA	-	Gnomon	exon	lncRNA	ncRNA;LOC116925009;uncharacterized LOC116925009;2	0
NC_046179.1	6555074	6555075	3.33678e-09	-71.3953	NC_046179.1	6554724	6555115	LOC116924234	NA	-	Gnomon	exon	protein_coding	mRNA;LOC116924234;myotubularin-related protein 5-like;2	0
NC_046179.1	6555075	6555076	0	-91.7763	NC_046179.1	6554724	6555115	LOC116924234	NA	-	Gnomon	exon	protein_coding	mRNA;LOC116924234;myotubularin-related protein 5-like;2	0
NC_046179.1	6561833	6561834	1.12032e-10	-69.8848	NC_046179.1	6561722	6561854	LOC116924237	NA	-	Gnomon	exon	protein_coding	mRNA;LOC116924237;cGMP-dependent 3',5'-cyclic phosphodiesterase-like;2	0
NC_046179.1	6626399	6626400	4.58953e-06	-58.3387	NC_046179.1	6626388	6626487	LOC116924235	NA	-	Gnomon	exon	protein_coding	mRNA;LOC116924235;ecdysone-induced protein 74EF-like, transcript variant X2;5	0
NC_046179.1	6667927	6667928	1.87342e-06	-63.5354	NC_046179.1	6667794	6667977	LOC116924250	NA	-	Gnomon	exon	protein_coding	mRNA;LOC116924250;protein SDA1 homolog;4	0
NC_046179.1	6667948	6667949	1.31314e-05	-53.9019	NC_046179.1	6667794	6667977	LOC116924250	NA	-	Gnomon	exon	protein_coding	mRNA;LOC116924250;protein SDA1 homolog;4	0
NC_046179.1	6667949	6667950	3.10487e-06	-61.9369	NC_046179.1	6667794	6667977	LOC116924250	NA	-	Gnomon	exon	protein_coding	mRNA;LOC116924250;protein SDA1 homolog;4	0
NC_046179.1	6717004	6717005	8.82406e-07	-61.2762	NC_046179.1	6716887	6719125	LOC116924249	NA	+	Gnomon	intron	protein_coding	mRNA;LOC116924249;protein diaphanous-like, transcript variant X2;NA	0
NC_046179.1	6846900	6846901	7.18576e-06	-55.0725	NC_046179.1	6846812	6846954	LOC116925822	NA	+	Gnomon	exon	lncRNA	ncRNA;LOC116925822;uncharacterized LOC116925822;1	0
NC_046179.1	6850052	6850053	1.29921e-05	-57.0916	NC_046179.1	6847073	6851170	LOC116925822	NA	+	Gnomon	exon	lncRNA	ncRNA;LOC116925822;uncharacterized LOC116925822;2	0
NC_046179.1	6852726	6852727	2.4998e-05	-47.9201	NC_046179.1	6852723	6852991	LOC116925802	NA	+	Gnomon	exon	protein_coding	mRNA;LOC116925802;tyrosine-protein kinase Btk29A-like, transcript variant X1;2	0
NC_046179.1	6852747	6852748	1.09027e-10	-68.3518	NC_046179.1	6852723	6852991	LOC116925802	NA	+	Gnomon	exon	protein_coding	mRNA;LOC116925802;tyrosine-protein kinase Btk29A-like, transcript variant X1;2	0
NC_046179.1	6852752	6852753	2.70689e-07	-58.5885	NC_046179.1	6852723	6852991	LOC116925802	NA	+	Gnomon	exon	protein_coding	mRNA;LOC116925802;tyrosine-protein kinase Btk29A-like, transcript variant X1;2	0
NC_046179.1	6852990	6852991	7.61733e-06	-62.619	NC_046179.1	6852723	6852991	LOC116925802	NA	+	Gnomon	exon	protein_coding	mRNA;LOC116925802;tyrosine-protein kinase Btk29A-like, transcript variant X1;2	0
NC_046179.1	6868951	6868952	3.08775e-05	-56.0526	NC_046179.1	6868662	6869424	LOC116925805	NA	+	Gnomon	exon	protein_coding	mRNA;LOC116925805;major facilitator superfamily domain-containing protein 6-like, transcript variant X4;2	0
NC_046179.1	7041579	7041580	5.01806e-06	-58.7662	NC_046179.1	7041407	7041726	LOC116924516	NA	+	Gnomon	exon	protein_coding	mRNA;LOC116924516;transmembrane protein 184C-like;1	0
NC_046179.1	7089463	7089464	1.92342e-10	-76.0411	NC_046179.1	7089406	7090314	LOC116924518	NA	+	Gnomon	exon	protein_coding	mRNA;LOC116924518;low-density lipoprotein receptor-related protein 6-like;2	0
NC_046179.1	7500626	7500627	3.07594e-06	-60.2008	NC_046179.1	7500571	7501056	LOC116924948	NA	-	Gnomon	exon	protein_coding	mRNA;LOC116924948;DNA repair protein complementing XP-A cells homolog;1	0
NC_046179.1	7591805	7591806	3.27709e-10	-71.371	NC_046179.1	7591785	7592046	LOC116925160	NA	-	Gnomon	exon	protein_coding	mRNA;LOC116925160;UBX domain-containing protein 7-like;2	0
NC_046179.1	7591822	7591823	2.56181e-07	-61.891	NC_046179.1	7591785	7592046	LOC116925160	NA	-	Gnomon	exon	protein_coding	mRNA;LOC116925160;UBX domain-containing protein 7-like;2	0
NC_046179.1	7591835	7591836	1.79922e-05	-52.3496	NC_046179.1	7591785	7592046	LOC116925160	NA	-	Gnomon	exon	protein_coding	mRNA;LOC116925160;UBX domain-containing protein 7-like;2	0
NC_046179.1	7629359	7629360	1.70051e-06	-61.8716	NC_046179.1	7629339	7629620	LOC116925155	NA	-	Gnomon	exon	protein_coding	mRNA;LOC116925155;splicing factor 3B subunit 3-like;2	0
NC_046179.1	7763507	7763508	8.60413e-06	-57.4582	NC_046179.1	7763165	7763537	LOC116925174	NA	+	Gnomon	exon	protein_coding	mRNA;LOC116925174;methyltransferase-like protein 9;2	0
NC_046179.1	7794919	7794920	5.09109e-08	-51.3587	NC_046179.1	7794637	7795297	LOC116925184	NA	+	Gnomon	exon	protein_coding	mRNA;LOC116925184;steroid receptor RNA activator 1-like;2	0
NC_046179.1	7799227	7799228	4.68393e-06	-57.1158	NC_046179.1	7798892	7799557	LOC116925176	NA	+	Gnomon	exon	protein_coding	mRNA;LOC116925176;SCY1-like protein 2;1	0
NC_046179.1	7799274	7799275	7.24803e-08	-61.3541	NC_046179.1	7798892	7799557	LOC116925176	NA	+	Gnomon	exon	protein_coding	mRNA;LOC116925176;SCY1-like protein 2;1	0
NC_046179.1	7840501	7840502	2.24546e-07	-51.0289	NC_046179.1	7840256	7840513	LOC116925186	NA	-	Gnomon	exon	lncRNA	ncRNA;LOC116925186;uncharacterized LOC116925186;4	0
NC_046179.1	7905492	7905493	2.24727e-05	-51.7523	NC_046179.1	7905152	7905651	LOC116925204	NA	-	Gnomon	exon	protein_coding	mRNA;LOC116925204;6-pyruvoyl tetrahydrobiopterin synthase-like;4	0
NC_046179.1	7931044	7931045	3.04819e-05	-14.7566	NC_046179.1	7931039	7931101	LOC116925209	NA	-	Gnomon	intron	lncRNA	ncRNA;LOC116925209;uncharacterized LOC116925209, transcript variant X3;NA	0
NC_046179.1	7931635	7931636	1.09096e-07	-19.2961	NC_046179.1	7931382	7931698	LOC116925209	NA	-	Gnomon	exon	lncRNA	ncRNA;LOC116925209;uncharacterized LOC116925209, transcript variant X9;4	0
NC_046179.1	7984806	7984807	2.16584e-05	-60.0602	NC_046179.1	7984696	7985119	LOC116925214	NA	-	Gnomon	exon	protein_coding	mRNA;LOC116925214;TBC1 domain family member 23-like;2	0
NC_046179.1	8009714	8009715	2.01272e-06	-56.0714	NC_046179.1	8009161	8010469	LOC116925231	NA	-	Gnomon	exon	protein_coding	mRNA;LOC116925231;ubiquitin carboxyl-terminal hydrolase 31-like;1	0
NC_046179.1	8009715	8009716	1.39357e-05	-47.5515	NC_046179.1	8009161	8010469	LOC116925231	NA	-	Gnomon	exon	protein_coding	mRNA;LOC116925231;ubiquitin carboxyl-terminal hydrolase 31-like;1	0
NC_046179.1	8012019	8012020	3.9968e-15	-56.5285	NC_046179.1	8011996	8012198	LOC116925236	NA	-	Gnomon	exon	protein_coding	mRNA;LOC116925236;uncharacterized LOC116925236;10	0
NC_046179.1	8014043	8014044	8.92757e-06	-38.2609	NC_046179.1	8014014	8014079	LOC116925236	NA	-	Gnomon	exon	protein_coding	mRNA;LOC116925236;uncharacterized LOC116925236;4	0
NC_046179.1	8075792	8075793	1.43305e-05	-53.9463	NC_046179.1	8075653	8075794	LOC116925244	NA	-	Gnomon	exon	protein_coding	mRNA;LOC116925244;N-alpha-acetyltransferase daf-31-like, transcript variant X2;4	0
NC_046179.1	8075857	8075858	1.9798e-05	-54.2183	NC_046179.1	8075847	8076137	LOC116925244	NA	-	Gnomon	exon	protein_coding	mRNA;LOC116925244;N-alpha-acetyltransferase daf-31-like, transcript variant X1;3	0
NC_046179.1	8086541	8086542	1.06743e-07	-60.1335	NC_046179.1	8086529	8086780	LOC116925240	NA	+	Gnomon	exon	protein_coding	mRNA;LOC116925240;quinone oxidoreductase-like, transcript variant X3;4	0
NC_046179.1	8157154	8157155	2.77355e-05	-57.0958	NC_046179.1	8157081	8157392	LOC116925250	NA	+	Gnomon	exon	protein_coding	mRNA;LOC116925250;suppressor of fused homolog;3	0
NC_046179.1	8255399	8255400	1.57041e-05	-61.25	NC_046179.1	8255219	8255447	LOC116925292	NA	-	Gnomon	exon	protein_coding	mRNA;LOC116925292;homologous-pairing protein 2 homolog, transcript variant X4;3	0
NC_046179.1	8561995	8561996	6.01169e-06	-57.6087	NC_046179.1	8561890	8563211	LOC116924616	NA	+	Gnomon	exon	protein_coding	mRNA;LOC116924616;BUD13 homolog;2	0
NC_046179.1	8631309	8631310	2.18293e-07	-69.361	NC_046179.1	8631085	8631558	LOC116924199	NA	-	Gnomon	exon	protein_coding	mRNA;LOC116924199;uncharacterized LOC116924199;2	0
NC_046179.1	8631323	8631324	8.43769e-15	-80.1111	NC_046179.1	8631085	8631558	LOC116924199	NA	-	Gnomon	exon	protein_coding	mRNA;LOC116924199;uncharacterized LOC116924199;2	0
NC_046179.1	8638251	8638252	8.44372e-06	-62.4466	NC_046179.1	8638194	8638421	LOC116924210	NA	+	Gnomon	exon	protein_coding	mRNA;LOC116924210;40S ribosomal protein S25-like;3	0
NC_046179.1	8638344	8638345	4.92943e-08	-66.4507	NC_046179.1	8638194	8638421	LOC116924210	NA	+	Gnomon	exon	protein_coding	mRNA;LOC116924210;40S ribosomal protein S25-like;3	0
NC_046179.1	8644097	8644098	6.69239e-09	-71.6667	NC_046179.1	8643844	8645689	LOC116924198	NA	+	Gnomon	exon	protein_coding	mRNA;LOC116924198;uncharacterized LOC116924198, transcript variant X4;4	0
NC_046179.1	8664951	8664952	2.01335e-06	-60.4925	NC_046179.1	8663824	8665779	LOC116924221	NA	+	Gnomon	exon	lncRNA	ncRNA;LOC116924221;uncharacterized LOC116924221;1	0
NC_046179.1	8726276	8726277	1.78185e-06	-60.448	NC_046179.1	8726161	8726337	LOC116924228	NA	+	Gnomon	exon	protein_coding	mRNA;LOC116924228;high mobility group protein DSP1-like, transcript variant X6;3	0
NC_046179.1	8726282	8726283	8.20607e-06	-57.8647	NC_046179.1	8726161	8726337	LOC116924228	NA	+	Gnomon	exon	protein_coding	mRNA;LOC116924228;high mobility group protein DSP1-like, transcript variant X6;3	0
NC_046179.1	8726362	8726363	1.17196e-05	-55.1159	NC_046179.1	8726337	8726395	LOC116924228	NA	+	Gnomon	intron	protein_coding	mRNA;LOC116924228;high mobility group protein DSP1-like, transcript variant X6;NA	0
NC_046179.1	8745059	8745060	5.77329e-07	-52.1195	NC_046179.1	8746521	8746666	LOC116925731	NA	+	Gnomon	exon	protein_coding	mRNA;LOC116925731;uncharacterized LOC116925731;1	1462
NC_046179.1	8745086	8745087	1.52039e-06	-53.6738	NC_046179.1	8746521	8746666	LOC116925731	NA	+	Gnomon	exon	protein_coding	mRNA;LOC116925731;uncharacterized LOC116925731;1	1435
NC_046179.1	8979042	8979043	1.71912e-06	-30.0255	NC_046179.1	8979024	8979087	LOC116924375	NA	+	Gnomon	intron	lncRNA	ncRNA;LOC116924375;uncharacterized LOC116924375;NA	0
NC_046179.1	8997691	8997692	2.84362e-06	-57.1134	NC_046179.1	8997476	8997712	LOC116925360	NA	+	Gnomon	exon	protein_coding	mRNA;LOC116925360;serine incorporator 5-like, transcript variant X4;2	0
NC_046179.1	8997848	8997849	1.9902e-06	-58.4535	NC_046179.1	8997781	8997949	LOC116925360	NA	+	Gnomon	exon	protein_coding	mRNA;LOC116925360;serine incorporator 5-like, transcript variant X4;3	0
NC_046179.1	9027852	9027853	1.92866e-08	-61.9979	NC_046179.1	9027741	9027888	LOC116925737	NA	+	Gnomon	exon	protein_coding	mRNA;LOC116925737;mitochondrial sodium/calcium exchanger protein-like;3	0
NC_046179.1	9083345	9083346	1.42714e-07	-38.3594	NC_046179.1	9083062	9083507	LOC116925749	NA	-	Gnomon	exon	protein_coding	mRNA;LOC116925749;fibroin heavy chain-like;5	0
NC_046179.1	9109422	9109423	3.10279e-05	-50.3983	NC_046179.1	9109396	9109488	LOC116925758	NA	+	Gnomon	exon	protein_coding	mRNA;LOC116925758;uncharacterized LOC116925758;3	0
NC_046179.1	9127497	9127498	2.65327e-05	-23.2638	NC_046179.1	9127432	9127744	LOC116925772	NA	+	Gnomon	exon	lncRNA	ncRNA;LOC116925772;uncharacterized LOC116925772, transcript variant X3;2	0
NC_046179.1	9134051	9134052	6.09456e-10	-72.1602	NC_046179.1	9134408	9134544	LOC116925777	NA	+	Gnomon	exon	protein_coding	mRNA;LOC116925777;dnaJ homolog subfamily C member 8-like;1	357
NC_046179.1	9135463	9135464	2.52054e-05	-54.6474	NC_046179.1	9135370	9135465	LOC116925777	NA	+	Gnomon	exon	protein_coding	mRNA;LOC116925777;dnaJ homolog subfamily C member 8-like;5	0
NC_046179.1	9247674	9247675	1.23072e-05	-46.3542	NC_046179.1	9247640	9247728	LOC116924314	NA	-	Gnomon	intron	lncRNA	ncRNA;LOC116924314;uncharacterized LOC116924314, transcript variant X9;NA	0
NC_046179.1	9286638	9286639	1.32186e-07	-57.398	NC_046179.1	9286497	9286711	LOC116925923	NA	-	Gnomon	exon	protein_coding	mRNA;LOC116925923;leucine-rich repeat-containing protein 59-like;4	0
NC_046179.1	9286639	9286640	5.37145e-06	-56.2614	NC_046179.1	9286497	9286711	LOC116925923	NA	-	Gnomon	exon	protein_coding	mRNA;LOC116925923;leucine-rich repeat-containing protein 59-like;4	0
NC_046179.1	9302982	9302983	2.00148e-05	-56.6041	NC_046179.1	9302982	9303181	LOC116925921	NA	-	Gnomon	exon	protein_coding	mRNA;LOC116925921;synembryn-like;4	0
NC_046179.1	9304473	9304474	3.21977e-06	-58.0118	NC_046179.1	9304112	9304578	LOC116925918	NA	+	Gnomon	exon	protein_coding	misc_RNA;LOC116925918;ceramide transfer protein-like, transcript variant X2;1	0
NC_046179.1	9332909	9332910	2.30736e-05	-58.6538	NC_046179.1	9332856	9332942	LOC116925358	NA	+	Gnomon	exon	protein_coding	mRNA;LOC116925358;BTB/POZ domain-containing protein 10-like;3	0
NC_046179.1	9421041	9421042	2.35487e-05	-52.1734	NC_046179.1	9420084	9421140	LOC116924321	NA	-	Gnomon	exon	protein_coding	mRNA;LOC116924321;CDK-activating kinase assembly factor MAT1-like;2	0
NC_046179.1	9421123	9421124	6.53048e-06	-41.0714	NC_046179.1	9420084	9421140	LOC116924321	NA	-	Gnomon	exon	protein_coding	mRNA;LOC116924321;CDK-activating kinase assembly factor MAT1-like;2	0
NC_046179.1	9421124	9421125	2.47043e-05	-40.1144	NC_046179.1	9420084	9421140	LOC116924321	NA	-	Gnomon	exon	protein_coding	mRNA;LOC116924321;CDK-activating kinase assembly factor MAT1-like;2	0
NC_046179.1	9423399	9423400	2.32606e-05	-46.843	NC_046179.1	9423231	9423478	LOC116924322	NA	-	Gnomon	exon	protein_coding	mRNA;LOC116924322;Golgi phosphoprotein 3 homolog sauron-like;2	0
NC_046179.1	9544942	9544943	5.25038e-07	-73.4266	NC_046179.1	9544616	9544981	LOC116924341	NA	+	Gnomon	exon	protein_coding	mRNA;LOC116924341;target of rapamycin complex subunit lst8-like;1	0
NC_046179.1	9579010	9579011	3.19863e-06	-58.6728	NC_046179.1	9578988	9579352	LOC116924347	NA	-	Gnomon	exon	protein_coding	mRNA;LOC116924347;replication factor C subunit 3-like;1	0
NC_046179.1	9585338	9585339	2.39378e-06	-41.2136	NC_046179.1	9585256	9586158	LOC116925827	NA	-	Gnomon	exon	lncRNA	ncRNA;LOC116925827;uncharacterized LOC116925827, transcript variant X9;3	0
NC_046179.1	9585339	9585340	2.81492e-06	-44.1992	NC_046179.1	9585256	9586158	LOC116925827	NA	-	Gnomon	exon	lncRNA	ncRNA;LOC116925827;uncharacterized LOC116925827, transcript variant X9;3	0
NC_046179.1	9586289	9586290	4.1641e-06	-52.4396	NC_046179.1	9586285	9586414	LOC116925827	NA	-	Gnomon	intron	lncRNA	ncRNA;LOC116925827;uncharacterized LOC116925827, transcript variant X8;NA	0
NC_046179.1	9586290	9586291	1.43386e-07	-57.0062	NC_046179.1	9586285	9586414	LOC116925827	NA	-	Gnomon	intron	lncRNA	ncRNA;LOC116925827;uncharacterized LOC116925827, transcript variant X8;NA	0
NC_046179.1	9586309	9586310	3.14158e-05	-52.2143	NC_046179.1	9586285	9586414	LOC116925827	NA	-	Gnomon	intron	lncRNA	ncRNA;LOC116925827;uncharacterized LOC116925827, transcript variant X8;NA	0
NC_046180.1	13488	13489	4.66163e-06	-53.8782	NC_046180.1	13428	13618	LOC116927002	NA	-	Gnomon	exon	protein_coding	mRNA;LOC116927002;afadin-like, transcript variant X2;2	0
NC_046180.1	13787	13788	4.15633e-07	-67.1296	NC_046180.1	13705	14406	LOC116927002	NA	-	Gnomon	exon	protein_coding	mRNA;LOC116927002;afadin-like, transcript variant X1;1	0
NC_046180.1	24134	24135	1.55073e-07	-60.5688	NC_046180.1	24094	24163	LOC116927005	NA	-	Gnomon	intron	protein_coding	mRNA;LOC116927005;tRNA (uracil(54)-C(5))-methyltransferase homolog;NA	0
NC_046180.1	188369	188370	5.58888e-06	-29.0342	NC_046180.1	188130	189571	LOC116927029	NA	-	Gnomon	exon	protein_coding	mRNA;LOC116927029;uncharacterized LOC116927029;9	0
NC_046180.1	318967	318968	1.26856e-11	-39.459	NC_046180.1	272702	405605	LOC116927068	NA	+	Gnomon	intron	protein_coding	mRNA;LOC116927068;cytochrome P450 4C1-like;NA	0
NC_046180.1	334338	334339	9.1502e-07	-65.9524	NC_046180.1	334299	334531	LOC116927134	NA	+	Gnomon	exon	protein_coding	mRNA;LOC116927134;protein SGT1 homolog;3	0
NC_046180.1	334381	334382	7.76945e-07	-60.9167	NC_046180.1	334299	334531	LOC116927134	NA	+	Gnomon	exon	protein_coding	mRNA;LOC116927134;protein SGT1 homolog;3	0
NC_046180.1	334600	334601	4.2179e-08	-60.6988	NC_046180.1	334589	334768	LOC116927134	NA	+	Gnomon	exon	protein_coding	mRNA;LOC116927134;protein SGT1 homolog;4	0
NC_046180.1	334607	334608	1.16773e-05	-50.7047	NC_046180.1	334589	334768	LOC116927134	NA	+	Gnomon	exon	protein_coding	mRNA;LOC116927134;protein SGT1 homolog;4	0
NC_046180.1	484567	484568	2.69333e-06	-60.9299	NC_046180.1	484537	484610	LOC116927156	NA	+	Gnomon	intron	protein_coding	mRNA;LOC116927156;UPF0676 protein C1494.01-like, transcript variant X4;NA	0
NC_046180.1	490203	490204	5.03568e-06	-57.7851	NC_046180.1	490060	490212	LOC116927231	NA	+	Gnomon	exon	protein_coding	mRNA;LOC116927231;cytochrome c oxidase subunit 6A2, mitochondrial-like;2	0
NC_046180.1	494424	494425	2.37229e-05	-49.0954	NC_046180.1	494199	494545	LOC116927137	NA	-	Gnomon	exon	protein_coding	mRNA;LOC116927137;uncharacterized LOC116927137;3	0
NC_046180.1	496736	496737	6.56674e-07	-64.2607	NC_046180.1	496088	496767	LOC116927158	NA	+	Gnomon	exon	protein_coding	mRNA;LOC116927158;mitochondrial uncoupling protein Bmcp-like;1	0
NC_046180.1	500467	500468	9.066e-06	-50.9068	NC_046180.1	500462	500684	LOC116927186	NA	+	Gnomon	intron	protein_coding	mRNA;LOC116927186;uncharacterized LOC116927186, transcript variant X5;NA	0
NC_046180.1	500597	500598	2.3275e-08	-49.4037	NC_046180.1	500462	500684	LOC116927186	NA	+	Gnomon	intron	protein_coding	mRNA;LOC116927186;uncharacterized LOC116927186, transcript variant X5;NA	0
NC_046180.1	500743	500744	3.48129e-09	-48.4312	NC_046180.1	500684	500775	LOC116927186	NA	+	Gnomon	exon	protein_coding	mRNA;LOC116927186;uncharacterized LOC116927186, transcript variant X5;5	0
NC_046180.1	526466	526467	2.72982e-06	-60.5944	NC_046180.1	526238	526608	LOC116927044	NA	-	Gnomon	exon	protein_coding	mRNA;LOC116927044;cullin-4A-like, transcript variant X1;3	0
NC_046180.1	526842	526843	1.56495e-07	-64.7286	NC_046180.1	526834	526895	LOC116927044	NA	-	Gnomon	intron	protein_coding	mRNA;LOC116927044;cullin-4A-like, transcript variant X1;NA	0
NC_046180.1	669155	669156	7.8354e-07	-42.7875	NC_046180.1	669141	669486	LOC116927253	NA	+	Gnomon	exon	lncRNA	ncRNA;LOC116927253;uncharacterized LOC116927253, transcript variant X9;6	0
NC_046180.1	684398	684399	2.38088e-05	-39.7053	NC_046180.1	684363	684543	LOC116927130	NA	+	Gnomon	exon	protein_coding	mRNA;LOC116927130;succinate--CoA ligase [ADP/GDP-forming] subunit alpha, mitochondrial-like;5	0
NC_046180.1	735409	735410	2.71585e-05	-51.4161	NC_046180.1	735339	735627	LOC116927033	NA	+	Gnomon	exon	protein_coding	mRNA;LOC116927033;uncharacterized LOC116927033, transcript variant X2;2	0
NC_046180.1	735420	735421	1.09753e-07	-63.7987	NC_046180.1	735339	735627	LOC116927033	NA	+	Gnomon	exon	protein_coding	mRNA;LOC116927033;uncharacterized LOC116927033, transcript variant X2;2	0
NC_046180.1	735812	735813	8.18621e-06	-54.3387	NC_046180.1	735694	736334	LOC116927033	NA	+	Gnomon	exon	protein_coding	mRNA;LOC116927033;uncharacterized LOC116927033, transcript variant X2;3	0
NC_046180.1	798553	798554	2.36502e-05	-46.5508	NC_046180.1	798428	798630	LOC116927047	NA	+	Gnomon	intron	protein_coding	mRNA;LOC116927047;protein SMG7-like;NA	0
NC_046180.1	900414	900415	7.88315e-06	-42.6561	NC_046180.1	900354	900430	LOC116927244	NA	-	Gnomon	intron	lncRNA	ncRNA;LOC116927244;uncharacterized LOC116927244, transcript variant X2;NA	0
NC_046180.1	900542	900543	2.61241e-07	-58.9957	NC_046180.1	900430	900546	LOC116927244	NA	-	Gnomon	exon	lncRNA	ncRNA;LOC116927244;uncharacterized LOC116927244, transcript variant X5;6	0
NC_046180.1	916752	916753	1.22274e-05	-61.7154	NC_046180.1	916470	916824	LOC116927307	NA	-	Gnomon	exon	lncRNA	ncRNA;LOC116927307;uncharacterized LOC116927307;3	0
NC_046180.1	927623	927624	2.49458e-05	-52.7626	NC_046180.1	927072	927830	LOC116927312	NA	-	Gnomon	exon	protein_coding	mRNA;LOC116927312;enoyl-[acyl-carrier-protein] reductase, mitochondrial-like, transcript variant X2;2	0
NC_046180.1	927631	927632	2.10722e-05	-53.5131	NC_046180.1	927072	927830	LOC116927312	NA	-	Gnomon	exon	protein_coding	mRNA;LOC116927312;enoyl-[acyl-carrier-protein] reductase, mitochondrial-like, transcript variant X2;2	0
NC_046180.1	928560	928561	7.86914e-06	-58.079	NC_046180.1	928443	928650	LOC116927311	NA	+	Gnomon	exon	protein_coding	mRNA;LOC116927311;probable enoyl-CoA hydratase, mitochondrial;2	0
NC_046180.1	1133498	1133499	5.55289e-12	-62.2395	NC_046180.1	1133487	1133630	LOC116927612	NA	+	Gnomon	exon	protein_coding	mRNA;LOC116927612;translation initiation factor eIF-2B subunit alpha-like;3	0
NC_046180.1	1315631	1315632	8.66189e-08	-64.3382	NC_046180.1	1315559	1316043	LOC116926142	NA	-	Gnomon	exon	protein_coding	mRNA;LOC116926142;myosin heavy chain, non-muscle-like, transcript variant X2;2	0
NC_046180.1	1315694	1315695	2.18516e-05	-47.8673	NC_046180.1	1315559	1316043	LOC116926142	NA	-	Gnomon	exon	protein_coding	mRNA;LOC116926142;myosin heavy chain, non-muscle-like, transcript variant X2;2	0
NC_046180.1	1315701	1315702	2.58534e-05	-60.6618	NC_046180.1	1315559	1316043	LOC116926142	NA	-	Gnomon	exon	protein_coding	mRNA;LOC116926142;myosin heavy chain, non-muscle-like, transcript variant X2;2	0
NC_046180.1	1315702	1315703	2.10729e-05	-46.5642	NC_046180.1	1315559	1316043	LOC116926142	NA	-	Gnomon	exon	protein_coding	mRNA;LOC116926142;myosin heavy chain, non-muscle-like, transcript variant X2;2	0
NC_046180.1	1315736	1315737	3.18374e-06	-52.0662	NC_046180.1	1315559	1316043	LOC116926142	NA	-	Gnomon	exon	protein_coding	mRNA;LOC116926142;myosin heavy chain, non-muscle-like, transcript variant X2;2	0
NC_046180.1	1315769	1315770	6.51336e-06	-51.9123	NC_046180.1	1315559	1316043	LOC116926142	NA	-	Gnomon	exon	protein_coding	mRNA;LOC116926142;myosin heavy chain, non-muscle-like, transcript variant X2;2	0
NC_046180.1	1315852	1315853	1.05798e-05	-53.897	NC_046180.1	1315559	1316043	LOC116926142	NA	-	Gnomon	exon	protein_coding	mRNA;LOC116926142;myosin heavy chain, non-muscle-like, transcript variant X2;2	0
NC_046180.1	1328313	1328314	1.78896e-05	-63.4017	NC_046180.1	1328257	1328319	LOC116926147	NA	+	Gnomon	intron	protein_coding	mRNA;LOC116926147;magnesium-dependent phosphatase 1-like;NA	0
NC_046180.1	1328437	1328438	1.28717e-05	-52.3245	NC_046180.1	1328319	1328978	LOC116926147	NA	+	Gnomon	exon	protein_coding	mRNA;LOC116926147;magnesium-dependent phosphatase 1-like;4	0
NC_046180.1	1328438	1328439	6.05669e-06	-56.837	NC_046180.1	1328319	1328978	LOC116926147	NA	+	Gnomon	exon	protein_coding	mRNA;LOC116926147;magnesium-dependent phosphatase 1-like;4	0
NC_046180.1	1328482	1328483	4.79353e-06	-53.5606	NC_046180.1	1328319	1328978	LOC116926147	NA	+	Gnomon	exon	protein_coding	mRNA;LOC116926147;magnesium-dependent phosphatase 1-like;4	0
NC_046180.1	1427781	1427782	2.32839e-07	-70.1463	NC_046180.1	1427599	1428234	LOC116926175	NA	-	Gnomon	exon	protein_coding	mRNA;LOC116926175;protein zer-1 homolog;1	0
NC_046180.1	1430135	1430136	3.20671e-07	-65.3814	NC_046180.1	1429986	1430154	LOC116926176	NA	-	Gnomon	exon	protein_coding	mRNA;LOC116926176;probable medium-chain specific acyl-CoA dehydrogenase, mitochondrial;3	0
NC_046180.1	1656238	1656239	1.10099e-05	-60.8994	NC_046180.1	1656042	1656361	LOC116927876	NA	-	Gnomon	exon	protein_coding	mRNA;LOC116927876;peptidyl-tRNA hydrolase ICT1, mitochondrial-like;4	0
NC_046180.1	1846563	1846564	1.15245e-05	-63.4524	NC_046180.1	1846447	1846612	LOC116927906	NA	-	Gnomon	exon	protein_coding	mRNA;LOC116927906;isocitrate dehydrogenase [NAD] subunit gamma, mitochondrial-like;4	0
NC_046180.1	1914506	1914507	2.95799e-07	-69.0625	NC_046180.1	1915766	1915769	LOC116926814	NA	+	Gnomon	start_codon	protein_coding	CDS;LOC116926814;DNA-directed RNA polymerase II subunit RPB1-like;1	1260
NC_046180.1	1914544	1914545	9.08461e-06	-64.8956	NC_046180.1	1915766	1915769	LOC116926814	NA	+	Gnomon	start_codon	protein_coding	CDS;LOC116926814;DNA-directed RNA polymerase II subunit RPB1-like;1	1222
NC_046180.1	1997158	1997159	2.01879e-05	-57.6373	NC_046180.1	1997150	1997553	LOC116927463	NA	-	Gnomon	exon	protein_coding	mRNA;LOC116927463;HEAT repeat-containing protein 5B-like, transcript variant X2;21	0
NC_046180.1	2029964	2029965	6.25959e-07	-60.6134	NC_046180.1	2032287	2032495	LOC116926675	NA	-	Gnomon	exon	protein_coding	mRNA;LOC116926675;mpv17-like protein 2;4	2323
NC_046180.1	2029965	2029966	2.21799e-06	-56.2821	NC_046180.1	2032287	2032495	LOC116926675	NA	-	Gnomon	exon	protein_coding	mRNA;LOC116926675;mpv17-like protein 2;4	2322
NC_046180.1	2029973	2029974	7.57512e-06	-57.3345	NC_046180.1	2032287	2032495	LOC116926675	NA	-	Gnomon	exon	protein_coding	mRNA;LOC116926675;mpv17-like protein 2;4	2314
NC_046180.1	2029974	2029975	5.20015e-07	-58.6548	NC_046180.1	2032287	2032495	LOC116926675	NA	-	Gnomon	exon	protein_coding	mRNA;LOC116926675;mpv17-like protein 2;4	2313
NC_046180.1	2030013	2030014	9.65552e-06	-51.7249	NC_046180.1	2032287	2032495	LOC116926675	NA	-	Gnomon	exon	protein_coding	mRNA;LOC116926675;mpv17-like protein 2;4	2274
NC_046180.1	2030250	2030251	3.57379e-09	-61.6821	NC_046180.1	2032287	2032495	LOC116926675	NA	-	Gnomon	exon	protein_coding	mRNA;LOC116926675;mpv17-like protein 2;4	2037
NC_046180.1	2034632	2034633	3.61969e-06	-55.0603	NC_046180.1	2034628	2034884	LOC116926678	NA	-	Gnomon	exon	protein_coding	mRNA;LOC116926678;60S ribosomal protein L13a-like;3	0
NC_046180.1	2034689	2034690	7.17634e-08	-59.2758	NC_046180.1	2034628	2034884	LOC116926678	NA	-	Gnomon	exon	protein_coding	mRNA;LOC116926678;60S ribosomal protein L13a-like;3	0
NC_046180.1	2034690	2034691	7.06714e-10	-69.7253	NC_046180.1	2034628	2034884	LOC116926678	NA	-	Gnomon	exon	protein_coding	mRNA;LOC116926678;60S ribosomal protein L13a-like;3	0
NC_046180.1	2034698	2034699	1.23289e-07	-59.2635	NC_046180.1	2034628	2034884	LOC116926678	NA	-	Gnomon	exon	protein_coding	mRNA;LOC116926678;60S ribosomal protein L13a-like;3	0
NC_046180.1	2034699	2034700	3.82411e-08	-65.1865	NC_046180.1	2034628	2034884	LOC116926678	NA	-	Gnomon	exon	protein_coding	mRNA;LOC116926678;60S ribosomal protein L13a-like;3	0
NC_046180.1	2034722	2034723	2.86171e-05	-48.1763	NC_046180.1	2034628	2034884	LOC116926678	NA	-	Gnomon	exon	protein_coding	mRNA;LOC116926678;60S ribosomal protein L13a-like;3	0
NC_046180.1	2034723	2034724	2.29056e-05	-52.7473	NC_046180.1	2034628	2034884	LOC116926678	NA	-	Gnomon	exon	protein_coding	mRNA;LOC116926678;60S ribosomal protein L13a-like;3	0
NC_046180.1	2034743	2034744	8.07431e-07	-57.7396	NC_046180.1	2034628	2034884	LOC116926678	NA	-	Gnomon	exon	protein_coding	mRNA;LOC116926678;60S ribosomal protein L13a-like;3	0
NC_046180.1	2067960	2067961	3.20846e-06	-61.7408	NC_046180.1	2067873	2068071	LOC116926686	NA	+	Gnomon	exon	protein_coding	mRNA;LOC116926686;myotubularin-related protein 3-like, transcript variant X8;2	0
NC_046180.1	2494325	2494326	1.02387e-05	-66.1717	NC_046180.1	2494193	2494326	LOC116927618	NA	+	Gnomon	exon	protein_coding	mRNA;LOC116927618;actin-related protein 2/3 complex subunit 1A-B-like;2	0
NC_046180.1	2494414	2494415	1.17386e-05	-64.7598	NC_046180.1	2494385	2494513	LOC116927618	NA	+	Gnomon	exon	protein_coding	mRNA;LOC116927618;actin-related protein 2/3 complex subunit 1A-B-like;3	0
NC_046180.1	3754275	3754276	1.06418e-07	-38.8428	NC_046180.1	3754173	3754347	LOC116926982	NA	+	Gnomon	exon	protein_coding	misc_RNA;LOC116926982;uncharacterized LOC116926982, transcript variant X2;2	0
NC_046180.1	3754479	3754480	1.13604e-05	-35.7143	NC_046180.1	3754416	3754507	LOC116926982	NA	+	Gnomon	exon	protein_coding	misc_RNA;LOC116926982;uncharacterized LOC116926982, transcript variant X2;3	0
NC_046180.1	3754580	3754581	2.1986e-05	-26.9587	NC_046180.1	3754577	3755082	LOC116926982	NA	+	Gnomon	exon	protein_coding	misc_RNA;LOC116926982;uncharacterized LOC116926982, transcript variant X2;4	0
NC_046180.1	3840010	3840011	1.83405e-05	-52.2213	NC_046180.1	3839212	3840270	LOC116927453	NA	-	Gnomon	exon	protein_coding	mRNA;LOC116927453;dolichyl pyrophosphate Man9GlcNAc2 alpha-1,3-glucosyltransferase-like;1	0
NC_046180.1	3840011	3840012	1.63593e-05	-55.9846	NC_046180.1	3839212	3840270	LOC116927453	NA	-	Gnomon	exon	protein_coding	mRNA;LOC116927453;dolichyl pyrophosphate Man9GlcNAc2 alpha-1,3-glucosyltransferase-like;1	0
NC_046180.1	4353758	4353759	3.05894e-05	-56.1239	NC_046180.1	4353693	4353843	LOC116927722	NA	+	Gnomon	exon	protein_coding	mRNA;LOC116927722;protein ROP-like;2	0
NC_046180.1	4386233	4386234	5.99165e-07	-61.5575	NC_046180.1	4385701	4386448	LOC116927715	NA	-	Gnomon	exon	protein_coding	mRNA;LOC116927715;nuclear pore complex protein Nup85-like, transcript variant X1;2	0
NC_046180.1	4386241	4386242	1.79715e-06	-58.9298	NC_046180.1	4385701	4386448	LOC116927715	NA	-	Gnomon	exon	protein_coding	mRNA;LOC116927715;nuclear pore complex protein Nup85-like, transcript variant X1;2	0
NC_046180.1	4410730	4410731	5.24964e-07	-41.9439	NC_046180.1	4410437	4410772	LOC116927736	NA	+	Gnomon	exon	protein_coding	mRNA;LOC116927736;alpha-2-macroglobulin receptor-associated protein-like;1	0
NC_046180.1	4410731	4410732	3.87468e-08	-47.1104	NC_046180.1	4410437	4410772	LOC116927736	NA	+	Gnomon	exon	protein_coding	mRNA;LOC116927736;alpha-2-macroglobulin receptor-associated protein-like;1	0
NC_046180.1	4418838	4418839	1.24945e-09	-49.2974	NC_046180.1	4418814	4419027	LOC116927737	NA	+	Gnomon	exon	protein_coding	mRNA;LOC116927737;uncharacterized LOC116927737, transcript variant X4;2	0
NC_046180.1	4551602	4551603	1.98386e-05	-54.0168	NC_046180.1	4551448	4551949	LOC116927741	NA	-	Gnomon	exon	protein_coding	mRNA;LOC116927741;UDP-sugar transporter UST74c-like, transcript variant X2;8	0
NC_046180.1	4708316	4708317	2.64515e-09	-46.6667	NC_046180.1	4706973	4709474	LOC116927788	NA	+	Gnomon	exon	lncRNA	ncRNA;LOC116927788;uncharacterized LOC116927788;9	0
NC_046180.1	4712783	4712784	9.96003e-07	-61.3723	NC_046180.1	4712768	4712810	LOC116927700	NA	+	Gnomon	exon	protein_coding	mRNA;LOC116927700;uncharacterized LOC116927700, transcript variant X5;2	0
NC_046180.1	4712806	4712807	1.67493e-07	-69.3238	NC_046180.1	4712768	4712810	LOC116927700	NA	+	Gnomon	exon	protein_coding	mRNA;LOC116927700;uncharacterized LOC116927700, transcript variant X5;2	0
NC_046180.1	4900248	4900249	1.60786e-05	-49.3146	NC_046180.1	4900068	4900379	LOC116927840	NA	+	Gnomon	exon	protein_coding	mRNA;LOC116927840;probable ATP-dependent RNA helicase DDX52;2	0
NC_046180.1	4950680	4950681	1.3448e-06	-65.3333	NC_046180.1	4950607	4950886	LOC116927843	NA	+	Gnomon	exon	protein_coding	mRNA;LOC116927843;uncharacterized LOC116927843;8	0
NC_046180.1	4955818	4955819	2.58202e-06	-59.0774	NC_046180.1	4955637	4956665	LOC116927841	NA	-	Gnomon	exon	protein_coding	mRNA;LOC116927841;carboxypeptidase D-like;1	0
NC_046180.1	4964213	4964214	1.70303e-07	-57.9219	NC_046180.1	4963827	4964441	LOC116927450	NA	+	Gnomon	exon	protein_coding	mRNA;LOC116927450;MLX-interacting protein-like;1	0
NC_046180.1	4964256	4964257	1.77509e-06	-54.3622	NC_046180.1	4963827	4964441	LOC116927450	NA	+	Gnomon	exon	protein_coding	mRNA;LOC116927450;MLX-interacting protein-like;1	0
NC_046180.1	4964311	4964312	4.09059e-06	-53.9342	NC_046180.1	4963827	4964441	LOC116927450	NA	+	Gnomon	exon	protein_coding	mRNA;LOC116927450;MLX-interacting protein-like;1	0
NC_046180.1	6060794	6060795	1.69737e-05	-58.714	NC_046180.1	6060759	6060817	LOC116927369	NA	+	Gnomon	intron	protein_coding	mRNA;LOC116927369;eukaryotic translation initiation factor 3 subunit D-like, transcript variant X2;NA	0
NC_046180.1	6088268	6088269	1.01218e-07	-70.5556	NC_046180.1	6088268	6088311	LOC116927387	NA	-	Gnomon	exon	protein_coding	mRNA;LOC116927387;ras-related C3 botulinum toxin substrate 1-like;2	0
NC_046180.1	6090035	6090036	1.74254e-05	-44.512	NC_046180.1	6089950	6090091	LOC116927386	NA	+	Gnomon	exon	protein_coding	mRNA;LOC116927386;uncharacterized LOC116927386;3	0
NC_046180.1	6401673	6401674	2.87692e-05	-52.7154	NC_046180.1	6401499	6401692	LOC116926202	NA	-	Gnomon	exon	protein_coding	mRNA;LOC116926202;actin-like protein 6B;4	0
NC_046180.1	6410221	6410222	1.15565e-05	-57.7252	NC_046180.1	6410070	6410347	LOC116926205	NA	-	Gnomon	exon	protein_coding	mRNA;LOC116926205;60S ribosomal protein L21-like, transcript variant X2;3	0
NC_046180.1	6410306	6410307	2.76259e-07	-60.0323	NC_046180.1	6410070	6410347	LOC116926205	NA	-	Gnomon	exon	protein_coding	mRNA;LOC116926205;60S ribosomal protein L21-like, transcript variant X2;3	0
NC_046180.1	6421621	6421622	1.03981e-07	-43.2614	NC_046180.1	6421585	6421709	LOC116926200	NA	-	Gnomon	exon	protein_coding	mRNA;LOC116926200;protein KIAA0100-like, transcript variant X2;5	0
NC_046180.1	6433677	6433678	7.81317e-06	-65.29	NC_046180.1	6433520	6433838	LOC116926217	NA	+	Gnomon	exon	protein_coding	mRNA;LOC116926217;CDP-diacylglycerol--inositol 3-phosphatidyltransferase-like, transcript variant X2;3	0
NC_046180.1	6433735	6433736	1.95626e-06	-63.1481	NC_046180.1	6433520	6433838	LOC116926217	NA	+	Gnomon	exon	protein_coding	mRNA;LOC116926217;CDP-diacylglycerol--inositol 3-phosphatidyltransferase-like, transcript variant X2;3	0
NC_046180.1	6442594	6442595	1.3198e-06	-59.4719	NC_046180.1	6442502	6442740	LOC116926214	NA	-	Gnomon	exon	protein_coding	mRNA;LOC116926214;vitamin D3 receptor-like;2	0
NC_046180.1	6442964	6442965	9.7053e-06	-58.8336	NC_046180.1	6442808	6443371	LOC116926214	NA	-	Gnomon	exon	protein_coding	mRNA;LOC116926214;vitamin D3 receptor-like;1	0
NC_046180.1	6562647	6562648	3.76169e-06	-60.1504	NC_046180.1	6562414	6562735	LOC116926896	NA	-	Gnomon	exon	protein_coding	mRNA;LOC116926896;rho guanine nucleotide exchange factor 3-like;2	0
NC_046180.1	6562728	6562729	4.57197e-08	-49.2669	NC_046180.1	6562414	6562735	LOC116926896	NA	-	Gnomon	exon	protein_coding	mRNA;LOC116926896;rho guanine nucleotide exchange factor 3-like;2	0
NC_046180.1	6626382	6626383	5.04497e-07	-44.7802	NC_046180.1	6626774	6627014	LOC116927364	NA	+	Gnomon	exon	lncRNA	ncRNA;LOC116927364;uncharacterized LOC116927364;1	392
NC_046180.1	6641392	6641393	1.666e-07	-67.4812	NC_046180.1	6640801	6641409	LOC116926103	NA	-	Gnomon	intron	protein_coding	mRNA;LOC116926103;rho GTPase-activating protein 26-like, transcript variant X2;NA	0
NC_046180.1	6641425	6641426	1.30296e-09	-70.4082	NC_046180.1	6641409	6641910	LOC116926103	NA	-	Gnomon	exon	protein_coding	mRNA;LOC116926103;rho GTPase-activating protein 26-like, transcript variant X1;1	0
NC_046180.1	6685408	6685409	8.3566e-06	-46.9211	NC_046180.1	6685338	6685660	LOC116926107	NA	-	Gnomon	exon	protein_coding	mRNA;LOC116926107;uncharacterized LOC116926107, transcript variant X2;1	0
NC_046180.1	6691041	6691042	7.30399e-06	-66.0623	NC_046180.1	6690884	6691111	LOC116926104	NA	-	Gnomon	exon	protein_coding	mRNA;LOC116926104;serine/threonine-protein kinase DCLK1-like, transcript variant X2;2	0
NC_046180.1	6695468	6695469	4.61458e-06	-49.5536	NC_046180.1	6695325	6695635	LOC116926112	NA	+	Gnomon	exon	protein_coding	mRNA;LOC116926112;CCR4-NOT transcription complex subunit 7-like, transcript variant X4;3	0
NC_046180.1	6805687	6805688	6.95692e-09	-66.4773	NC_046180.1	6805090	6805438	LOC116926129	NA	+	Gnomon	exon	protein_coding	mRNA;LOC116926129;uncharacterized LOC116926129;49	-250
NC_046180.1	6805705	6805706	6.54685e-08	-63.2004	NC_046180.1	6805090	6805438	LOC116926129	NA	+	Gnomon	exon	protein_coding	mRNA;LOC116926129;uncharacterized LOC116926129;49	-268
NC_046180.1	6805708	6805709	2.43656e-08	-63.8889	NC_046180.1	6805090	6805438	LOC116926129	NA	+	Gnomon	exon	protein_coding	mRNA;LOC116926129;uncharacterized LOC116926129;49	-271
NC_046180.1	6838265	6838266	4.6493e-10	-74.7726	NC_046180.1	6837690	6838399	LOC116926235	NA	-	Gnomon	exon	protein_coding	mRNA;LOC116926235;terminal uridylyltransferase 4-like, transcript variant X3;1	0
NC_046180.1	7195938	7195939	2.52081e-05	-51.057	NC_046180.1	7195672	7196249	LOC116927650	NA	-	Gnomon	exon	protein_coding	mRNA;LOC116927650;polymerase delta-interacting protein 3-like, transcript variant X9;2	0
NC_046180.1	7381210	7381211	3.96059e-06	-48.5019	NC_046180.1	7382136	7382366	LOC116926882	NA	+	Gnomon	exon	lncRNA	ncRNA;LOC116926882;uncharacterized LOC116926882, transcript variant X1;1	926
NC_046180.1	7444962	7444963	4.27027e-07	-64.5833	NC_046180.1	7444915	7446536	LOC116926886	NA	+	Gnomon	exon	lncRNA	ncRNA;LOC116926886;uncharacterized LOC116926886;3	0
NC_046180.1	7445144	7445145	4.51907e-08	-67.5857	NC_046180.1	7444915	7446536	LOC116926886	NA	+	Gnomon	exon	lncRNA	ncRNA;LOC116926886;uncharacterized LOC116926886;3	0
NC_046180.1	7489690	7489691	2.07234e-05	-57.537	NC_046180.1	7489678	7489846	LOC116926278	NA	-	Gnomon	exon	protein_coding	mRNA;LOC116926278;uncharacterized LOC116926278;2	0
NC_046180.1	7492144	7492145	8.1944e-06	-59.386	NC_046180.1	7492141	7492550	LOC116926274	NA	-	Gnomon	exon	protein_coding	mRNA;LOC116926274;putative sodium-coupled neutral amino acid transporter 7, transcript variant X2;1	0
NC_046180.1	7493668	7493669	1.59937e-05	-55.3594	NC_046180.1	7492637	7493682	LOC116926271	NA	+	Gnomon	exon	protein_coding	mRNA;LOC116926271;cysteine/serine-rich nuclear protein 3-like, transcript variant X1;1	0
NC_046180.1	7518633	7518634	1.27659e-06	-59.3125	NC_046180.1	7518521	7518763	LOC116926272	NA	-	Gnomon	exon	protein_coding	mRNA;LOC116926272;pre-mRNA-processing factor 17-like;3	0
NC_046180.1	7518634	7518635	1.08773e-06	-58.5219	NC_046180.1	7518521	7518763	LOC116926272	NA	-	Gnomon	exon	protein_coding	mRNA;LOC116926272;pre-mRNA-processing factor 17-like;3	0
NC_046180.1	7534837	7534838	1.75242e-08	-34.3879	NC_046180.1	7534657	7534946	LOC116926358	NA	+	Gnomon	exon	protein_coding	mRNA;LOC116926358;extensin-2-like, transcript variant X2;2	0
NC_046180.1	7535118	7535119	2.41811e-05	-45.2273	NC_046180.1	7532998	7536795	LOC116926328	NA	+	Gnomon	intron	protein_coding	mRNA;LOC116926328;adhesive plaque matrix protein-like;NA	0
NC_046180.1	7541758	7541759	1.66433e-06	-37.3333	NC_046180.1	7541659	7541765	LOC116926365	NA	-	Gnomon	exon	lncRNA	ncRNA;LOC116926365;uncharacterized LOC116926365;3	0
NC_046180.1	7549691	7549692	7.5758e-07	-67.0409	NC_046180.1	7549598	7550026	LOC116926313	NA	-	Gnomon	exon	protein_coding	mRNA;LOC116926313;transmembrane protein 87A-like;1	0
NC_046180.1	7552754	7552755	6.39864e-11	-73.7088	NC_046180.1	7552596	7552819	LOC116926319	NA	-	Gnomon	exon	protein_coding	mRNA;LOC116926319;adenosine 3'-phospho 5'-phosphosulfate transporter 1-like, transcript variant X2;4	0
NC_046180.1	7567998	7567999	1.08234e-06	-46.0173	NC_046180.1	7567693	7568178	LOC116926293	NA	-	Gnomon	exon	protein_coding	mRNA;LOC116926293;histone acetyltransferase KAT7-like;2	0
NC_046180.1	7574377	7574378	4.87301e-07	-60.4938	NC_046180.1	7574340	7574470	LOC116926340	NA	+	Gnomon	exon	protein_coding	mRNA;LOC116926340;probable cardiolipin synthase (CMP-forming);2	0
NC_046180.1	7611900	7611901	1.96662e-05	-56.6129	NC_046180.1	7611347	7612138	LOC116926286	NA	-	Gnomon	exon	protein_coding	mRNA;LOC116926286;serine-protein kinase ATM-like, transcript variant X2;2	0
NC_046180.1	7716949	7716950	3.27186e-05	-53.8462	NC_046180.1	7716628	7716961	LOC116926357	NA	-	Gnomon	exon	protein_coding	mRNA;LOC116926357;mitotic apparatus protein p62-like;2	0
NC_046180.1	7716950	7716951	6.2384e-06	-52.6504	NC_046180.1	7716628	7716961	LOC116926357	NA	-	Gnomon	exon	protein_coding	mRNA;LOC116926357;mitotic apparatus protein p62-like;2	0
NC_046180.1	7716971	7716972	2.12399e-05	-56.5036	NC_046180.1	7716961	7717234	LOC116926357	NA	-	Gnomon	intron	protein_coding	mRNA;LOC116926357;mitotic apparatus protein p62-like;NA	0
NC_046180.1	7775414	7775415	2.34447e-06	-56.0185	NC_046180.1	7775289	7775577	LOC116926367	NA	-	Gnomon	exon	lncRNA	ncRNA;LOC116926367;uncharacterized LOC116926367;2	0
NC_046180.1	7775436	7775437	3.24238e-07	-55.3571	NC_046180.1	7775289	7775577	LOC116926367	NA	-	Gnomon	exon	lncRNA	ncRNA;LOC116926367;uncharacterized LOC116926367;2	0
NC_046180.1	7793954	7793955	2.71862e-05	-38.1771	NC_046180.1	7794835	7794996	LOC116926336	NA	+	Gnomon	exon	protein_coding	mRNA;LOC116926336;insulin-like growth factor-binding protein-related protein 1, transcript variant X3;1	881
NC_046180.1	7882862	7882863	1.03693e-05	-54.1667	NC_046180.1	7882545	7882881	LOC116926311	NA	-	Gnomon	exon	protein_coding	mRNA;LOC116926311;T-complex protein 1 subunit eta-like;3	0
NC_046180.1	8118212	8118213	4.53929e-06	-52.6261	NC_046180.1	8118063	8118710	LOC116926388	NA	-	Gnomon	exon	protein_coding	mRNA;LOC116926388;protein phosphatase 1 regulatory subunit 12A-like, transcript variant X5;1	0
NC_046180.1	8120080	8120081	1.81769e-06	-57.6751	NC_046180.1	8120032	8120364	LOC116926439	NA	+	Gnomon	exon	protein_coding	mRNA;LOC116926439;uncharacterized LOC116926439;3	0
NC_046180.1	8148241	8148242	1.64584e-06	-57.7358	NC_046180.1	8148002	8148259	LOC116926431	NA	+	Gnomon	exon	protein_coding	mRNA;LOC116926431;mediator of RNA polymerase II transcription subunit 19-like;2	0
NC_046180.1	8242716	8242717	1.47274e-06	-58.687	NC_046180.1	8242635	8242721	LOC116926405	NA	-	Gnomon	intron	protein_coding	mRNA;LOC116926405;5'-nucleotidase domain-containing protein 3-like, transcript variant X2;NA	0
NC_046180.1	8242831	8242832	6.46238e-07	-66.2037	NC_046180.1	8242721	8242955	LOC116926405	NA	-	Gnomon	exon	protein_coding	mRNA;LOC116926405;5'-nucleotidase domain-containing protein 3-like, transcript variant X2;3	0
NC_046180.1	8289147	8289148	6.34967e-10	-72.2581	NC_046180.1	8287582	8289322	LOC116926469	NA	-	Gnomon	exon	protein_coding	mRNA;LOC116926469;DNA cross-link repair 1A protein-like;2	0
NC_046180.1	8293042	8293043	2.39791e-06	-62.0192	NC_046180.1	8292922	8293131	LOC116926470	NA	-	Gnomon	exon	protein_coding	mRNA;LOC116926470;katanin p60 ATPase-containing subunit A-like 1;3	0
NC_046180.1	8332987	8332988	3.10851e-06	-57.4597	NC_046180.1	8332981	8333048	LOC116926478	NA	+	Gnomon	intron	protein_coding	misc_RNA;LOC116926478;iron-sulfur protein NUBPL-like, transcript variant X3;NA	0
NC_046180.1	8344994	8344995	5.08441e-06	-60.7877	NC_046180.1	8344968	8345117	LOC116926475	NA	+	Gnomon	exon	protein_coding	mRNA;LOC116926475;uncharacterized LOC116926475, transcript variant X8;1	0
NC_046180.1	8345023	8345024	6.22391e-13	-76.8182	NC_046180.1	8344968	8345117	LOC116926475	NA	+	Gnomon	exon	protein_coding	mRNA;LOC116926475;uncharacterized LOC116926475, transcript variant X8;1	0
NC_046180.1	8345024	8345025	1.31289e-05	-64.6164	NC_046180.1	8344968	8345117	LOC116926475	NA	+	Gnomon	exon	protein_coding	mRNA;LOC116926475;uncharacterized LOC116926475, transcript variant X8;1	0
NC_046180.1	8345056	8345057	1.48793e-06	-56.1404	NC_046180.1	8344968	8345117	LOC116926475	NA	+	Gnomon	exon	protein_coding	mRNA;LOC116926475;uncharacterized LOC116926475, transcript variant X8;1	0
NC_046180.1	8345057	8345058	1.56708e-07	-63.587	NC_046180.1	8344968	8345117	LOC116926475	NA	+	Gnomon	exon	protein_coding	mRNA;LOC116926475;uncharacterized LOC116926475, transcript variant X8;1	0
NC_046180.1	8345065	8345066	0	-73.8972	NC_046180.1	8344968	8345117	LOC116926475	NA	+	Gnomon	exon	protein_coding	mRNA;LOC116926475;uncharacterized LOC116926475, transcript variant X8;1	0
NC_046180.1	8410080	8410081	1.24688e-05	-55.5254	NC_046180.1	8409822	8410154	LOC116926491	NA	+	Gnomon	exon	protein_coding	mRNA;LOC116926491;nuclear pore complex protein Nup133-like;3	0
NC_046180.1	8410094	8410095	2.84054e-06	-59.9206	NC_046180.1	8409822	8410154	LOC116926491	NA	+	Gnomon	exon	protein_coding	mRNA;LOC116926491;nuclear pore complex protein Nup133-like;3	0
NC_046180.1	8410095	8410096	7.27874e-07	-60.9797	NC_046180.1	8409822	8410154	LOC116926491	NA	+	Gnomon	exon	protein_coding	mRNA;LOC116926491;nuclear pore complex protein Nup133-like;3	0
NC_046180.1	8432120	8432121	1.07779e-06	-66.4752	NC_046180.1	8432065	8432194	LOC116926593	NA	-	Gnomon	exon	protein_coding	mRNA;LOC116926593;tubulin beta-2B chain-like;4	0
NC_046180.1	8432158	8432159	1.4648e-06	-53.2625	NC_046180.1	8432065	8432194	LOC116926593	NA	-	Gnomon	exon	protein_coding	mRNA;LOC116926593;tubulin beta-2B chain-like;4	0
NC_046180.1	8501800	8501801	2.22211e-05	-55.4695	NC_046180.1	8501674	8501883	LOC116926589	NA	-	Gnomon	exon	protein_coding	mRNA;LOC116926589;39S ribosomal protein L23, mitochondrial-like;4	0
NC_046180.1	8512989	8512990	1.6149e-05	-60.9569	NC_046180.1	8512977	8513088	LOC116926501	NA	+	Gnomon	exon	protein_coding	mRNA;LOC116926501;bestrophin-1-like;2	0
NC_046180.1	8586588	8586589	2.22287e-07	-59.7976	NC_046180.1	8586368	8586681	LOC116927575	NA	-	Gnomon	exon	protein_coding	mRNA;LOC116927575;tubulin polyglutamylase TTLL4-like;1	0
NC_046180.1	8651539	8651540	4.81056e-06	-48.1593	NC_046180.1	8651528	8651669	LOC116926493	NA	-	Gnomon	exon	protein_coding	misc_RNA;LOC116926493;general transcription factor 3C polypeptide 3-like, transcript variant X5;4	0
NC_046180.1	8651739	8651740	4.86322e-12	-74.6528	NC_046180.1	8651735	8651818	LOC116926493	NA	-	Gnomon	exon	protein_coding	misc_RNA;LOC116926493;general transcription factor 3C polypeptide 3-like, transcript variant X5;3	0
NC_046180.1	8682233	8682234	2.48868e-12	-80.5108	NC_046180.1	8681465	8682546	LOC116926509	NA	-	Gnomon	exon	protein_coding	mRNA;LOC116926509;NADPH-dependent diflavin oxidoreductase 1-like;2	0
NC_046180.1	8682291	8682292	2.76027e-05	-53.158	NC_046180.1	8681465	8682546	LOC116926509	NA	-	Gnomon	exon	protein_coding	mRNA;LOC116926509;NADPH-dependent diflavin oxidoreductase 1-like;2	0
NC_046180.1	8687928	8687929	1.48815e-06	-59.1647	NC_046180.1	8687726	8688016	LOC116926511	NA	+	Gnomon	intron	protein_coding	mRNA;LOC116926511;G protein-coupled receptor kinase 5-like;NA	0
NC_046180.1	8737322	8737323	1.98954e-06	-62.1429	NC_046180.1	8737276	8737651	LOC116926530	NA	+	Gnomon	exon	protein_coding	mRNA;LOC116926530;geranylgeranyl transferase type-1 subunit beta-like, transcript variant X3;3	0
NC_046180.1	8790641	8790642	1.69865e-05	-59.3166	NC_046180.1	8790561	8790764	LOC116926525	NA	+	Gnomon	exon	protein_coding	mRNA;LOC116926525;cotranscriptional regulator FAM172A homolog;4	0
NC_046180.1	8925764	8925765	6.22627e-06	-58.3837	NC_046180.1	8925652	8925852	LOC116928060	NA	-	Gnomon	exon	protein_coding	mRNA;LOC116928060;BTB/POZ domain-containing protein KCTD5-like, transcript variant X2;2	0
NC_046180.1	8982046	8982047	5.55868e-06	-62.6728	NC_046180.1	8981787	8982387	LOC116927579	NA	+	Gnomon	exon	protein_coding	mRNA;LOC116927579;phosphatidylinositol-glycan biosynthesis class X protein-like;4	0
NC_046180.1	9070530	9070531	5.43314e-06	-56.3186	NC_046180.1	9070460	9070749	LOC116928095	NA	+	Gnomon	exon	protein_coding	mRNA;LOC116928095;3-oxo-5-alpha-steroid 4-dehydrogenase 1-like, transcript variant X1;4	0
NC_046180.1	9070531	9070532	6.65156e-06	-57.8571	NC_046180.1	9070460	9070749	LOC116928095	NA	+	Gnomon	exon	protein_coding	mRNA;LOC116928095;3-oxo-5-alpha-steroid 4-dehydrogenase 1-like, transcript variant X1;4	0
NC_046180.1	9089178	9089179	2.20038e-07	-65.6452	NC_046180.1	9088731	9090126	LOC116928088	NA	+	Gnomon	exon	protein_coding	mRNA;LOC116928088;SET and MYND domain-containing protein 4-like, transcript variant X2;1	0
NC_046180.1	9089179	9089180	2.23912e-10	-71.4137	NC_046180.1	9088731	9090126	LOC116928088	NA	+	Gnomon	exon	protein_coding	mRNA;LOC116928088;SET and MYND domain-containing protein 4-like, transcript variant X2;1	0
NC_046180.1	9089421	9089422	1.39933e-07	-68.9306	NC_046180.1	9088731	9090126	LOC116928088	NA	+	Gnomon	exon	protein_coding	mRNA;LOC116928088;SET and MYND domain-containing protein 4-like, transcript variant X2;1	0
NC_046180.1	9133808	9133809	5.95423e-07	-62.0679	NC_046180.1	9133783	9134627	LOC116928113	NA	+	Gnomon	intron	lncRNA	ncRNA;LOC116928113;uncharacterized LOC116928113, transcript variant X12;NA	0
NC_046180.1	9181393	9181394	1.84746e-05	-52.7975	NC_046180.1	9181238	9181617	LOC116928125	NA	-	Gnomon	exon	protein_coding	mRNA;LOC116928125;zinc finger and BTB domain-containing protein 24-like, transcript variant X4;3	0
NC_046180.1	9265221	9265222	9.98905e-07	-62.6984	NC_046180.1	9265086	9265232	LOC116928147	NA	-	Gnomon	exon	protein_coding	mRNA;LOC116928147;RING finger protein 11-like, transcript variant X2;2	0
NC_046180.1	9446323	9446324	2.00763e-07	-69.2248	NC_046180.1	9446216	9446351	LOC116927958	NA	+	Gnomon	exon	protein_coding	mRNA;LOC116927958;glutaryl-CoA dehydrogenase, mitochondrial-like;2	0
NC_046180.1	9446355	9446356	2.51354e-13	-77.7344	NC_046180.1	9446351	9446410	LOC116927958	NA	+	Gnomon	intron	protein_coding	mRNA;LOC116927958;glutaryl-CoA dehydrogenase, mitochondrial-like;NA	0
NC_046180.1	9446418	9446419	7.03659e-13	-72.2896	NC_046180.1	9446410	9446644	LOC116927958	NA	+	Gnomon	exon	protein_coding	mRNA;LOC116927958;glutaryl-CoA dehydrogenase, mitochondrial-like;3	0
NC_046180.1	9478501	9478502	2.06146e-06	-40.6538	NC_046180.1	9478374	9478513	LOC116927973	NA	-	Gnomon	exon	protein_coding	misc_RNA;LOC116927973;uncharacterized LOC116927973, transcript variant X4;3	0
NC_046180.1	9480471	9480472	1.81572e-05	-44.3681	NC_046180.1	9479829	9481203	LOC116927972	NA	+	Gnomon	exon	protein_coding	mRNA;LOC116927972;mitochondrial ribonuclease P protein 1 homolog;1	0
NC_046180.1	9487079	9487080	7.08222e-07	-61.2899	NC_046180.1	9486828	9487373	LOC116927974	NA	+	Gnomon	exon	protein_coding	mRNA;LOC116927974;THO complex subunit 7 homolog;3	0
NC_046180.1	9524755	9524756	7.5099e-10	-67.6697	NC_046180.1	9524647	9524846	LOC116927979	NA	+	Gnomon	exon	protein_coding	mRNA;LOC116927979;uncharacterized LOC116927979;18	0
NC_046180.1	9524777	9524778	1.37635e-06	-58.3333	NC_046180.1	9524647	9524846	LOC116927979	NA	+	Gnomon	exon	protein_coding	mRNA;LOC116927979;uncharacterized LOC116927979;18	0
NC_046180.1	9524778	9524779	4.99443e-10	-67.2312	NC_046180.1	9524647	9524846	LOC116927979	NA	+	Gnomon	exon	protein_coding	mRNA;LOC116927979;uncharacterized LOC116927979;18	0
NC_046180.1	9524922	9524923	2.13834e-05	-54.4351	NC_046180.1	9524846	9525343	LOC116927979	NA	+	Gnomon	intron	protein_coding	mRNA;LOC116927979;uncharacterized LOC116927979;NA	0
NC_046180.1	9538697	9538698	1.34708e-05	-49.7852	NC_046180.1	9538649	9538826	LOC116927982	NA	+	Gnomon	exon	protein_coding	mRNA;LOC116927982;chromobox protein homolog 1-like;3	0
NC_046180.1	9539730	9539731	6.45742e-09	-38.244	NC_046180.1	9539150	9539634	LOC116927982	NA	+	Gnomon	exon	protein_coding	mRNA;LOC116927982;chromobox protein homolog 1-like;5	-97
NC_046180.1	9541359	9541360	3.15947e-06	-30.463	NC_046180.1	9541294	9541429	LOC116927983	NA	+	Gnomon	exon	lncRNA	ncRNA;LOC116927983;uncharacterized LOC116927983, transcript variant X4;3	0
NC_046180.1	9541405	9541406	6.91683e-06	-53.2038	NC_046180.1	9541294	9541429	LOC116927983	NA	+	Gnomon	exon	lncRNA	ncRNA;LOC116927983;uncharacterized LOC116927983, transcript variant X4;3	0
NC_046180.1	9544992	9544993	1.44593e-11	-57.0563	NC_046180.1	9544976	9545239	LOC116927985	NA	+	Gnomon	exon	lncRNA	ncRNA;LOC116927985;uncharacterized LOC116927985;2	0
NC_046180.1	9560240	9560241	1.91205e-05	-53.6779	NC_046180.1	9559366	9561759	LOC116928008	NA	-	Gnomon	exon	lncRNA	ncRNA;LOC116928008;uncharacterized LOC116928008;2	0
NC_046180.1	9566795	9566796	5.92108e-07	-65.7642	NC_046180.1	9566627	9566864	LOC116928001	NA	-	Gnomon	exon	protein_coding	mRNA;LOC116928001;uncharacterized LOC116928001;2	0
NC_046180.1	9581915	9581916	9.90892e-06	-49.5772	NC_046180.1	9581655	9582164	LOC116927988	NA	-	Gnomon	exon	protein_coding	mRNA;LOC116927988;mediator of RNA polymerase II transcription subunit 13-like, transcript variant X2;2	0
NC_046180.1	9581982	9581983	2.60801e-07	-50.393	NC_046180.1	9581655	9582164	LOC116927988	NA	-	Gnomon	exon	protein_coding	mRNA;LOC116927988;mediator of RNA polymerase II transcription subunit 13-like, transcript variant X2;2	0
NC_046180.1	9582051	9582052	4.2068e-08	-61.0952	NC_046180.1	9581655	9582164	LOC116927988	NA	-	Gnomon	exon	protein_coding	mRNA;LOC116927988;mediator of RNA polymerase II transcription subunit 13-like, transcript variant X2;2	0
NC_046180.1	9605909	9605910	1.04723e-05	-47.5962	NC_046180.1	9605673	9605941	LOC116928007	NA	-	Gnomon	exon	protein_coding	mRNA;LOC116928007;transcription elongation factor SPT4-like;4	0
NC_046180.1	9605924	9605925	5.06837e-06	-45.9486	NC_046180.1	9605673	9605941	LOC116928007	NA	-	Gnomon	exon	protein_coding	mRNA;LOC116928007;transcription elongation factor SPT4-like;4	0
NC_046180.1	9702569	9702570	5.44544e-09	-63.9116	NC_046180.1	9702388	9702603	LOC116926845	NA	-	Gnomon	exon	protein_coding	mRNA;LOC116926845;calcium-binding mitochondrial carrier protein SCaMC-3-like;2	0
NC_046180.1	9702570	9702571	1.00386e-06	-58.84	NC_046180.1	9702388	9702603	LOC116926845	NA	-	Gnomon	exon	protein_coding	mRNA;LOC116926845;calcium-binding mitochondrial carrier protein SCaMC-3-like;2	0
NC_046180.1	9702607	9702608	2.96076e-11	-74.953	NC_046180.1	9702603	9702696	LOC116926845	NA	-	Gnomon	intron	protein_coding	mRNA;LOC116926845;calcium-binding mitochondrial carrier protein SCaMC-3-like;NA	0
NC_046180.1	9702645	9702646	3.76396e-08	-67.1457	NC_046180.1	9702603	9702696	LOC116926845	NA	-	Gnomon	intron	protein_coding	mRNA;LOC116926845;calcium-binding mitochondrial carrier protein SCaMC-3-like;NA	0
NC_046180.1	9730746	9730747	1.40168e-06	-60.9649	NC_046180.1	9730581	9730767	LOC116926840	NA	+	Gnomon	exon	protein_coding	mRNA;LOC116926840;mitochondrial glycine transporter-like, transcript variant X2;4	0
NC_046180.1	9804269	9804270	3.00582e-08	-67.4925	NC_046180.1	9804029	9804440	LOC116926006	NA	+	Gnomon	exon	protein_coding	mRNA;LOC116926006;proteasome subunit alpha type-1-like, transcript variant X2;2	0
NC_046180.1	9804281	9804282	8.48708e-06	-58.1818	NC_046180.1	9804029	9804440	LOC116926006	NA	+	Gnomon	exon	protein_coding	mRNA;LOC116926006;proteasome subunit alpha type-1-like, transcript variant X2;2	0
NC_046180.1	9804290	9804291	2.80399e-08	-67.6794	NC_046180.1	9804029	9804440	LOC116926006	NA	+	Gnomon	exon	protein_coding	mRNA;LOC116926006;proteasome subunit alpha type-1-like, transcript variant X2;2	0
NC_046180.1	9804295	9804296	1.94922e-05	-54.146	NC_046180.1	9804029	9804440	LOC116926006	NA	+	Gnomon	exon	protein_coding	mRNA;LOC116926006;proteasome subunit alpha type-1-like, transcript variant X2;2	0
NC_046180.1	9804311	9804312	1.76431e-07	-64.5233	NC_046180.1	9804029	9804440	LOC116926006	NA	+	Gnomon	exon	protein_coding	mRNA;LOC116926006;proteasome subunit alpha type-1-like, transcript variant X2;2	0
NC_046180.1	9851858	9851859	6.30552e-07	-38.75	NC_046180.1	9851639	9851998	LOC116926021	NA	-	Gnomon	exon	protein_coding	mRNA;LOC116926021;transcriptional adapter 1-like;4	0
NC_046180.1	9851994	9851995	2.44597e-06	-54.0441	NC_046180.1	9851639	9851998	LOC116926021	NA	-	Gnomon	exon	protein_coding	mRNA;LOC116926021;transcriptional adapter 1-like;4	0
NC_046180.1	9888531	9888532	4.85081e-06	-64.8276	NC_046180.1	9888427	9888793	LOC116926028	NA	+	Gnomon	exon	protein_coding	mRNA;LOC116926028;probable tRNA (uracil-O(2)-)-methyltransferase;3	0
NC_046180.1	9888583	9888584	3.07373e-06	-50.2924	NC_046180.1	9888427	9888793	LOC116926028	NA	+	Gnomon	exon	protein_coding	mRNA;LOC116926028;probable tRNA (uracil-O(2)-)-methyltransferase;3	0
NC_046180.1	9942743	9942744	1.72337e-05	-47.7741	NC_046180.1	9942631	9942962	LOC116926040	NA	-	Gnomon	exon	protein_coding	mRNA;LOC116926040;apoptosis-inducing factor 1, mitochondrial-like;3	0
NC_046180.1	9942766	9942767	2.18179e-06	-58.0189	NC_046180.1	9942631	9942962	LOC116926040	NA	-	Gnomon	exon	protein_coding	mRNA;LOC116926040;apoptosis-inducing factor 1, mitochondrial-like;3	0
NC_046180.1	9942767	9942768	5.60243e-06	-49.8026	NC_046180.1	9942631	9942962	LOC116926040	NA	-	Gnomon	exon	protein_coding	mRNA;LOC116926040;apoptosis-inducing factor 1, mitochondrial-like;3	0
NC_046180.1	9942785	9942786	6.12833e-06	-55.4479	NC_046180.1	9942631	9942962	LOC116926040	NA	-	Gnomon	exon	protein_coding	mRNA;LOC116926040;apoptosis-inducing factor 1, mitochondrial-like;3	0
NC_046180.1	9942786	9942787	4.21633e-07	-56.1622	NC_046180.1	9942631	9942962	LOC116926040	NA	-	Gnomon	exon	protein_coding	mRNA;LOC116926040;apoptosis-inducing factor 1, mitochondrial-like;3	0
NC_046180.1	9942860	9942861	1.80717e-09	-64.7314	NC_046180.1	9942631	9942962	LOC116926040	NA	-	Gnomon	exon	protein_coding	mRNA;LOC116926040;apoptosis-inducing factor 1, mitochondrial-like;3	0
NC_046180.1	9942867	9942868	3.23746e-05	-46.3882	NC_046180.1	9942631	9942962	LOC116926040	NA	-	Gnomon	exon	protein_coding	mRNA;LOC116926040;apoptosis-inducing factor 1, mitochondrial-like;3	0
NC_046180.1	9943020	9943021	1.62976e-05	-50.1222	NC_046180.1	9942962	9943025	LOC116926040	NA	-	Gnomon	intron	protein_coding	mRNA;LOC116926040;apoptosis-inducing factor 1, mitochondrial-like;NA	0
NC_046180.1	9989703	9989704	1.94368e-05	-31.9556	NC_046180.1	9989599	9989727	LOC116926069	NA	-	Gnomon	exon	protein_coding	mRNA;LOC116926069;mediator of RNA polymerase II transcription subunit 8-like;3	0
NC_046180.1	10002617	10002618	6.79191e-06	-61.5079	NC_046180.1	10002279	10002684	LOC116926041	NA	-	Gnomon	exon	protein_coding	mRNA;LOC116926041;protein arginine N-methyltransferase 5-like;4	0
NC_046180.1	10002888	10002889	2.53123e-05	-49.0646	NC_046180.1	10002743	10002958	LOC116926041	NA	-	Gnomon	exon	protein_coding	mRNA;LOC116926041;protein arginine N-methyltransferase 5-like;3	0
NC_046180.1	10068387	10068388	7.77156e-15	-71.7941	NC_046180.1	10067712	10068723	LOC116926085	NA	-	Gnomon	exon	protein_coding	mRNA;LOC116926085;methylthioribose-1-phosphate isomerase-like;2	0
NC_046180.1	10068388	10068389	3.33067e-15	-77.5364	NC_046180.1	10067712	10068723	LOC116926085	NA	-	Gnomon	exon	protein_coding	mRNA;LOC116926085;methylthioribose-1-phosphate isomerase-like;2	0
NC_046180.1	10068399	10068400	2.04489e-07	-59.0144	NC_046180.1	10067712	10068723	LOC116926085	NA	-	Gnomon	exon	protein_coding	mRNA;LOC116926085;methylthioribose-1-phosphate isomerase-like;2	0
NC_046180.1	10068416	10068417	6.31928e-09	-66.1075	NC_046180.1	10067712	10068723	LOC116926085	NA	-	Gnomon	exon	protein_coding	mRNA;LOC116926085;methylthioribose-1-phosphate isomerase-like;2	0
NC_046180.1	10068417	10068418	1.51134e-05	-50.7481	NC_046180.1	10067712	10068723	LOC116926085	NA	-	Gnomon	exon	protein_coding	mRNA;LOC116926085;methylthioribose-1-phosphate isomerase-like;2	0
NC_046180.1	10068431	10068432	3.10862e-15	-80.2866	NC_046180.1	10067712	10068723	LOC116926085	NA	-	Gnomon	exon	protein_coding	mRNA;LOC116926085;methylthioribose-1-phosphate isomerase-like;2	0
NC_046180.1	10068432	10068433	1.35293e-08	-61.7756	NC_046180.1	10067712	10068723	LOC116926085	NA	-	Gnomon	exon	protein_coding	mRNA;LOC116926085;methylthioribose-1-phosphate isomerase-like;2	0
NC_046180.1	10068453	10068454	1.51176e-05	-50.2604	NC_046180.1	10067712	10068723	LOC116926085	NA	-	Gnomon	exon	protein_coding	mRNA;LOC116926085;methylthioribose-1-phosphate isomerase-like;2	0
NC_046180.1	10068522	10068523	9.26185e-08	-60.0458	NC_046180.1	10067712	10068723	LOC116926085	NA	-	Gnomon	exon	protein_coding	mRNA;LOC116926085;methylthioribose-1-phosphate isomerase-like;2	0
NC_046180.1	10068530	10068531	3.18348e-05	-47.0111	NC_046180.1	10067712	10068723	LOC116926085	NA	-	Gnomon	exon	protein_coding	mRNA;LOC116926085;methylthioribose-1-phosphate isomerase-like;2	0
NC_046180.1	10094842	10094843	7.71856e-07	-55.4051	NC_046180.1	10094831	10094885	LOC116926191	NA	-	Gnomon	intron	lncRNA	ncRNA;LOC116926191;uncharacterized LOC116926191, transcript variant X3;NA	0
NC_046180.1	10094855	10094856	7.32554e-07	-56.061	NC_046180.1	10094831	10094885	LOC116926191	NA	-	Gnomon	intron	lncRNA	ncRNA;LOC116926191;uncharacterized LOC116926191, transcript variant X3;NA	0
NC_046180.1	10095013	10095014	7.39653e-07	-58.5946	NC_046180.1	10094885	10095077	LOC116926191	NA	-	Gnomon	exon	lncRNA	ncRNA;LOC116926191;uncharacterized LOC116926191, transcript variant X3;3	0
NC_046180.1	10095151	10095152	1.4495e-05	-52.1763	NC_046180.1	10095077	10095160	LOC116926191	NA	-	Gnomon	intron	lncRNA	ncRNA;LOC116926191;uncharacterized LOC116926191, transcript variant X2;NA	0
NC_046180.1	10107512	10107513	3.47489e-06	-57.5172	NC_046180.1	10107616	10107619	LOC116926739	NA	+	Gnomon	start_codon	protein_coding	CDS;LOC116926739;uncharacterized protein LOC116926739;1	104
NC_046180.1	10111802	10111803	2.4807e-06	-55.4934	NC_046180.1	10111757	10111968	LOC116926733	NA	-	Gnomon	exon	protein_coding	mRNA;LOC116926733;protein transport protein Sec61 subunit alpha;3	0
NC_046180.1	10111820	10111821	6.66134e-16	-65.4009	NC_046180.1	10111757	10111968	LOC116926733	NA	-	Gnomon	exon	protein_coding	mRNA;LOC116926733;protein transport protein Sec61 subunit alpha;3	0
NC_046180.1	10111856	10111857	1.13021e-06	-57.6066	NC_046180.1	10111757	10111968	LOC116926733	NA	-	Gnomon	exon	protein_coding	mRNA;LOC116926733;protein transport protein Sec61 subunit alpha;3	0
NC_046180.1	10111979	10111980	5.16161e-07	-48.2722	NC_046180.1	10111968	10112037	LOC116926733	NA	-	Gnomon	intron	protein_coding	mRNA;LOC116926733;protein transport protein Sec61 subunit alpha;NA	0
NC_046180.1	10138021	10138022	4.13158e-07	-60.1389	NC_046180.1	10137918	10138209	LOC116926741	NA	+	Gnomon	exon	protein_coding	mRNA;LOC116926741;uncharacterized LOC116926741;2	0
NC_046181.1	24697	24698	1.72991e-06	-62.8002	NC_046181.1	24408	24705	LOC116928596	NA	+	Gnomon	exon	protein_coding	mRNA;LOC116928596;ribosomal RNA processing protein 36 homolog, transcript variant X2;2	0
NC_046181.1	25823	25824	3.44508e-07	-63.3004	NC_046181.1	25704	25894	LOC116928598	NA	-	Gnomon	exon	protein_coding	mRNA;LOC116928598;39S ribosomal protein L11, mitochondrial-like;2	0
NC_046181.1	30854	30855	1.0511e-09	-69.6687	NC_046181.1	30533	31422	LOC116928590	NA	-	Gnomon	exon	protein_coding	mRNA;LOC116928590;probable ATP-dependent RNA helicase DDX10, transcript variant X2;1	0
NC_046181.1	30855	30856	1.45029e-05	-55.9269	NC_046181.1	30533	31422	LOC116928590	NA	-	Gnomon	exon	protein_coding	mRNA;LOC116928590;probable ATP-dependent RNA helicase DDX10, transcript variant X2;1	0
NC_046181.1	30893	30894	2.65961e-08	-64.708	NC_046181.1	30533	31422	LOC116928590	NA	-	Gnomon	exon	protein_coding	mRNA;LOC116928590;probable ATP-dependent RNA helicase DDX10, transcript variant X2;1	0
NC_046181.1	30954	30955	2.45028e-06	-56.3276	NC_046181.1	30533	31422	LOC116928590	NA	-	Gnomon	exon	protein_coding	mRNA;LOC116928590;probable ATP-dependent RNA helicase DDX10, transcript variant X2;1	0
NC_046181.1	30999	31000	6.51551e-10	-73.9793	NC_046181.1	30533	31422	LOC116928590	NA	-	Gnomon	exon	protein_coding	mRNA;LOC116928590;probable ATP-dependent RNA helicase DDX10, transcript variant X2;1	0
NC_046181.1	31045	31046	7.989e-07	-59.6651	NC_046181.1	30533	31422	LOC116928590	NA	-	Gnomon	exon	protein_coding	mRNA;LOC116928590;probable ATP-dependent RNA helicase DDX10, transcript variant X2;1	0
NC_046181.1	85685	85686	1.05015e-06	-64.3609	NC_046181.1	85434	85756	LOC116929632	NA	-	Gnomon	exon	protein_coding	mRNA;LOC116929632;protein let-418-like;2	0
NC_046181.1	85866	85867	2.56389e-07	-61.7219	NC_046181.1	85833	86415	LOC116929632	NA	-	Gnomon	exon	protein_coding	mRNA;LOC116929632;protein let-418-like;1	0
NC_046181.1	102818	102819	1.70066e-11	-50.463	NC_046181.1	100839	100853	LOC116929636	NA	+	Gnomon	exon	lncRNA	ncRNA;LOC116929636;uncharacterized LOC116929636, transcript variant X2;5	-1966
NC_046181.1	110320	110321	2.60111e-05	-55.7998	NC_046181.1	110312	110401	LOC116929643	NA	+	Gnomon	intron	protein_coding	mRNA;LOC116929643;alpha-1,3-mannosyl-glycoprotein 2-beta-N-acetylglucosaminyltransferase-like;NA	0
NC_046181.1	302650	302651	1.71254e-05	-56.655	NC_046181.1	302644	303356	LOC116928255	NA	+	Gnomon	exon	protein_coding	mRNA;LOC116928255;uncharacterized LOC116928255;2	0
NC_046181.1	344451	344452	1.87983e-08	-68.0804	NC_046181.1	344406	344522	LOC116928254	NA	-	Gnomon	exon	protein_coding	mRNA;LOC116928254;adenylyl cyclase-associated protein 1-like, transcript variant X3;3	0
NC_046181.1	344517	344518	4.50987e-06	-58.5435	NC_046181.1	344406	344522	LOC116928254	NA	-	Gnomon	exon	protein_coding	mRNA;LOC116928254;adenylyl cyclase-associated protein 1-like, transcript variant X3;3	0
NC_046181.1	345656	345657	5.89087e-06	-54.6875	NC_046181.1	345542	345751	LOC116928257	NA	+	Gnomon	exon	protein_coding	mRNA;LOC116928257;beta-1,4-galactosyltransferase 7-like, transcript variant X2;2	0
NC_046181.1	526734	526735	3.45556e-08	-69.843	NC_046181.1	526532	526779	LOC116929824	NA	+	Gnomon	exon	protein_coding	mRNA;LOC116929824;polyadenylate-binding protein 4-like, transcript variant X1;2	0
NC_046181.1	526923	526924	4.19743e-08	-69.3481	NC_046181.1	526837	527310	LOC116929824	NA	+	Gnomon	exon	protein_coding	mRNA;LOC116929824;polyadenylate-binding protein 4-like, transcript variant X2;3	0
NC_046181.1	526926	526927	3.47014e-08	-68.4982	NC_046181.1	526837	527310	LOC116929824	NA	+	Gnomon	exon	protein_coding	mRNA;LOC116929824;polyadenylate-binding protein 4-like, transcript variant X2;3	0
NC_046181.1	558878	558879	8.75087e-07	-53.9732	NC_046181.1	558823	559829	LOC116929830	NA	-	Gnomon	exon	protein_coding	mRNA;LOC116929830;survival of motor neuron-related-splicing factor 30-like;1	0
NC_046181.1	558880	558881	1.74168e-05	-47.8048	NC_046181.1	558823	559829	LOC116929830	NA	-	Gnomon	exon	protein_coding	mRNA;LOC116929830;survival of motor neuron-related-splicing factor 30-like;1	0
NC_046181.1	558938	558939	2.58701e-05	-55.7152	NC_046181.1	558823	559829	LOC116929830	NA	-	Gnomon	exon	protein_coding	mRNA;LOC116929830;survival of motor neuron-related-splicing factor 30-like;1	0
NC_046181.1	579727	579728	2.85986e-05	-51.6084	NC_046181.1	579617	579742	LOC116929827	NA	+	Gnomon	exon	protein_coding	mRNA;LOC116929827;microspherule protein 1-like, transcript variant X5;3	0
NC_046181.1	603157	603158	1.12426e-07	-73.5149	NC_046181.1	603000	603183	LOC116929238	NA	+	Gnomon	exon	protein_coding	mRNA;LOC116929238;NEDD8-activating enzyme E1 regulatory subunit-like;3	0
NC_046181.1	603178	603179	6.62733e-06	-61.7521	NC_046181.1	603000	603183	LOC116929238	NA	+	Gnomon	exon	protein_coding	mRNA;LOC116929238;NEDD8-activating enzyme E1 regulatory subunit-like;3	0
NC_046181.1	711071	711072	5.53095e-06	-53.2452	NC_046181.1	711039	711106	LOC116928522	NA	-	Gnomon	intron	protein_coding	mRNA;LOC116928522;mediator of RNA polymerase II transcription subunit 30-like, transcript variant X2;NA	0
NC_046181.1	725477	725478	1.20092e-05	-54.6154	NC_046181.1	725134	725898	LOC116928915	NA	+	Gnomon	exon	protein_coding	mRNA;LOC116928915;double-stranded RNA-specific editase 1-like;1	0
NC_046181.1	736566	736567	4.55517e-07	-63.0886	NC_046181.1	735969	736828	LOC116928534	NA	+	Gnomon	exon	protein_coding	mRNA;LOC116928534;CTD small phosphatase-like protein 2;1	0
NC_046181.1	755164	755165	2.06522e-05	-52.5567	NC_046181.1	755127	755312	LOC116928533	NA	-	Gnomon	exon	protein_coding	mRNA;LOC116928533;serine/threonine-protein kinase RIO3-like;2	0
NC_046181.1	757125	757126	5.84712e-08	-58.0292	NC_046181.1	756929	757672	LOC116928540	NA	+	Gnomon	exon	protein_coding	mRNA;LOC116928540;E3 ubiquitin-protein ligase UBR5-like;2	0
NC_046181.1	874228	874229	3.67348e-09	-72.1575	NC_046181.1	874058	874350	LOC116929593	NA	-	Gnomon	exon	protein_coding	mRNA;LOC116929593;methyl-CpG-binding domain protein 3-like;2	0
NC_046181.1	942383	942384	1.84589e-06	-61.3946	NC_046181.1	942210	942426	LOC116929603	NA	-	Gnomon	exon	protein_coding	mRNA;LOC116929603;sphingosine-1-phosphate lyase-like, transcript variant X2;4	0
NC_046181.1	949470	949471	1.40261e-09	-75.125	NC_046181.1	949442	949687	LOC116929612	NA	+	Gnomon	exon	protein_coding	mRNA;LOC116929612;zinc finger protein 2 homolog;2	0
NC_046181.1	949471	949472	3.07193e-06	-63.655	NC_046181.1	949442	949687	LOC116929612	NA	+	Gnomon	exon	protein_coding	mRNA;LOC116929612;zinc finger protein 2 homolog;2	0
NC_046181.1	966383	966384	2.05803e-09	-67.1296	NC_046181.1	966229	966412	LOC116929615	NA	+	Gnomon	exon	protein_coding	mRNA;LOC116929615;WD repeat-containing protein WRAP73-like, transcript variant X3;3	0
NC_046181.1	1219790	1219791	1.38053e-05	-56.5331	NC_046181.1	1219520	1234803	LOC116929841	NA	+	Gnomon	intron	protein_coding	mRNA;LOC116929841;cadherin-89D-like;NA	0
NC_046181.1	1294570	1294571	1.95293e-05	-53.0738	NC_046181.1	1294479	1294621	LOC116929854	NA	+	Gnomon	exon	protein_coding	misc_RNA;LOC116929854;tight junction-associated protein 1-like, transcript variant X6;4	0
NC_046181.1	1385005	1385006	2.40112e-06	-61.4693	NC_046181.1	1384552	1385806	LOC116929256	NA	-	Gnomon	exon	protein_coding	mRNA;LOC116929256;LIM domain-containing protein jub-like;1	0
NC_046181.1	1413240	1413241	2.75655e-06	-60.4113	NC_046181.1	1413176	1413566	LOC116929255	NA	-	Gnomon	exon	protein_coding	mRNA;LOC116929255;ATP-dependent RNA helicase DDX55-like, transcript variant X2;4	0
NC_046181.1	1413453	1413454	1.13735e-05	-54.6515	NC_046181.1	1413176	1413566	LOC116929255	NA	-	Gnomon	exon	protein_coding	mRNA;LOC116929255;ATP-dependent RNA helicase DDX55-like, transcript variant X2;4	0
NC_046181.1	1431566	1431567	3.168e-05	-59.8371	NC_046181.1	1431504	1431567	LOC116929275	NA	-	Gnomon	intron	protein_coding	mRNA;LOC116929275;protein LSM12 homolog;NA	0
NC_046181.1	1433380	1433381	2.17149e-05	-62.8383	NC_046181.1	1433279	1433521	LOC116929259	NA	-	Gnomon	exon	protein_coding	mRNA;LOC116929259;tubulin alpha chain, testis-specific-like;6	0
NC_046181.1	1500417	1500418	1.16938e-05	-60.7322	NC_046181.1	1500403	1500424	LOC116929250	NA	+	Gnomon	exon	protein_coding	mRNA;LOC116929250;transcription factor Sp9-like, transcript variant X5;1	0
NC_046181.1	1500418	1500419	8.97325e-06	-58.3213	NC_046181.1	1500403	1500424	LOC116929250	NA	+	Gnomon	exon	protein_coding	mRNA;LOC116929250;transcription factor Sp9-like, transcript variant X5;1	0
NC_046181.1	1500942	1500943	2.2292e-05	-58.9339	NC_046181.1	1500939	1501422	LOC116929250	NA	+	Gnomon	exon	protein_coding	mRNA;LOC116929250;transcription factor Sp9-like, transcript variant X6;4	0
NC_046181.1	1518789	1518790	1.96219e-05	-53.9977	NC_046181.1	1518560	1519101	LOC116929289	NA	-	Gnomon	exon	protein_coding	mRNA;LOC116929289;calcium-independent phospholipase A2-gamma-like;2	0
NC_046181.1	1564795	1564796	3.43302e-06	-58.1731	NC_046181.1	1564183	1565347	LOC116929297	NA	-	Gnomon	exon	protein_coding	mRNA;LOC116929297;FAD synthase-like, transcript variant X4;1	0
NC_046181.1	1595996	1595997	1.08641e-05	-33.4634	NC_046181.1	1595763	1596071	LOC116929314	NA	+	Gnomon	exon	protein_coding	mRNA;LOC116929314;transcription factor A, mitochondrial-like;3	0
NC_046181.1	1595997	1595998	2.40489e-08	-45.9569	NC_046181.1	1595763	1596071	LOC116929314	NA	+	Gnomon	exon	protein_coding	mRNA;LOC116929314;transcription factor A, mitochondrial-like;3	0
NC_046181.1	1596000	1596001	4.92079e-06	-35.2479	NC_046181.1	1595763	1596071	LOC116929314	NA	+	Gnomon	exon	protein_coding	mRNA;LOC116929314;transcription factor A, mitochondrial-like;3	0
NC_046181.1	1642763	1642764	9.03812e-07	-56.4236	NC_046181.1	1642648	1642773	LOC116929320	NA	+	Gnomon	exon	protein_coding	mRNA;LOC116929320;ras-related protein Rab-35-like, transcript variant X2;4	0
NC_046181.1	1646005	1646006	3.02397e-07	-65.7642	NC_046181.1	1645580	1646225	LOC116929310	NA	+	Gnomon	exon	protein_coding	mRNA;LOC116929310;39S ribosomal protein L1, mitochondrial-like;2	0
NC_046181.1	1963942	1963943	2.31837e-05	-65.9226	NC_046181.1	1963782	1964036	LOC116929376	NA	+	Gnomon	exon	protein_coding	mRNA;LOC116929376;thiamin pyrophosphokinase 1-like, transcript variant X7;3	0
NC_046181.1	1966658	1966659	5.42839e-06	-47.4725	NC_046181.1	1965260	1967232	LOC116929372	NA	-	Gnomon	exon	protein_coding	mRNA;LOC116929372;selenocysteine insertion sequence-binding protein 2-like;2	0
NC_046181.1	1967001	1967002	4.26298e-07	-72.4596	NC_046181.1	1965260	1967232	LOC116929372	NA	-	Gnomon	exon	protein_coding	mRNA;LOC116929372;selenocysteine insertion sequence-binding protein 2-like;2	0
NC_046181.1	1993469	1993470	1.57652e-14	-41.3285	NC_046181.1	1993355	1993901	LOC116929393	NA	-	Gnomon	exon	protein_coding	mRNA;LOC116929393;tRNA methyltransferase 10 homolog A-like, transcript variant X1;1	0
NC_046181.1	2028168	2028169	1.55577e-08	-68.6581	NC_046181.1	2028009	2028243	LOC116929395	NA	-	Gnomon	exon	protein_coding	mRNA;LOC116929395;protein arginine N-methyltransferase 1-like;2	0
NC_046181.1	2039468	2039469	3.93122e-07	-58.6298	NC_046181.1	2038878	2039941	LOC116929396	NA	-	Gnomon	exon	protein_coding	mRNA;LOC116929396;uncharacterized LOC116929396;2	0
NC_046181.1	2039469	2039470	1.72379e-06	-58.397	NC_046181.1	2038878	2039941	LOC116929396	NA	-	Gnomon	exon	protein_coding	mRNA;LOC116929396;uncharacterized LOC116929396;2	0
NC_046181.1	2039583	2039584	3.20681e-06	-54.1069	NC_046181.1	2038878	2039941	LOC116929396	NA	-	Gnomon	exon	protein_coding	mRNA;LOC116929396;uncharacterized LOC116929396;2	0
NC_046181.1	2039584	2039585	3.53948e-06	-55.6172	NC_046181.1	2038878	2039941	LOC116929396	NA	-	Gnomon	exon	protein_coding	mRNA;LOC116929396;uncharacterized LOC116929396;2	0
NC_046181.1	2229646	2229647	8.88435e-08	-62.6936	NC_046181.1	2229332	2229919	LOC116928574	NA	-	Gnomon	exon	protein_coding	mRNA;LOC116928574;delta(14)-sterol reductase LBR-like;2	0
NC_046181.1	2231329	2231330	1.15215e-05	-46.0087	NC_046181.1	2230803	2231452	LOC116928610	NA	+	Gnomon	exon	protein_coding	mRNA;LOC116928610;uncharacterized LOC116928610;1	0
NC_046181.1	2461392	2461393	3.31424e-05	-49.2232	NC_046181.1	2461332	2462114	LOC116928559	NA	-	Gnomon	exon	protein_coding	mRNA;LOC116928559;serum response factor-like;1	0
NC_046181.1	2461417	2461418	1.99216e-05	-51.7259	NC_046181.1	2461332	2462114	LOC116928559	NA	-	Gnomon	exon	protein_coding	mRNA;LOC116928559;serum response factor-like;1	0
NC_046181.1	2461418	2461419	6.95778e-06	-55.163	NC_046181.1	2461332	2462114	LOC116928559	NA	-	Gnomon	exon	protein_coding	mRNA;LOC116928559;serum response factor-like;1	0
NC_046181.1	2461590	2461591	1.68662e-05	-53.9893	NC_046181.1	2461332	2462114	LOC116928559	NA	-	Gnomon	exon	protein_coding	mRNA;LOC116928559;serum response factor-like;1	0
NC_046181.1	2461591	2461592	2.60514e-06	-56.3095	NC_046181.1	2461332	2462114	LOC116928559	NA	-	Gnomon	exon	protein_coding	mRNA;LOC116928559;serum response factor-like;1	0
NC_046181.1	2461620	2461621	0	-77.7778	NC_046181.1	2461332	2462114	LOC116928559	NA	-	Gnomon	exon	protein_coding	mRNA;LOC116928559;serum response factor-like;1	0
NC_046181.1	2461621	2461622	6.15045e-10	-64.8665	NC_046181.1	2461332	2462114	LOC116928559	NA	-	Gnomon	exon	protein_coding	mRNA;LOC116928559;serum response factor-like;1	0
NC_046181.1	2461659	2461660	4.80997e-07	-60.5816	NC_046181.1	2461332	2462114	LOC116928559	NA	-	Gnomon	exon	protein_coding	mRNA;LOC116928559;serum response factor-like;1	0
NC_046181.1	2461660	2461661	4.24159e-07	-54.4535	NC_046181.1	2461332	2462114	LOC116928559	NA	-	Gnomon	exon	protein_coding	mRNA;LOC116928559;serum response factor-like;1	0
NC_046181.1	2473086	2473087	1.3939e-05	-63.6275	NC_046181.1	2472987	2473292	LOC116929234	NA	-	Gnomon	exon	protein_coding	mRNA;LOC116929234;ninein-like, transcript variant X3;2	0
NC_046181.1	2473087	2473088	1.63985e-06	-53.2979	NC_046181.1	2472987	2473292	LOC116929234	NA	-	Gnomon	exon	protein_coding	mRNA;LOC116929234;ninein-like, transcript variant X3;2	0
NC_046181.1	2639826	2639827	5.6578e-07	-56.2759	NC_046181.1	2639235	2639940	LOC116928733	NA	-	Gnomon	exon	protein_coding	mRNA;LOC116928733;uncharacterized LOC116928733, transcript variant X1;3	0
NC_046181.1	2639827	2639828	5.12343e-06	-54.9342	NC_046181.1	2639235	2639940	LOC116928733	NA	-	Gnomon	exon	protein_coding	mRNA;LOC116928733;uncharacterized LOC116928733, transcript variant X1;3	0
NC_046181.1	2653011	2653012	2.29233e-06	-52.0175	NC_046181.1	2652059	2653158	LOC116928745	NA	-	Gnomon	exon	protein_coding	mRNA;LOC116928745;leukocyte receptor cluster member 1 homolog;3	0
NC_046181.1	2653044	2653045	9.24463e-11	-74.7222	NC_046181.1	2652059	2653158	LOC116928745	NA	-	Gnomon	exon	protein_coding	mRNA;LOC116928745;leukocyte receptor cluster member 1 homolog;3	0
NC_046181.1	2653049	2653050	1.32272e-12	-75.5723	NC_046181.1	2652059	2653158	LOC116928745	NA	-	Gnomon	exon	protein_coding	mRNA;LOC116928745;leukocyte receptor cluster member 1 homolog;3	0
NC_046181.1	2653145	2653146	8.56037e-09	-57.1704	NC_046181.1	2652059	2653158	LOC116928745	NA	-	Gnomon	exon	protein_coding	mRNA;LOC116928745;leukocyte receptor cluster member 1 homolog;3	0
NC_046181.1	2744786	2744787	1.15274e-08	-68.6027	NC_046181.1	2744651	2744991	LOC116928774	NA	-	Gnomon	exon	protein_coding	mRNA;LOC116928774;apoptosis regulatory protein Siva-like;3	0
NC_046181.1	2965691	2965692	7.31122e-07	-62.418	NC_046181.1	2965503	2965762	LOC116928800	NA	+	Gnomon	exon	protein_coding	mRNA;LOC116928800;zinc finger CCCH domain-containing protein 15 homolog, transcript variant X2;2	0
NC_046181.1	3044681	3044682	2.24657e-08	-66.0185	NC_046181.1	3044449	3045624	LOC116928832	NA	-	Gnomon	exon	protein_coding	mRNA;LOC116928832;uncharacterized LOC116928832, transcript variant X5;12	0
NC_046181.1	3076997	3076998	1.85603e-05	-56.8944	NC_046181.1	3076781	3077554	LOC116928831	NA	+	Gnomon	exon	protein_coding	mRNA;LOC116928831;ATP-binding cassette sub-family D member 2-like, transcript variant X2;2	0
NC_046181.1	3133491	3133492	8.62614e-07	-61.5374	NC_046181.1	3133461	3133544	LOC116928846	NA	-	Gnomon	exon	protein_coding	mRNA;LOC116928846;tubulin alpha-1 chain-like;4	0
NC_046181.1	3184579	3184580	1.42041e-05	-54.5665	NC_046181.1	3184495	3184674	LOC116928842	NA	+	Gnomon	exon	protein_coding	mRNA;LOC116928842;protein wntless-like;3	0
NC_046181.1	3188387	3188388	1.05742e-10	-76.5152	NC_046181.1	3188089	3188628	LOC116928870	NA	+	Gnomon	exon	protein_coding	mRNA;LOC116928870;condensin complex subunit 1-like;2	0
NC_046181.1	3188400	3188401	6.00187e-13	-80.3209	NC_046181.1	3188089	3188628	LOC116928870	NA	+	Gnomon	exon	protein_coding	mRNA;LOC116928870;condensin complex subunit 1-like;2	0
NC_046181.1	3250369	3250370	5.37365e-07	-38.4983	NC_046181.1	3250338	3250490	LOC116928876	NA	-	Gnomon	exon	protein_coding	mRNA;LOC116928876;DNA repair protein RAD52 homolog, transcript variant X2;4	0
NC_046181.1	3266916	3266917	3.62257e-11	-74.6729	NC_046181.1	3266821	3267048	LOC116928887	NA	-	Gnomon	exon	protein_coding	mRNA;LOC116928887;tyrosine-protein kinase ABL1-like;2	0
NC_046181.1	3289046	3289047	2.33217e-07	-62.3148	NC_046181.1	3289006	3289204	LOC116928617	NA	-	Gnomon	exon	protein_coding	mRNA;LOC116928617;60S ribosomal protein L28-like;3	0
NC_046181.1	3289047	3289048	2.30235e-06	-57.6541	NC_046181.1	3289006	3289204	LOC116928617	NA	-	Gnomon	exon	protein_coding	mRNA;LOC116928617;60S ribosomal protein L28-like;3	0
NC_046181.1	3289062	3289063	7.9615e-08	-59.9871	NC_046181.1	3289006	3289204	LOC116928617	NA	-	Gnomon	exon	protein_coding	mRNA;LOC116928617;60S ribosomal protein L28-like;3	0
NC_046181.1	3289411	3289412	1.41493e-05	-60.7721	NC_046181.1	3289382	3289511	LOC116928617	NA	-	Gnomon	exon	protein_coding	mRNA;LOC116928617;60S ribosomal protein L28-like;2	0
NC_046181.1	3433273	3433274	7.85133e-06	-56.7581	NC_046181.1	3433118	3433409	LOC116928946	NA	+	Gnomon	exon	protein_coding	mRNA;LOC116928946;heat shock factor protein-like, transcript variant X7;2	0
NC_046181.1	3474041	3474042	3.21466e-05	-51.5316	NC_046181.1	3473791	3474679	LOC116928945	NA	+	Gnomon	exon	protein_coding	mRNA;LOC116928945;zinc finger protein 2-like;1	0
NC_046181.1	3546782	3546783	2.12433e-06	-38.4187	NC_046181.1	3546464	3547104	LOC116928941	NA	-	Gnomon	exon	protein_coding	mRNA;LOC116928941;U3 small nucleolar ribonucleoprotein protein MPP10-like;2	0
NC_046181.1	3662259	3662260	1.65374e-05	-57.8704	NC_046181.1	3662116	3662339	LOC116929003	NA	+	Gnomon	intron	protein_coding	mRNA;LOC116929003;uncharacterized LOC116929003, transcript variant X3;NA	0
NC_046181.1	3662316	3662317	1.51053e-07	-62.8289	NC_046181.1	3662116	3662339	LOC116929003	NA	+	Gnomon	intron	protein_coding	mRNA;LOC116929003;uncharacterized LOC116929003, transcript variant X3;NA	0
NC_046181.1	3662327	3662328	3.10261e-10	-40.0842	NC_046181.1	3662116	3662339	LOC116929003	NA	+	Gnomon	intron	protein_coding	mRNA;LOC116929003;uncharacterized LOC116929003, transcript variant X3;NA	0
NC_046181.1	3662360	3662361	8.12738e-10	-67.8571	NC_046181.1	3662339	3665340	LOC116929003	NA	+	Gnomon	exon	protein_coding	mRNA;LOC116929003;uncharacterized LOC116929003, transcript variant X5;2	0
NC_046181.1	3662376	3662377	2.46877e-08	-63.8281	NC_046181.1	3662339	3665340	LOC116929003	NA	+	Gnomon	exon	protein_coding	mRNA;LOC116929003;uncharacterized LOC116929003, transcript variant X5;2	0
NC_046181.1	3662423	3662424	1.10163e-11	-71.3333	NC_046181.1	3662339	3665340	LOC116929003	NA	+	Gnomon	exon	protein_coding	mRNA;LOC116929003;uncharacterized LOC116929003, transcript variant X5;2	0
NC_046181.1	3704345	3704346	5.67756e-06	-57.0067	NC_046181.1	3704125	3704402	LOC116929020	NA	-	Gnomon	exon	protein_coding	mRNA;LOC116929020;translation machinery-associated protein 16-like;4	0
NC_046181.1	3704417	3704418	1.82961e-06	-60.4701	NC_046181.1	3704402	3704458	LOC116929020	NA	-	Gnomon	intron	protein_coding	mRNA;LOC116929020;translation machinery-associated protein 16-like;NA	0
NC_046181.1	3704465	3704466	4.59222e-06	-53.2912	NC_046181.1	3704458	3704837	LOC116929020	NA	-	Gnomon	exon	protein_coding	mRNA;LOC116929020;translation machinery-associated protein 16-like;3	0
NC_046181.1	3704474	3704475	6.62877e-06	-51.4286	NC_046181.1	3704458	3704837	LOC116929020	NA	-	Gnomon	exon	protein_coding	mRNA;LOC116929020;translation machinery-associated protein 16-like;3	0
NC_046181.1	3704480	3704481	5.10213e-10	-55.4782	NC_046181.1	3704458	3704837	LOC116929020	NA	-	Gnomon	exon	protein_coding	mRNA;LOC116929020;translation machinery-associated protein 16-like;3	0
NC_046181.1	3704528	3704529	2.85048e-05	-46.0633	NC_046181.1	3704458	3704837	LOC116929020	NA	-	Gnomon	exon	protein_coding	mRNA;LOC116929020;translation machinery-associated protein 16-like;3	0
NC_046181.1	3704595	3704596	2.34285e-06	-56.961	NC_046181.1	3704458	3704837	LOC116929020	NA	-	Gnomon	exon	protein_coding	mRNA;LOC116929020;translation machinery-associated protein 16-like;3	0
NC_046181.1	3704596	3704597	2.5515e-06	-50.2763	NC_046181.1	3704458	3704837	LOC116929020	NA	-	Gnomon	exon	protein_coding	mRNA;LOC116929020;translation machinery-associated protein 16-like;3	0
NC_046181.1	3704607	3704608	7.4131e-06	-55.3701	NC_046181.1	3704458	3704837	LOC116929020	NA	-	Gnomon	exon	protein_coding	mRNA;LOC116929020;translation machinery-associated protein 16-like;3	0
NC_046181.1	3704608	3704609	4.69316e-07	-54.8443	NC_046181.1	3704458	3704837	LOC116929020	NA	-	Gnomon	exon	protein_coding	mRNA;LOC116929020;translation machinery-associated protein 16-like;3	0
NC_046181.1	3704637	3704638	6.17151e-06	-49.3607	NC_046181.1	3704458	3704837	LOC116929020	NA	-	Gnomon	exon	protein_coding	mRNA;LOC116929020;translation machinery-associated protein 16-like;3	0
NC_046181.1	3751669	3751670	8.20752e-08	-56.4467	NC_046181.1	3751511	3752655	LOC116929011	NA	+	Gnomon	exon	protein_coding	mRNA;LOC116929011;E3 ubiquitin-protein ligase SH3RF1-like;2	0
NC_046181.1	3751670	3751671	2.27788e-05	-53.5265	NC_046181.1	3751511	3752655	LOC116929011	NA	+	Gnomon	exon	protein_coding	mRNA;LOC116929011;E3 ubiquitin-protein ligase SH3RF1-like;2	0
NC_046181.1	3755590	3755591	7.30343e-07	-55.2329	NC_046181.1	3755363	3757548	LOC116929032	NA	+	Gnomon	intron	lncRNA	ncRNA;LOC116929032;uncharacterized LOC116929032;NA	0
NC_046181.1	3785039	3785040	2.57953e-08	-61.1169	NC_046181.1	3784905	3785450	LOC116929018	NA	+	Gnomon	exon	protein_coding	mRNA;LOC116929018;sesquipedalian-1-like;3	0
NC_046181.1	3844636	3844637	3.89955e-09	-69.3084	NC_046181.1	3844538	3844784	LOC116929058	NA	+	Gnomon	exon	protein_coding	mRNA;LOC116929058;39S ribosomal protein L37, mitochondrial-like;2	0
NC_046181.1	3844647	3844648	3.02221e-05	-55.9167	NC_046181.1	3844538	3844784	LOC116929058	NA	+	Gnomon	exon	protein_coding	mRNA;LOC116929058;39S ribosomal protein L37, mitochondrial-like;2	0
NC_046181.1	3881551	3881552	2.10447e-05	-50.4032	NC_046181.1	3881470	3881704	LOC116929045	NA	-	Gnomon	intron	protein_coding	mRNA;LOC116929045;dual specificity tyrosine-phosphorylation-regulated kinase 1B-like;NA	0
NC_046181.1	3889589	3889590	7.23337e-08	-65.9148	NC_046181.1	3889478	3889660	LOC116929079	NA	-	Gnomon	exon	protein_coding	mRNA;LOC116929079;maternal B9.10 protein-like;2	0
NC_046181.1	3889632	3889633	1.66357e-06	-57.8973	NC_046181.1	3889478	3889660	LOC116929079	NA	-	Gnomon	exon	protein_coding	mRNA;LOC116929079;maternal B9.10 protein-like;2	0
NC_046181.1	3931128	3931129	8.36883e-06	-53.4251	NC_046181.1	3930499	3930502	LOC116929092	NA	-	Gnomon	start_codon	protein_coding	CDS;LOC116929092;sulfated surface glycoprotein 185-like;1	-627
NC_046181.1	4102152	4102153	1.06471e-10	-71.1494	NC_046181.1	4100333	4102353	LOC116929093	NA	-	Gnomon	exon	protein_coding	mRNA;LOC116929093;neurochondrin homolog;2	0
NC_046181.1	4102285	4102286	5.96307e-06	-59.8267	NC_046181.1	4100333	4102353	LOC116929093	NA	-	Gnomon	exon	protein_coding	mRNA;LOC116929093;neurochondrin homolog;2	0
NC_046181.1	4127211	4127212	2.67754e-06	-58.9612	NC_046181.1	4126438	4130310	LOC116929061	NA	+	Gnomon	intron	protein_coding	mRNA;LOC116929061;uncharacterized LOC116929061;NA	0
NC_046181.1	4297165	4297166	9.70094e-07	-34.5479	NC_046181.1	4300284	4300473	LOC116928275	NA	+	Gnomon	exon	protein_coding	mRNA;LOC116928275;uncharacterized LOC116928275;1	3119
NC_046181.1	4557887	4557888	1.80735e-07	-65.8566	NC_046181.1	4557646	4558298	LOC116928306	NA	+	Gnomon	exon	protein_coding	mRNA;LOC116928306;uncharacterized LOC116928306, transcript variant X2;2	0
NC_046181.1	4576269	4576270	1.90648e-05	-56.157	NC_046181.1	4576107	4576293	LOC116928325	NA	+	Gnomon	exon	protein_coding	mRNA;LOC116928325;lariat debranching enzyme B-like;7	0
NC_046181.1	4609642	4609643	3.28753e-05	-59.4565	NC_046181.1	4607975	4609881	LOC116928287	NA	-	Gnomon	exon	protein_coding	mRNA;LOC116928287;anaphase-promoting complex subunit 4-like, transcript variant X2;2	0
NC_046181.1	4609824	4609825	1.85443e-06	-63.6905	NC_046181.1	4607975	4609881	LOC116928287	NA	-	Gnomon	exon	protein_coding	mRNA;LOC116928287;anaphase-promoting complex subunit 4-like, transcript variant X2;2	0
NC_046181.1	4737513	4737514	1.93301e-05	-59.1001	NC_046181.1	4737470	4737798	LOC116928680	NA	+	Gnomon	exon	protein_coding	mRNA;LOC116928680;focadhesin-like;3	0
NC_046181.1	4861490	4861491	4.45393e-06	-49.5692	NC_046181.1	4861370	4861853	LOC116928623	NA	+	Gnomon	exon	protein_coding	mRNA;LOC116928623;pre-mRNA-splicing factor SYF2-like;2	0
NC_046181.1	4885467	4885468	5.86056e-06	-34.3037	NC_046181.1	4885433	4885550	LOC116928485	NA	+	Gnomon	exon	lncRNA	ncRNA;LOC116928485;uncharacterized LOC116928485, transcript variant X9;11	0
NC_046181.1	5032467	5032468	9.08547e-07	-62.4437	NC_046181.1	5032360	5032656	LOC116928451	NA	+	Gnomon	exon	protein_coding	mRNA;LOC116928451;zinc finger protein ubi-d4 B-like;3	0
NC_046181.1	5032470	5032471	7.27015e-06	-58.9973	NC_046181.1	5032360	5032656	LOC116928451	NA	+	Gnomon	exon	protein_coding	mRNA;LOC116928451;zinc finger protein ubi-d4 B-like;3	0
NC_046181.1	5037819	5037820	9.92094e-06	-60.1767	NC_046181.1	5037769	5037956	LOC116928453	NA	+	Gnomon	exon	protein_coding	mRNA;LOC116928453;uncharacterized LOC116928453;2	0
NC_046181.1	6399000	6399001	1.13362e-05	-53.8618	NC_046181.1	6398935	6399126	LOC116929682	NA	+	Gnomon	exon	protein_coding	mRNA;LOC116929682;UDP-N-acetylglucosamine--peptide N-acetylglucosaminyltransferase 110 kDa subunit-like, transcript variant X2;5	0
NC_046181.1	6462042	6462043	1.50428e-05	-60.1359	NC_046181.1	6461668	6462293	LOC116929688	NA	-	Gnomon	exon	protein_coding	mRNA;LOC116929688;DNA mismatch repair protein Mlh3-like, transcript variant X3;2	0
NC_046181.1	6718755	6718756	1.19458e-05	-50.6778	NC_046181.1	6717695	6719185	LOC116929732	NA	-	Gnomon	exon	protein_coding	mRNA;LOC116929732;uncharacterized LOC116929732;2	0
NC_046181.1	6718854	6718855	5.94465e-06	-61.3049	NC_046181.1	6717695	6719185	LOC116929732	NA	-	Gnomon	exon	protein_coding	mRNA;LOC116929732;uncharacterized LOC116929732;2	0
NC_046181.1	6718879	6718880	2.91931e-05	-54.5306	NC_046181.1	6717695	6719185	LOC116929732	NA	-	Gnomon	exon	protein_coding	mRNA;LOC116929732;uncharacterized LOC116929732;2	0
NC_046181.1	6729564	6729565	3.00052e-09	-68.5108	NC_046181.1	6729539	6729707	LOC116929699	NA	+	Gnomon	exon	protein_coding	mRNA;LOC116929699;guanine nucleotide-binding protein-like 1;3	0
NC_046181.1	6785088	6785089	3.88421e-07	-60.5769	NC_046181.1	6785006	6785366	LOC116929750	NA	-	Gnomon	exon	protein_coding	mRNA;LOC116929750;uncharacterized LOC116929750;2	0
NC_046181.1	6787378	6787379	2.94652e-05	-51.4101	NC_046181.1	6786935	6788590	LOC116929674	NA	+	Gnomon	exon	protein_coding	mRNA;LOC116929674;tuberin-like;1	0
NC_046181.1	6962287	6962288	2.59404e-05	-47.193	NC_046181.1	6962105	6962318	LOC116928396	NA	-	Gnomon	exon	protein_coding	mRNA;LOC116928396;uncharacterized LOC116928396;2	0
NC_046181.1	7072500	7072501	6.41283e-11	-73.2456	NC_046181.1	7072386	7072502	LOC116928267	NA	+	Gnomon	exon	protein_coding	mRNA;LOC116928267;alpha-ketoglutarate-dependent dioxygenase alkB homolog 6-like, transcript variant X2;2	0
NC_046181.1	7073197	7073198	2.42929e-05	-61.0795	NC_046181.1	7073009	7073239	LOC116928268	NA	-	Gnomon	exon	protein_coding	mRNA;LOC116928268;ribonuclease H2 subunit C-like;3	0
NC_046181.1	7073473	7073474	5.45315e-08	-63.7414	NC_046181.1	7073323	7073556	LOC116928268	NA	-	Gnomon	exon	protein_coding	mRNA;LOC116928268;ribonuclease H2 subunit C-like;2	0
NC_046181.1	7084501	7084502	1.90013e-05	-52.1465	NC_046181.1	7084234	7085157	LOC116929888	NA	+	Gnomon	intron	lncRNA	ncRNA;LOC116929888;uncharacterized LOC116929888;NA	0
NC_046181.1	7085710	7085711	2.5305e-07	-24.8489	NC_046181.1	7085663	7085740	LOC116929886	NA	-	Gnomon	exon	protein_coding	mRNA;LOC116929886;organic solute transporter subunit alpha-like;7	0
NC_046181.1	7347959	7347960	1.41633e-05	-50.2536	NC_046181.1	7347930	7348115	LOC116929801	NA	+	Gnomon	exon	protein_coding	mRNA;LOC116929801;dnaJ homolog subfamily A member 1-like;4	0
NC_046181.1	7367894	7367895	5.3804e-07	-69.3388	NC_046181.1	7367843	7367915	LOC116929121	NA	+	Gnomon	exon	protein_coding	mRNA;LOC116929121;protein krasavietz-like;2	0
NC_046181.1	7367906	7367907	1.58971e-05	-62.0903	NC_046181.1	7367843	7367915	LOC116929121	NA	+	Gnomon	exon	protein_coding	mRNA;LOC116929121;protein krasavietz-like;2	0
NC_046181.1	7368002	7368003	3.10956e-05	-31.1083	NC_046181.1	7367970	7368147	LOC116929121	NA	+	Gnomon	exon	protein_coding	mRNA;LOC116929121;protein krasavietz-like;3	0
NC_046181.1	7368253	7368254	2.07619e-06	-66.6667	NC_046181.1	7368214	7368315	LOC116929121	NA	+	Gnomon	exon	protein_coding	mRNA;LOC116929121;protein krasavietz-like;4	0
NC_046181.1	7568275	7568276	1.50962e-06	-34.1795	NC_046181.1	7568215	7568309	LOC116928389	NA	+	Gnomon	exon	protein_coding	mRNA;LOC116928389;splicing factor 45-like, transcript variant X2;3	0
NC_046181.1	7794860	7794861	3.22646e-08	-41.1341	NC_046181.1	7794842	7794985	LOC116929482	NA	+	Gnomon	exon	protein_coding	mRNA;LOC116929482;peptidyl-prolyl cis-trans isomerase-like 1, transcript variant X1;2	0
NC_046181.1	7871140	7871141	6.31558e-08	-64.7263	NC_046181.1	7871105	7871234	LOC116929451	NA	-	Gnomon	exon	protein_coding	mRNA;LOC116929451;F-box/WD repeat-containing protein 1A-like, transcript variant X3;2	0
NC_046181.1	7932307	7932308	4.82014e-06	-56.7183	NC_046181.1	7932212	7932548	LOC116929441	NA	-	Gnomon	intron	protein_coding	mRNA;LOC116929441;TGF-beta receptor type-1-like, transcript variant X5;NA	0
NC_046181.1	8018188	8018189	2.8976e-07	-66.2557	NC_046181.1	8017865	8018833	LOC116929426	NA	-	Gnomon	exon	protein_coding	mRNA;LOC116929426;uncharacterized LOC116929426, transcript variant X4;1	0
NC_046181.1	8124359	8124360	7.80598e-06	-53.0142	NC_046181.1	8124209	8124379	LOC116929494	NA	+	Gnomon	exon	protein_coding	mRNA;LOC116929494;40S ribosomal protein S19-like, transcript variant X2;3	0
NC_046181.1	8124374	8124375	2.10468e-07	-59.7782	NC_046181.1	8124209	8124379	LOC116929494	NA	+	Gnomon	exon	protein_coding	mRNA;LOC116929494;40S ribosomal protein S19-like, transcript variant X2;3	0
NC_046181.1	8124430	8124431	6.80622e-06	-53.4298	NC_046181.1	8124379	8124441	LOC116929494	NA	+	Gnomon	intron	protein_coding	mRNA;LOC116929494;40S ribosomal protein S19-like, transcript variant X2;NA	0
NC_046181.1	8251975	8251976	3.69321e-06	-55.4654	NC_046181.1	8251819	8252023	LOC116929545	NA	+	Gnomon	exon	protein_coding	mRNA;LOC116929545;Golgi reassembly-stacking protein 2-like;3	0
NC_046181.1	8437074	8437075	3.06421e-06	-56.5077	NC_046181.1	8437002	8437479	LOC116929141	NA	-	Gnomon	exon	protein_coding	misc_RNA;LOC116929141;titin-like, transcript variant X2;28	0
NC_046181.1	8563253	8563254	1.0003e-05	-61.9949	NC_046181.1	8563123	8563329	LOC116929148	NA	+	Gnomon	exon	protein_coding	mRNA;LOC116929148;TBC1 domain family member 25-like, transcript variant X3;2	0
NC_046181.1	8608823	8608824	1.50317e-07	-37.6838	NC_046181.1	8608778	8608994	LOC116929175	NA	-	Gnomon	exon	lncRNA	ncRNA;LOC116929175;uncharacterized LOC116929175, transcript variant X1;11	0
NC_046181.1	8676497	8676498	9.09904e-06	-53.5323	NC_046181.1	8676199	8676927	LOC116929206	NA	-	Gnomon	exon	protein_coding	mRNA;LOC116929206;uncharacterized LOC116929206, transcript variant X6;1	0
NC_046181.1	8698847	8698848	2.35109e-06	-60.4808	NC_046181.1	8698786	8698974	LOC116929191	NA	+	Gnomon	exon	protein_coding	mRNA;LOC116929191;pyruvate carboxylase, mitochondrial-like, transcript variant X2;2	0
NC_046181.1	8764104	8764105	5.33008e-06	-34.4372	NC_046181.1	8764060	8764184	LOC116929217	NA	-	Gnomon	exon	lncRNA	ncRNA;LOC116929217;uncharacterized LOC116929217, transcript variant X8;5	0
NC_046181.1	8791279	8791280	6.66832e-09	-63.1772	NC_046181.1	8790928	8791462	LOC116929221	NA	+	Gnomon	exon	protein_coding	mRNA;LOC116929221;protein transport protein Sec24C-like;2	0
NC_046181.1	8835939	8835940	6.18234e-06	-66.2442	NC_046181.1	8835796	8836220	LOC116929230	NA	+	Gnomon	exon	protein_coding	mRNA;LOC116929230;alpha-aminoadipic semialdehyde synthase, mitochondrial-like, transcript variant X2;13	0
NC_046181.1	8856605	8856606	7.79157e-07	-62.6981	NC_046181.1	8855421	8857375	LOC116928352	NA	-	Gnomon	exon	protein_coding	mRNA;LOC116928352;gamma-tubulin complex component 5-like;1	0
NC_046181.1	8871635	8871636	1.78519e-06	-18.7375	NC_046181.1	8871498	8871809	LOC116928357	NA	-	Gnomon	exon	lncRNA	ncRNA;LOC116928357;uncharacterized LOC116928357;4	0
NC_046181.1	8871700	8871701	5.09079e-06	-34.1549	NC_046181.1	8871498	8871809	LOC116928357	NA	-	Gnomon	exon	lncRNA	ncRNA;LOC116928357;uncharacterized LOC116928357;4	0
NC_046181.1	8871752	8871753	5.96375e-06	-36.2131	NC_046181.1	8871498	8871809	LOC116928357	NA	-	Gnomon	exon	lncRNA	ncRNA;LOC116928357;uncharacterized LOC116928357;4	0
NC_046181.1	8871914	8871915	1.89444e-05	-21.7891	NC_046181.1	8871873	8871967	LOC116928357	NA	-	Gnomon	exon	lncRNA	ncRNA;LOC116928357;uncharacterized LOC116928357;3	0
NC_046181.1	8871926	8871927	6.15316e-06	-23.4252	NC_046181.1	8871873	8871967	LOC116928357	NA	-	Gnomon	exon	lncRNA	ncRNA;LOC116928357;uncharacterized LOC116928357;3	0
NC_046181.1	8874951	8874952	3.15494e-05	-43.0527	NC_046181.1	8873664	8875565	LOC116928382	NA	+	Gnomon	exon	lncRNA	ncRNA;LOC116928382;uncharacterized LOC116928382, transcript variant X1;4	0
NC_046181.1	8875024	8875025	1.53499e-12	-67.1588	NC_046181.1	8873664	8875565	LOC116928382	NA	+	Gnomon	exon	lncRNA	ncRNA;LOC116928382;uncharacterized LOC116928382, transcript variant X1;4	0
NC_046181.1	8912531	8912532	1.74807e-05	-53.0318	NC_046181.1	8912357	8912772	LOC116928364	NA	+	Gnomon	exon	protein_coding	mRNA;LOC116928364;probable serine/threonine-protein kinase nek3, transcript variant X3;5	0
NC_046181.1	8978143	8978144	2.09774e-05	-55.4581	NC_046181.1	8977968	8978299	LOC116928365	NA	-	Gnomon	exon	protein_coding	mRNA;LOC116928365;T-complex protein 1 subunit theta-like;3	0
NC_046181.1	8988656	8988657	6.19912e-09	-73.125	NC_046181.1	8988492	8988759	LOC116928366	NA	+	Gnomon	exon	protein_coding	mRNA;LOC116928366;DDB1- and CUL4-associated factor 5-like;3	0
NC_046181.1	8988657	8988658	1.82165e-07	-70.2083	NC_046181.1	8988492	8988759	LOC116928366	NA	+	Gnomon	exon	protein_coding	mRNA;LOC116928366;DDB1- and CUL4-associated factor 5-like;3	0
NC_046181.1	8997489	8997490	2.13188e-06	-45.4592	NC_046181.1	8996627	8997879	LOC116928367	NA	-	Gnomon	exon	protein_coding	mRNA;LOC116928367;uncharacterized LOC116928367;2	0
NC_046182.1	77753	77754	7.88462e-06	-54.6491	NC_046182.1	77604	79068	LOC116931208	NA	+	Gnomon	exon	protein_coding	mRNA;LOC116931208;uncharacterized LOC116931208, transcript variant X7;2	0
NC_046182.1	138705	138706	1.34552e-06	-52.2962	NC_046182.1	138648	138853	LOC116931219	NA	+	Gnomon	exon	protein_coding	mRNA;LOC116931219;prostamide/prostaglandin F synthase-like, transcript variant X3;3	0
NC_046182.1	138726	138727	3.80226e-07	-53.2051	NC_046182.1	138648	138853	LOC116931219	NA	+	Gnomon	exon	protein_coding	mRNA;LOC116931219;prostamide/prostaglandin F synthase-like, transcript variant X3;3	0
NC_046182.1	138762	138763	2.34988e-05	-43.779	NC_046182.1	138648	138853	LOC116931219	NA	+	Gnomon	exon	protein_coding	mRNA;LOC116931219;prostamide/prostaglandin F synthase-like, transcript variant X3;3	0
NC_046182.1	155345	155346	2.16799e-06	-53.6804	NC_046182.1	155278	156833	LOC116931230	NA	+	Gnomon	exon	lncRNA	ncRNA;LOC116931230;uncharacterized LOC116931230, transcript variant X4;3	0
NC_046182.1	179112	179113	4.23337e-06	-28.382	NC_046182.1	178175	178331	LOC116931229	NA	-	Gnomon	exon	protein_coding	mRNA;LOC116931229;mediator of RNA polymerase II transcription subunit 28-like;1	-782
NC_046182.1	203399	203400	1.69642e-06	-60.2622	NC_046182.1	203253	203788	LOC116931238	NA	-	Gnomon	exon	protein_coding	mRNA;LOC116931238;protein SMG9-like;1	0
NC_046182.1	203400	203401	5.48789e-07	-65.4057	NC_046182.1	203253	203788	LOC116931238	NA	-	Gnomon	exon	protein_coding	mRNA;LOC116931238;protein SMG9-like;1	0
NC_046182.1	203402	203403	1.79749e-06	-57.9965	NC_046182.1	203253	203788	LOC116931238	NA	-	Gnomon	exon	protein_coding	mRNA;LOC116931238;protein SMG9-like;1	0
NC_046182.1	203403	203404	3.27157e-05	-54.6737	NC_046182.1	203253	203788	LOC116931238	NA	-	Gnomon	exon	protein_coding	mRNA;LOC116931238;protein SMG9-like;1	0
NC_046182.1	247974	247975	6.99638e-11	-74.9306	NC_046182.1	247911	248228	LOC116930400	NA	+	Gnomon	exon	protein_coding	mRNA;LOC116930400;uncharacterized LOC116930400;2	0
NC_046182.1	247980	247981	6.73373e-08	-71.553	NC_046182.1	247911	248228	LOC116930400	NA	+	Gnomon	exon	protein_coding	mRNA;LOC116930400;uncharacterized LOC116930400;2	0
NC_046182.1	254465	254466	8.96587e-06	-59.5412	NC_046182.1	254278	254494	LOC116930399	NA	+	Gnomon	exon	protein_coding	mRNA;LOC116930399;cathepsin B-like;2	0
NC_046182.1	341305	341306	1.24808e-07	-61.8668	NC_046182.1	341098	341571	LOC116931245	NA	-	Gnomon	exon	protein_coding	mRNA;LOC116931245;putative mediator of RNA polymerase II transcription subunit 26;1	0
NC_046182.1	575003	575004	5.0271e-06	-59.1028	NC_046182.1	574951	575124	LOC116930189	NA	+	Gnomon	exon	protein_coding	mRNA;LOC116930189;vacuolar protein sorting-associated protein 16 homolog, transcript variant X3;2	0
NC_046182.1	591411	591412	1.21827e-05	-62.8322	NC_046182.1	591388	591560	LOC116930198	NA	+	Gnomon	exon	protein_coding	mRNA;LOC116930198;40S ribosomal protein S17-like;3	0
NC_046182.1	639769	639770	4.25533e-11	-72.7229	NC_046182.1	639608	639926	LOC116931241	NA	-	Gnomon	exon	protein_coding	mRNA;LOC116931241;probable RNA-binding protein 19, transcript variant X2;3	0
NC_046182.1	780300	780301	2.46492e-05	-47.3692	NC_046182.1	780157	780750	LOC116930569	NA	-	Gnomon	exon	protein_coding	mRNA;LOC116930569;partner of Y14 and mago-like;3	0
NC_046182.1	780422	780423	2.0452e-05	-50.7488	NC_046182.1	780157	780750	LOC116930569	NA	-	Gnomon	exon	protein_coding	mRNA;LOC116930569;partner of Y14 and mago-like;3	0
NC_046182.1	835353	835354	2.18071e-06	-67.1875	NC_046182.1	835273	835613	LOC116930697	NA	-	Gnomon	exon	protein_coding	mRNA;LOC116930697;uncharacterized LOC116930697, transcript variant X4;3	0
NC_046182.1	877868	877869	1.91244e-06	-30.8382	NC_046182.1	877816	877918	LOC116929969	NA	+	Gnomon	intron	protein_coding	mRNA;LOC116929969;protein NipSnap-like;NA	0
NC_046182.1	888929	888930	3.28297e-08	-66.7149	NC_046182.1	888911	889234	LOC116929974	NA	-	Gnomon	exon	protein_coding	mRNA;LOC116929974;uncharacterized LOC116929974;3	0
NC_046182.1	899134	899135	2.47561e-08	-38.0303	NC_046182.1	898985	899157	LOC116929971	NA	+	Gnomon	exon	protein_coding	mRNA;LOC116929971;V-type proton ATPase subunit B;3	0
NC_046182.1	983450	983451	1.80191e-08	-66.4646	NC_046182.1	982879	983459	LOC116929992	NA	-	Gnomon	exon	protein_coding	mRNA;LOC116929992;uncharacterized LOC116929992;3	0
NC_046182.1	984563	984564	7.61419e-06	-57.4661	NC_046182.1	984250	984819	LOC116929991	NA	-	Gnomon	exon	protein_coding	mRNA;LOC116929991;uncharacterized LOC116929991;2	0
NC_046182.1	984587	984588	1.32186e-08	-73.0392	NC_046182.1	984250	984819	LOC116929991	NA	-	Gnomon	exon	protein_coding	mRNA;LOC116929991;uncharacterized LOC116929991;2	0
NC_046182.1	984588	984589	3.90197e-08	-66.0156	NC_046182.1	984250	984819	LOC116929991	NA	-	Gnomon	exon	protein_coding	mRNA;LOC116929991;uncharacterized LOC116929991;2	0
NC_046182.1	984606	984607	4.54821e-06	-61.1285	NC_046182.1	984250	984819	LOC116929991	NA	-	Gnomon	exon	protein_coding	mRNA;LOC116929991;uncharacterized LOC116929991;2	0
NC_046182.1	984607	984608	3.59969e-07	-59.4307	NC_046182.1	984250	984819	LOC116929991	NA	-	Gnomon	exon	protein_coding	mRNA;LOC116929991;uncharacterized LOC116929991;2	0
NC_046182.1	986050	986051	3.26406e-14	-73.6525	NC_046182.1	985997	986226	LOC116929989	NA	+	Gnomon	exon	protein_coding	mRNA;LOC116929989;ring canal kelch homolog, transcript variant X2;3	0
NC_046182.1	986053	986054	1.06523e-10	-63.3463	NC_046182.1	985997	986226	LOC116929989	NA	+	Gnomon	exon	protein_coding	mRNA;LOC116929989;ring canal kelch homolog, transcript variant X2;3	0
NC_046182.1	1243542	1243543	1.15357e-07	-45.2674	NC_046182.1	1243365	1243655	LOC116930335	NA	+	Gnomon	exon	protein_coding	mRNA;LOC116930335;26S proteasome regulatory subunit 4;2	0
NC_046182.1	1284595	1284596	7.65563e-11	-68.6297	NC_046182.1	1284340	1284597	LOC116930114	NA	+	Gnomon	exon	protein_coding	mRNA;LOC116930114;uncharacterized LOC116930114;9	0
NC_046182.1	1353963	1353964	2.5823e-08	-63.6157	NC_046182.1	1353811	1353990	LOC116930365	NA	-	Gnomon	exon	protein_coding	mRNA;LOC116930365;E3 SUMO-protein ligase NSE2-like, transcript variant X2;3	0
NC_046182.1	1355004	1355005	1.15342e-06	-54.7857	NC_046182.1	1354910	1355040	LOC116930364	NA	+	Gnomon	exon	protein_coding	mRNA;LOC116930364;vacuolar protein sorting-associated protein 72 homolog;2	0
NC_046182.1	1355305	1355306	2.19627e-05	-47.3244	NC_046182.1	1355096	1355356	LOC116930364	NA	+	Gnomon	exon	protein_coding	mRNA;LOC116930364;vacuolar protein sorting-associated protein 72 homolog;3	0
NC_046182.1	1361134	1361135	5.67946e-06	-62.7193	NC_046182.1	1361108	1361323	LOC116930358	NA	+	Gnomon	intron	protein_coding	mRNA;LOC116930358;uncharacterized LOC116930358, transcript variant X3;NA	0
NC_046182.1	1475623	1475624	3.35755e-05	-53.4434	NC_046182.1	1475581	1475644	LOC116929944	NA	+	Gnomon	intron	protein_coding	mRNA;LOC116929944;ATP-binding cassette sub-family A member 7-like, transcript variant X5;NA	0
NC_046182.1	1521323	1521324	1.38673e-07	-58.8501	NC_046182.1	1521322	1521463	LOC116929949	NA	+	Gnomon	exon	protein_coding	mRNA;LOC116929949;ATP-dependent 6-phosphofructokinase-like, transcript variant X6;2	0
NC_046182.1	1527903	1527904	6.08402e-14	-67.23	NC_046182.1	1527794	1527955	LOC116929950	NA	+	Gnomon	intron	protein_coding	mRNA;LOC116929950;CREB-regulated transcription coactivator 1-like, transcript variant X5;NA	0
NC_046182.1	1537178	1537179	8.02524e-07	-61.9408	NC_046182.1	1536306	1537996	LOC116929946	NA	-	Gnomon	exon	protein_coding	mRNA;LOC116929946;histone-lysine N-methyltransferase EHMT2-like;1	0
NC_046182.1	1544148	1544149	1.88195e-07	-62.3993	NC_046182.1	1544125	1544191	LOC116929957	NA	+	Gnomon	intron	protein_coding	mRNA;LOC116929957;transcription initiation factor TFIID subunit 10-like, transcript variant X3;NA	0
NC_046182.1	1551815	1551816	1.43602e-05	-51.913	NC_046182.1	1551126	1551820	LOC116929955	NA	+	Gnomon	exon	protein_coding	mRNA;LOC116929955;nuclear fragile X mental retardation-interacting protein 1-like, transcript variant X2;1	0
NC_046182.1	1586283	1586284	9.1523e-06	-35.6527	NC_046182.1	1583966	1586337	LOC116930849	NA	-	Gnomon	exon	protein_coding	misc_RNA;LOC116930849;scm-like with four MBT domains protein 1, transcript variant X3;4	0
NC_046182.1	1627817	1627818	2.27333e-05	-50.8586	NC_046182.1	1627431	1629035	LOC116930846	NA	+	Gnomon	exon	protein_coding	mRNA;LOC116930846;uncharacterized LOC116930846, transcript variant X4;2	0
NC_046182.1	1630677	1630678	7.06749e-06	-58.1818	NC_046182.1	1630495	1631035	LOC116930901	NA	-	Gnomon	exon	protein_coding	mRNA;LOC116930901;uncharacterized LOC116930901;3	0
NC_046182.1	1699897	1699898	1.70635e-05	-52.277	NC_046182.1	1699021	1700585	LOC116930852	NA	-	Gnomon	exon	protein_coding	mRNA;LOC116930852;alpha-protein kinase 1-like;1	0
NC_046182.1	1700095	1700096	2.10154e-05	-52.3844	NC_046182.1	1699021	1700585	LOC116930852	NA	-	Gnomon	exon	protein_coding	mRNA;LOC116930852;alpha-protein kinase 1-like;1	0
NC_046182.1	1700096	1700097	4.28806e-06	-60.6752	NC_046182.1	1699021	1700585	LOC116930852	NA	-	Gnomon	exon	protein_coding	mRNA;LOC116930852;alpha-protein kinase 1-like;1	0
NC_046182.1	2113871	2113872	3.20518e-06	-61.9821	NC_046182.1	2113606	2113885	LOC116930923	NA	+	Gnomon	intron	protein_coding	mRNA;LOC116930923;F-BAR domain only protein 2-like, transcript variant X6;NA	0
NC_046182.1	2114010	2114011	2.78049e-11	-77.1694	NC_046182.1	2113885	2114198	LOC116930923	NA	+	Gnomon	exon	protein_coding	mRNA;LOC116930923;F-BAR domain only protein 2-like, transcript variant X6;3	0
NC_046182.1	2114011	2114012	5.42698e-09	-67.9139	NC_046182.1	2113885	2114198	LOC116930923	NA	+	Gnomon	exon	protein_coding	mRNA;LOC116930923;F-BAR domain only protein 2-like, transcript variant X6;3	0
NC_046182.1	2200184	2200185	9.53152e-08	-69.8132	NC_046182.1	2199285	2200407	LOC116930939	NA	-	Gnomon	exon	protein_coding	mRNA;LOC116930939;probable cytosolic iron-sulfur protein assembly protein Ciao1, transcript variant X2;2	0
NC_046182.1	2200185	2200186	1.53221e-08	-68.3761	NC_046182.1	2199285	2200407	LOC116930939	NA	-	Gnomon	exon	protein_coding	mRNA;LOC116930939;probable cytosolic iron-sulfur protein assembly protein Ciao1, transcript variant X2;2	0
NC_046182.1	2203657	2203658	2.76245e-07	-63.3929	NC_046182.1	2203572	2203754	LOC116930937	NA	+	Gnomon	exon	protein_coding	mRNA;LOC116930937;2-hydroxyacyl-CoA lyase 1-like;4	0
NC_046182.1	2324955	2324956	5.96596e-07	-65.5141	NC_046182.1	2324937	2325221	LOC116930944	NA	+	Gnomon	exon	protein_coding	mRNA;LOC116930944;small subunit processome component 20 homolog;2	0
NC_046182.1	2325439	2325440	8.49718e-07	-61.6422	NC_046182.1	2325285	2325844	LOC116930944	NA	+	Gnomon	exon	protein_coding	mRNA;LOC116930944;small subunit processome component 20 homolog;3	0
NC_046182.1	2337946	2337947	2.55662e-06	-61.2082	NC_046182.1	2337801	2338479	LOC116930986	NA	-	Gnomon	exon	protein_coding	mRNA;LOC116930986;glutamate--cysteine ligase regulatory subunit-like;4	0
NC_046182.1	2345945	2345946	1.19757e-05	-31.9396	NC_046182.1	2345873	2345972	LOC116931006	NA	+	Gnomon	intron	lncRNA	ncRNA;LOC116931006;uncharacterized LOC116931006;NA	0
NC_046182.1	2377675	2377676	8.27333e-06	-41.9913	NC_046182.1	2377569	2377683	LOC116931010	NA	-	Gnomon	exon	lncRNA	ncRNA;LOC116931010;uncharacterized LOC116931010;3	0
NC_046182.1	2390267	2390268	3.87751e-07	-64.3031	NC_046182.1	2389996	2390872	LOC116930945	NA	-	Gnomon	exon	protein_coding	mRNA;LOC116930945;tyrosine-protein kinase hopscotch-like;1	0
NC_046182.1	2390361	2390362	1.02725e-07	-71.1362	NC_046182.1	2389996	2390872	LOC116930945	NA	-	Gnomon	exon	protein_coding	mRNA;LOC116930945;tyrosine-protein kinase hopscotch-like;1	0
NC_046182.1	2513289	2513290	5.95795e-08	-61.3333	NC_046182.1	2512997	2513484	LOC116931031	NA	-	Gnomon	exon	protein_coding	mRNA;LOC116931031;uncharacterized LOC116931031, transcript variant X2;4	0
NC_046182.1	2513290	2513291	1.79167e-05	-53.1339	NC_046182.1	2512997	2513484	LOC116931031	NA	-	Gnomon	exon	protein_coding	mRNA;LOC116931031;uncharacterized LOC116931031, transcript variant X2;4	0
NC_046182.1	2533403	2533404	6.60153e-06	-62.4561	NC_046182.1	2533379	2533522	LOC116931032	NA	+	Gnomon	exon	protein_coding	mRNA;LOC116931032;E3 ubiquitin-protein ligase RNF144A-like;3	0
NC_046182.1	2554819	2554820	2.10965e-05	-54.3683	NC_046182.1	2554718	2554947	LOC116931049	NA	-	Gnomon	exon	protein_coding	mRNA;LOC116931049;eukaryotic translation initiation factor 2 subunit 1-like;3	0
NC_046182.1	2575769	2575770	7.74151e-07	-63.5432	NC_046182.1	2575539	2576254	LOC116931052	NA	-	Gnomon	exon	protein_coding	mRNA;LOC116931052;THAP domain-containing protein 1-like;2	0
NC_046182.1	2588546	2588547	3.44866e-06	-54.6812	NC_046182.1	2588273	2588561	LOC116931035	NA	+	Gnomon	exon	protein_coding	mRNA;LOC116931035;furin-like protease 2;2	0
NC_046182.1	2588547	2588548	8.99175e-08	-68.1519	NC_046182.1	2588273	2588561	LOC116931035	NA	+	Gnomon	exon	protein_coding	mRNA;LOC116931035;furin-like protease 2;2	0
NC_046182.1	2599070	2599071	3.89154e-06	-60.3571	NC_046182.1	2599041	2599219	LOC116931057	NA	-	Gnomon	exon	protein_coding	mRNA;LOC116931057;40S ribosomal protein S26-like;2	0
NC_046182.1	2599097	2599098	3.40449e-09	-70.2244	NC_046182.1	2599041	2599219	LOC116931057	NA	-	Gnomon	exon	protein_coding	mRNA;LOC116931057;40S ribosomal protein S26-like;2	0
NC_046182.1	2599139	2599140	1.04588e-05	-52.7826	NC_046182.1	2599041	2599219	LOC116931057	NA	-	Gnomon	exon	protein_coding	mRNA;LOC116931057;40S ribosomal protein S26-like;2	0
NC_046182.1	2611502	2611503	2.14819e-06	-61.2956	NC_046182.1	2611422	2611614	LOC116931039	NA	-	Gnomon	intron	protein_coding	mRNA;LOC116931039;E3 ubiquitin-protein ligase TRIM37-like;NA	0
NC_046182.1	2760009	2760010	9.00861e-07	-63.6017	NC_046182.1	2759802	2760112	LOC116931088	NA	-	Gnomon	exon	protein_coding	mRNA;LOC116931088;hsc70-interacting protein-like;2	0
NC_046182.1	2894573	2894574	1.78414e-10	-73.0916	NC_046182.1	2894544	2894604	LOC116931111	NA	-	Gnomon	intron	protein_coding	mRNA;LOC116931111;transmembrane 9 superfamily member 1-like;NA	0
NC_046182.1	2894576	2894577	7.82031e-09	-68.3557	NC_046182.1	2894544	2894604	LOC116931111	NA	-	Gnomon	intron	protein_coding	mRNA;LOC116931111;transmembrane 9 superfamily member 1-like;NA	0
NC_046182.1	2917635	2917636	1.23362e-05	-62.3913	NC_046182.1	2917435	2917716	LOC116931110	NA	-	Gnomon	exon	protein_coding	mRNA;LOC116931110;myotubularin-related protein 9-like;3	0
NC_046182.1	2965985	2965986	2.45421e-10	-74.4186	NC_046182.1	2965981	2966130	LOC116931120	NA	+	Gnomon	exon	protein_coding	mRNA;LOC116931120;short-chain dehydrogenase/reductase family 9C member 7-like;4	0
NC_046182.1	3044117	3044118	2.42029e-05	-52.1139	NC_046182.1	3043844	3044157	LOC116931137	NA	-	Gnomon	exon	protein_coding	mRNA;LOC116931137;cytochrome c oxidase assembly protein COX11, mitochondrial-like;5	0
NC_046182.1	3044144	3044145	5.00266e-13	-69.7973	NC_046182.1	3043844	3044157	LOC116931137	NA	-	Gnomon	exon	protein_coding	mRNA;LOC116931137;cytochrome c oxidase assembly protein COX11, mitochondrial-like;5	0
NC_046182.1	3061563	3061564	1.40982e-06	-62.6381	NC_046182.1	3060772	3061587	LOC116931103	NA	-	Gnomon	exon	protein_coding	mRNA;LOC116931103;uncharacterized LOC116931103;2	0
NC_046182.1	3063448	3063449	5.56597e-08	-58.5006	NC_046182.1	3063406	3063584	LOC116931104	NA	+	Gnomon	exon	protein_coding	mRNA;LOC116931104;protein AF-9-like;2	0
NC_046182.1	3069646	3069647	1.34901e-07	-63.0328	NC_046182.1	3069478	3069806	LOC116931102	NA	-	Gnomon	exon	protein_coding	mRNA;LOC116931102;elongation factor 2;2	0
NC_046182.1	3074440	3074441	3.12922e-05	-36.5741	NC_046182.1	3074180	3074693	LOC116931114	NA	+	Gnomon	exon	protein_coding	mRNA;LOC116931114;nuclear cap-binding protein subunit 3-like;4	0
NC_046182.1	3337873	3337874	6.2084e-07	-59.3904	NC_046182.1	3337602	3337956	LOC116930670	NA	-	Gnomon	exon	lncRNA	ncRNA;LOC116930670;uncharacterized LOC116930670, transcript variant X3;1	0
NC_046182.1	3350788	3350789	4.20995e-08	-75.9848	NC_046182.1	3350553	3350835	LOC116930615	NA	-	Gnomon	exon	protein_coding	mRNA;LOC116930615;histone acetyltransferase KAT2A-like;2	0
NC_046182.1	3375932	3375933	1.67009e-07	-70.356	NC_046182.1	3375693	3376059	LOC116930626	NA	+	Gnomon	intron	protein_coding	mRNA;LOC116930626;T-complex protein 1 subunit epsilon-like;NA	0
NC_046182.1	3408749	3408750	1.91711e-05	-59.1374	NC_046182.1	3408707	3408789	LOC116930650	NA	+	Gnomon	intron	protein_coding	mRNA;LOC116930650;protein CDV3 homolog;NA	0
NC_046182.1	3428552	3428553	1.30398e-05	-38.307	NC_046182.1	3428422	3428721	LOC116930669	NA	+	Gnomon	exon	lncRNA	ncRNA;LOC116930669;uncharacterized LOC116930669;3	0
NC_046182.1	3432398	3432399	1.98913e-05	-45.6697	NC_046182.1	3432365	3432430	LOC116930637	NA	-	Gnomon	intron	protein_coding	mRNA;LOC116930637;uncharacterized LOC116930637, transcript variant X2;NA	0
NC_046182.1	3459671	3459672	1.19683e-07	-59.2308	NC_046182.1	3459627	3459812	LOC116930625	NA	+	Gnomon	exon	protein_coding	mRNA;LOC116930625;synaptic vesicle 2-related protein-like;2	0
NC_046182.1	3515764	3515765	8.75965e-06	-54.9052	NC_046182.1	3515444	3515841	LOC116930643	NA	+	Gnomon	exon	protein_coding	mRNA;LOC116930643;2-acylglycerol O-acyltransferase 2-A-like;3	0
NC_046182.1	3515765	3515766	1.69752e-09	-61.6872	NC_046182.1	3515444	3515841	LOC116930643	NA	+	Gnomon	exon	protein_coding	mRNA;LOC116930643;2-acylglycerol O-acyltransferase 2-A-like;3	0
NC_046182.1	3733572	3733573	4.05847e-09	-62.4607	NC_046182.1	3733565	3733718	LOC116930419	NA	-	Gnomon	exon	protein_coding	mRNA;LOC116930419;RNA-binding protein 5-like, transcript variant X2;2	0
NC_046182.1	3733590	3733591	2.7771e-07	-56.0513	NC_046182.1	3733565	3733718	LOC116930419	NA	-	Gnomon	exon	protein_coding	mRNA;LOC116930419;RNA-binding protein 5-like, transcript variant X2;2	0
NC_046182.1	3882710	3882711	2.84283e-05	-51.5455	NC_046182.1	3882692	3882862	LOC116930370	NA	-	Gnomon	exon	protein_coding	mRNA;LOC116930370;tyrosine-protein phosphatase 69D-like, transcript variant X4;2	0
NC_046182.1	3915271	3915272	2.21759e-06	-61.5534	NC_046182.1	3915051	3915845	LOC116930376	NA	+	Gnomon	exon	protein_coding	mRNA;LOC116930376;protein AATF-like;2	0
NC_046182.1	3967475	3967476	1.76573e-06	-60.6105	NC_046182.1	3967373	3967531	LOC116930389	NA	-	Gnomon	exon	protein_coding	mRNA;LOC116930389;ran-specific GTPase-activating protein-like;3	0
NC_046182.1	5333015	5333016	3.33613e-07	-64.3753	NC_046182.1	5332930	5333296	LOC116930814	NA	-	Gnomon	exon	protein_coding	mRNA;LOC116930814;uncharacterized LOC116930814;9	0
NC_046182.1	5632589	5632590	4.59844e-06	-60.1504	NC_046182.1	5632511	5632736	LOC116930715	NA	+	Gnomon	exon	protein_coding	mRNA;LOC116930715;soma ferritin-like;2	0
NC_046182.1	6833020	6833021	5.34016e-07	-54.4815	NC_046182.1	6832994	6833174	LOC116930130	NA	+	Gnomon	exon	protein_coding	mRNA;LOC116930130;protein FAM50 homolog;1	0
NC_046182.1	6833034	6833035	4.04773e-08	-59.8365	NC_046182.1	6832994	6833174	LOC116930130	NA	+	Gnomon	exon	protein_coding	mRNA;LOC116930130;protein FAM50 homolog;1	0
NC_046182.1	6896063	6896064	1.13939e-05	-62.5	NC_046182.1	6895855	6896109	LOC116930133	NA	-	Gnomon	exon	protein_coding	mRNA;LOC116930133;serine/arginine repetitive matrix protein 2-like, transcript variant X2;2	0
NC_046182.1	6899382	6899383	3.9464e-06	-39.7059	NC_046182.1	6899056	6899421	LOC116930141	NA	+	Gnomon	exon	lncRNA	ncRNA;LOC116930141;uncharacterized LOC116930141, transcript variant X5;2	0
NC_046182.1	6899383	6899384	5.5587e-07	-43.2056	NC_046182.1	6899056	6899421	LOC116930141	NA	+	Gnomon	exon	lncRNA	ncRNA;LOC116930141;uncharacterized LOC116930141, transcript variant X5;2	0
NC_046182.1	7077032	7077033	2.9851e-06	-58.1085	NC_046182.1	7076554	7077194	LOC116930826	NA	+	Gnomon	exon	protein_coding	mRNA;LOC116930826;protein adenylyltransferase SelO, mitochondrial-like;1	0
NC_046182.1	7081046	7081047	1.85629e-05	-55.0515	NC_046182.1	7081018	7081098	LOC116930825	NA	-	Gnomon	exon	protein_coding	mRNA;LOC116930825;G patch domain-containing protein 2-like;2	0
NC_046182.1	7081064	7081065	9.69732e-06	-55.7404	NC_046182.1	7081018	7081098	LOC116930825	NA	-	Gnomon	exon	protein_coding	mRNA;LOC116930825;G patch domain-containing protein 2-like;2	0
NC_046182.1	7214757	7214758	3.02557e-05	-41.4835	NC_046182.1	7214775	7215058	LOC116930254	NA	-	Gnomon	exon	protein_coding	mRNA;LOC116930254;uncharacterized LOC116930254;2	18
NC_046182.1	7222566	7222567	3.97787e-06	-52.4276	NC_046182.1	7222506	7222626	LOC116930256	NA	+	Gnomon	exon	protein_coding	mRNA;LOC116930256;mucin-6-like;3	0
NC_046182.1	7265800	7265801	2.68121e-05	-54.5646	NC_046182.1	7265627	7265988	LOC116930269	NA	-	Gnomon	exon	protein_coding	mRNA;LOC116930269;phosphoserine aminotransferase-like, transcript variant X2;4	0
NC_046182.1	7276856	7276857	4.20686e-07	-61.2963	NC_046182.1	7276277	7276932	LOC116930267	NA	+	Gnomon	intron	protein_coding	mRNA;LOC116930267;orphan steroid hormone receptor 2-like, transcript variant X2;NA	0
NC_046182.1	7326306	7326307	8.72611e-06	-56.8413	NC_046182.1	7326146	7326395	LOC116931353	NA	-	Gnomon	exon	protein_coding	mRNA;LOC116931353;GATOR complex protein NPRL2-like;3	0
NC_046182.1	7326324	7326325	1.70362e-06	-62.2206	NC_046182.1	7326146	7326395	LOC116931353	NA	-	Gnomon	exon	protein_coding	mRNA;LOC116931353;GATOR complex protein NPRL2-like;3	0
NC_046182.1	7326383	7326384	1.06768e-07	-63.3038	NC_046182.1	7326146	7326395	LOC116931353	NA	-	Gnomon	exon	protein_coding	mRNA;LOC116931353;GATOR complex protein NPRL2-like;3	0
NC_046182.1	7329208	7329209	3.35652e-06	-59.7507	NC_046182.1	7329018	7329275	LOC116931361	NA	+	Gnomon	exon	protein_coding	mRNA;LOC116931361;signal recognition particle 19 kDa protein-like;2	0
NC_046182.1	7766012	7766013	4.86625e-06	-63.9237	NC_046182.1	7764853	7765102	LOC116930018	NA	-	Gnomon	exon	protein_coding	mRNA;LOC116930018;splicing factor 3A subunit 3-like;1	-911
NC_046182.1	7766112	7766113	1.2263e-05	-55.8692	NC_046182.1	7764853	7765102	LOC116930018	NA	-	Gnomon	exon	protein_coding	mRNA;LOC116930018;splicing factor 3A subunit 3-like;1	-1011
NC_046182.1	7779094	7779095	5.88934e-06	-48.8971	NC_046182.1	7778719	7780577	LOC116930013	NA	+	Gnomon	exon	protein_coding	mRNA;LOC116930013;E3 ubiquitin-protein ligase SHPRH-like;2	0
NC_046182.1	7940009	7940010	3.14934e-07	-65.5442	NC_046182.1	7939759	7940213	LOC116930688	NA	-	Gnomon	exon	protein_coding	mRNA;LOC116930688;DNA fragmentation factor subunit alpha-like;2	0
NC_046182.1	8021065	8021066	3.93578e-07	-64.4717	NC_046182.1	8020728	8021224	LOC116930062	NA	-	Gnomon	exon	protein_coding	mRNA;LOC116930062;TGF-beta-activated kinase 1 and MAP3K7-binding protein 2-like, transcript variant X3;3	0
NC_046182.1	8021073	8021074	1.16535e-05	-54.1667	NC_046182.1	8020728	8021224	LOC116930062	NA	-	Gnomon	exon	protein_coding	mRNA;LOC116930062;TGF-beta-activated kinase 1 and MAP3K7-binding protein 2-like, transcript variant X3;3	0
NC_046182.1	8021092	8021093	3.13378e-05	-57.4388	NC_046182.1	8020728	8021224	LOC116930062	NA	-	Gnomon	exon	protein_coding	mRNA;LOC116930062;TGF-beta-activated kinase 1 and MAP3K7-binding protein 2-like, transcript variant X3;3	0
NC_046182.1	8021113	8021114	3.25763e-05	-48.0711	NC_046182.1	8020728	8021224	LOC116930062	NA	-	Gnomon	exon	protein_coding	mRNA;LOC116930062;TGF-beta-activated kinase 1 and MAP3K7-binding protein 2-like, transcript variant X3;3	0
NC_046182.1	8021114	8021115	2.02711e-05	-47.1557	NC_046182.1	8020728	8021224	LOC116930062	NA	-	Gnomon	exon	protein_coding	mRNA;LOC116930062;TGF-beta-activated kinase 1 and MAP3K7-binding protein 2-like, transcript variant X3;3	0
NC_046182.1	8039770	8039771	4.34368e-06	-29.7896	NC_046182.1	8039090	8041806	LOC116930077	NA	+	Gnomon	exon	lncRNA	ncRNA;LOC116930077;uncharacterized LOC116930077;11	0
NC_046182.1	8040173	8040174	1.03949e-09	-73.7995	NC_046182.1	8039090	8041806	LOC116930077	NA	+	Gnomon	exon	lncRNA	ncRNA;LOC116930077;uncharacterized LOC116930077;11	0
NC_046182.1	8048653	8048654	5.1699e-08	-72.4214	NC_046182.1	8048455	8048685	LOC116930076	NA	+	Gnomon	exon	protein_coding	mRNA;LOC116930076;signal recognition particle 54 kDa protein-like;3	0
NC_046182.1	8086402	8086403	3.31641e-05	-46.9114	NC_046182.1	8086373	8086427	LOC116930084	NA	+	Gnomon	exon	protein_coding	mRNA;LOC116930084;uncharacterized LOC116930084, transcript variant X2;5	0
NC_046182.1	8086408	8086409	1.44398e-06	-42.7508	NC_046182.1	8086373	8086427	LOC116930084	NA	+	Gnomon	exon	protein_coding	mRNA;LOC116930084;uncharacterized LOC116930084, transcript variant X2;5	0
NC_046182.1	8139206	8139207	3.21553e-05	-62.128	NC_046182.1	8139187	8139243	LOC116930297	NA	+	Gnomon	intron	protein_coding	mRNA;LOC116930297;A-kinase anchor protein 7-like, transcript variant X2;NA	0
NC_046182.1	8139422	8139423	1.12784e-05	-59.3352	NC_046182.1	8139380	8139447	LOC116930297	NA	+	Gnomon	intron	protein_coding	mRNA;LOC116930297;A-kinase anchor protein 7-like, transcript variant X2;NA	0
NC_046182.1	8181734	8181735	4.78582e-07	-58.8854	NC_046182.1	8181576	8181756	LOC116930291	NA	+	Gnomon	exon	protein_coding	mRNA;LOC116930291;phosphoethanolamine N-methyltransferase-like;5	0
NC_046182.1	8181958	8181959	3.43711e-06	-53.9082	NC_046182.1	8181819	8182008	LOC116930291	NA	+	Gnomon	exon	protein_coding	mRNA;LOC116930291;phosphoethanolamine N-methyltransferase-like;6	0
NC_046182.1	8191637	8191638	1.53434e-06	-64.4444	NC_046182.1	8191628	8193729	LOC116930302	NA	-	Gnomon	exon	lncRNA	ncRNA;LOC116930302;uncharacterized LOC116930302;2	0
NC_046182.1	8252210	8252211	6.27386e-08	-67.3214	NC_046182.1	8251353	8252357	LOC116930146	NA	-	Gnomon	exon	protein_coding	mRNA;LOC116930146;uncharacterized LOC116930146;2	0
NC_046182.1	8253831	8253832	2.20721e-05	-40.7713	NC_046182.1	8253633	8253840	LOC116930148	NA	+	Gnomon	exon	protein_coding	mRNA;LOC116930148;scaffold protein salvador-like;3	0
NC_046182.1	8284959	8284960	1.656e-05	-58.3719	NC_046182.1	8284850	8284964	LOC116930166	NA	-	Gnomon	intron	protein_coding	mRNA;LOC116930166;ubiquitin-like protein FUBI, transcript variant X2;NA	0
NC_046182.1	8286728	8286729	1.19474e-05	-44.6279	NC_046182.1	8286660	8286848	LOC116930165	NA	-	Gnomon	exon	protein_coding	mRNA;LOC116930165;eukaryotic translation initiation factor 1A, Y-chromosomal-like;2	0
NC_046182.1	8288893	8288894	2.93342e-05	-53.8202	NC_046182.1	8288808	8288951	LOC116930151	NA	-	Gnomon	exon	protein_coding	mRNA;LOC116930151;polycomb protein EED-like;2	0
NC_046182.1	8288900	8288901	2.2505e-06	-59.5022	NC_046182.1	8288808	8288951	LOC116930151	NA	-	Gnomon	exon	protein_coding	mRNA;LOC116930151;polycomb protein EED-like;2	0
NC_046183.1	3264	3265	1.66107e-10	-74.8656	NC_046183.1	3216	3453	LOC116932271	NA	-	Gnomon	exon	protein_coding	mRNA;LOC116932271;mitochondrial inner membrane protein OXA1L-like;2	0
NC_046183.1	3269	3270	9.60094e-07	-68.7603	NC_046183.1	3216	3453	LOC116932271	NA	-	Gnomon	exon	protein_coding	mRNA;LOC116932271;mitochondrial inner membrane protein OXA1L-like;2	0
NC_046183.1	19170	19171	2.22045e-15	-68.3036	NC_046183.1	19143	19233	LOC116932270	NA	+	Gnomon	exon	protein_coding	mRNA;LOC116932270;armadillo repeat-containing protein 8-like, transcript variant X2;4	0
NC_046183.1	19178	19179	1.21729e-08	-60.4463	NC_046183.1	19143	19233	LOC116932270	NA	+	Gnomon	exon	protein_coding	mRNA;LOC116932270;armadillo repeat-containing protein 8-like, transcript variant X2;4	0
NC_046183.1	19207	19208	9.5635e-06	-57.6446	NC_046183.1	19143	19233	LOC116932270	NA	+	Gnomon	exon	protein_coding	mRNA;LOC116932270;armadillo repeat-containing protein 8-like, transcript variant X2;4	0
NC_046183.1	27643	27644	1.05915e-06	-50.5856	NC_046183.1	27170	27842	LOC116932274	NA	-	Gnomon	exon	lncRNA	ncRNA;LOC116932274;uncharacterized LOC116932274, transcript variant X2;2	0
NC_046183.1	27859	27860	2.82012e-06	-45.3069	NC_046183.1	27842	27899	LOC116932274	NA	-	Gnomon	intron	lncRNA	ncRNA;LOC116932274;uncharacterized LOC116932274, transcript variant X2;NA	0
NC_046183.1	34801	34802	1.27059e-06	-45.1908	NC_046183.1	36796	36848	LOC116931892	NA	-	Gnomon	exon	protein_coding	mRNA;LOC116931892;dynein beta chain, ciliary-like, transcript variant X1;43	1995
NC_046183.1	37968	37969	2.00993e-07	-46.4286	NC_046183.1	37716	38058	LOC116931892	NA	-	Gnomon	intron	protein_coding	mRNA;LOC116931892;dynein beta chain, ciliary-like, transcript variant X2;NA	0
NC_046183.1	37996	37997	4.90165e-06	-48.0469	NC_046183.1	37716	38058	LOC116931892	NA	-	Gnomon	intron	protein_coding	mRNA;LOC116931892;dynein beta chain, ciliary-like, transcript variant X2;NA	0
NC_046183.1	40364	40365	1.36697e-05	-59.1139	NC_046183.1	40310	40378	LOC116931903	NA	+	Gnomon	intron	protein_coding	mRNA;LOC116931903;uncharacterized LOC116931903, transcript variant X1;NA	0
NC_046183.1	58613	58614	1.56068e-05	-60.4355	NC_046183.1	58367	58660	LOC116931899	NA	-	Gnomon	exon	protein_coding	mRNA;LOC116931899;BRISC and BRCA1-A complex member 2-like, transcript variant X2;2	0
NC_046183.1	60163	60164	3.23089e-09	-64.3725	NC_046183.1	59370	60359	LOC116931896	NA	-	Gnomon	exon	protein_coding	mRNA;LOC116931896;uncharacterized LOC116931896;4	0
NC_046183.1	60178	60179	4.80625e-10	-73.7664	NC_046183.1	59370	60359	LOC116931896	NA	-	Gnomon	exon	protein_coding	mRNA;LOC116931896;uncharacterized LOC116931896;4	0
NC_046183.1	60179	60180	8.79243e-07	-59.0112	NC_046183.1	59370	60359	LOC116931896	NA	-	Gnomon	exon	protein_coding	mRNA;LOC116931896;uncharacterized LOC116931896;4	0
NC_046183.1	112903	112904	1.11919e-06	-60.1538	NC_046183.1	64936	113042	LOC116931893	NA	-	Gnomon	intron	protein_coding	mRNA;LOC116931893;uncharacterized LOC116931893;NA	0
NC_046183.1	114664	114665	1.82299e-13	-79.6519	NC_046183.1	114644	114712	LOC116931900	NA	+	Gnomon	intron	protein_coding	mRNA;LOC116931900;aldo-keto reductase family 1 member B1-like;NA	0
NC_046183.1	116338	116339	2.17477e-05	-54.3831	NC_046183.1	116325	116662	LOC116931898	NA	+	Gnomon	intron	protein_coding	mRNA;LOC116931898;aldo-keto reductase family 1 member B1-like, transcript variant X6;NA	0
NC_046183.1	153637	153638	4.22454e-07	-55.7476	NC_046183.1	151907	152872	LOC116932314	NA	+	Gnomon	exon	protein_coding	mRNA;LOC116932314;serine/arginine repetitive matrix protein 1-like, transcript variant X2;10	-766
NC_046183.1	153687	153688	3.6786e-08	-62.1037	NC_046183.1	151907	152872	LOC116932314	NA	+	Gnomon	exon	protein_coding	mRNA;LOC116932314;serine/arginine repetitive matrix protein 1-like, transcript variant X2;10	-816
NC_046183.1	153709	153710	1.27855e-10	-66.0075	NC_046183.1	151907	152872	LOC116932314	NA	+	Gnomon	exon	protein_coding	mRNA;LOC116932314;serine/arginine repetitive matrix protein 1-like, transcript variant X2;10	-838
NC_046183.1	153724	153725	3.7722e-06	-56.7308	NC_046183.1	151907	152872	LOC116932314	NA	+	Gnomon	exon	protein_coding	mRNA;LOC116932314;serine/arginine repetitive matrix protein 1-like, transcript variant X2;10	-853
NC_046183.1	178736	178737	1.16091e-05	-52.0833	NC_046183.1	178462	178825	LOC116932316	NA	-	Gnomon	exon	protein_coding	mRNA;LOC116932316;N-glycosylase/DNA lyase-like;2	0
NC_046183.1	188244	188245	3.30222e-05	-58.561	NC_046183.1	187836	188288	LOC116932319	NA	-	Gnomon	exon	protein_coding	mRNA;LOC116932319;programmed cell death protein 10-like, transcript variant X1;3	0
NC_046183.1	188675	188676	1.59933e-08	-69.8282	NC_046183.1	188363	188690	LOC116932319	NA	-	Gnomon	exon	protein_coding	mRNA;LOC116932319;programmed cell death protein 10-like, transcript variant X1;2	0
NC_046183.1	188708	188709	3.09976e-05	-57.2581	NC_046183.1	188690	189021	LOC116932319	NA	-	Gnomon	intron	protein_coding	mRNA;LOC116932319;programmed cell death protein 10-like, transcript variant X1;NA	0
NC_046183.1	241608	241609	1.94989e-07	-60.3786	NC_046183.1	241431	241702	LOC116931733	NA	-	Gnomon	exon	protein_coding	mRNA;LOC116931733;partitioning defective 3 homolog, transcript variant X3;2	0
NC_046183.1	413028	413029	3.96914e-07	-58.3602	NC_046183.1	410566	412286	LOC116931671	NA	+	Gnomon	exon	protein_coding	mRNA;LOC116931671;Kv channel-interacting protein 4-like, transcript variant X6;7	-743
NC_046183.1	415692	415693	2.05034e-05	-49.1494	NC_046183.1	415508	417649	LOC116931664	NA	+	Gnomon	exon	protein_coding	mRNA;LOC116931664;dedicator of cytokinesis protein 1-like;2	0
NC_046183.1	486444	486445	4.78348e-06	-37.4924	NC_046183.1	485606	487036	LOC116932794	NA	+	Gnomon	exon	protein_coding	mRNA;LOC116932794;protein roadkill-like, transcript variant X2;1	0
NC_046183.1	512533	512534	8.686e-07	-60.8018	NC_046183.1	509288	512742	LOC116932302	NA	-	Gnomon	exon	protein_coding	mRNA;LOC116932302;disco-interacting protein 2 homolog C-like;1	0
NC_046183.1	512642	512643	5.51083e-06	-60.6481	NC_046183.1	509288	512742	LOC116932302	NA	-	Gnomon	exon	protein_coding	mRNA;LOC116932302;disco-interacting protein 2 homolog C-like;1	0
NC_046183.1	512754	512755	6.61221e-06	-54.7955	NC_046183.1	509288	512742	LOC116932302	NA	-	Gnomon	exon	protein_coding	mRNA;LOC116932302;disco-interacting protein 2 homolog C-like;1	-13
NC_046183.1	556463	556464	6.29602e-06	-63.0079	NC_046183.1	556410	556603	LOC116932543	NA	+	Gnomon	exon	protein_coding	mRNA;LOC116932543;zinc transporter ZIP14-like, transcript variant X2;3	0
NC_046183.1	568268	568269	1.92996e-05	-49.8406	NC_046183.1	568128	568547	LOC116932544	NA	-	Gnomon	exon	protein_coding	mRNA;LOC116932544;zinc finger and BTB domain-containing protein 7B-like;4	0
NC_046183.1	740189	740190	1.1865e-05	-52.9762	NC_046183.1	740081	740275	LOC116932612	NA	-	Gnomon	exon	protein_coding	mRNA;LOC116932612;eukaryotic translation initiation factor 4E-like;2	0
NC_046183.1	743631	743632	2.77429e-05	-48.1675	NC_046183.1	743473	743671	LOC116932558	NA	+	Gnomon	intron	protein_coding	mRNA;LOC116932558;zinc finger SWIM domain-containing protein 8-like;NA	0
NC_046183.1	757513	757514	2.9802e-05	-46.7647	NC_046183.1	757293	757932	LOC116932584	NA	+	Gnomon	exon	protein_coding	mRNA;LOC116932584;keratin, type II cytoskeletal 1-like;2	0
NC_046183.1	757551	757552	5.12657e-06	-54.2364	NC_046183.1	757293	757932	LOC116932584	NA	+	Gnomon	exon	protein_coding	mRNA;LOC116932584;keratin, type II cytoskeletal 1-like;2	0
NC_046183.1	757576	757577	1.50273e-05	-45.6818	NC_046183.1	757293	757932	LOC116932584	NA	+	Gnomon	exon	protein_coding	mRNA;LOC116932584;keratin, type II cytoskeletal 1-like;2	0
NC_046183.1	765555	765556	9.63452e-13	-52.0413	NC_046183.1	765465	765639	LOC116932625	NA	-	Gnomon	exon	lncRNA	ncRNA;LOC116932625;uncharacterized LOC116932625;3	0
[truncated: 234 more rows]
