# Supplementary material for: Environmentally induced DNA methylation is inherited across generations in an aquatic keystone species
Source: iScience. 2022 Apr 25;25(5):104303. doi: 10.1016/j.isci.2022.104303 (PMC9097707; doi:10.1016/j.isci.2022.104303)
Supplement: Supplementary file 8 — Table S7. Annotation of transgenerational DMPs for stressor microcystin, related to Figure 4 [file mmc8.xlsx]

## Sheet: Table S7
#Table S7 - Annotation of transgenerational DMPs for stressor microcystin, related to Figure 4.
5% FDR transgen DMPs									overlapping feature annotation
chr	start	end	F1 p value	F1 methylation difference from control	F2 p value	F2 methylation difference from control	F4 p value	F4 methylation difference from control	chr	start	end	gene_id	score	strand	source	feature	gene_biotype	gbkey ; gene ; product ; exon_number	distance.in.bp_of_DMPs_from_feature
NC_046174.1	808552	808553	1.32107e-07	43.9062	2.85251e-06	38.3759	1.296e-06	40.8788	NC_046174.1	808348	808644	LOC116920732	NA	-	Gnomon	exon	protein_coding	mRNA;LOC116920732;UPF0545 protein C22orf39 homolog;4	0
NC_046174.1	877042	877043	2.89232e-08	-32.108	5.60651e-09	-32.4389	1.09702e-08	-32.2924	NC_046174.1	876746	877061	LOC116919113	NA	-	Gnomon	exon	protein_coding	mRNA;LOC116919113;nucleolar complex protein 4 homolog;2	0
NC_046174.1	877043	877044	3.80577e-08	-30.3651	8.01929e-08	-30.2013	2.87249e-06	-29.3355	NC_046174.1	876746	877061	LOC116919113	NA	-	Gnomon	exon	protein_coding	mRNA;LOC116919113;nucleolar complex protein 4 homolog;2	0
NC_046174.1	2462377	2462378	1.0896e-11	50.5744	0	56.1299	1.55431e-15	53.4647	NC_046174.1	2462361	2462503	LOC116927477	NA	+	Gnomon	exon	protein_coding	mRNA;LOC116927477;protein jagunal-like, transcript variant X2;2	0
NC_046174.1	2462378	2462379	0	52.3653	0	53.5809	0	54.4648	NC_046174.1	2462361	2462503	LOC116927477	NA	+	Gnomon	exon	protein_coding	mRNA;LOC116927477;protein jagunal-like, transcript variant X2;2	0
NC_046174.1	2462623	2462624	1.88163e-06	-32.987	2.42891e-08	-35.3084	1.97968e-10	-37.1537	NC_046174.1	2462564	2462780	LOC116927477	NA	+	Gnomon	exon	protein_coding	mRNA;LOC116927477;protein jagunal-like, transcript variant X2;3	0
NC_046174.1	2462631	2462632	2.03242e-06	-29.8213	5.42374e-07	-30.4704	3.62137e-07	-30.5128	NC_046174.1	2462564	2462780	LOC116927477	NA	+	Gnomon	exon	protein_coding	mRNA;LOC116927477;protein jagunal-like, transcript variant X2;3	0
NC_046174.1	2462634	2462635	2.7825e-08	-33.4512	8.9887e-11	-35.4995	5.44802e-11	-35.5727	NC_046174.1	2462564	2462780	LOC116927477	NA	+	Gnomon	exon	protein_coding	mRNA;LOC116927477;protein jagunal-like, transcript variant X2;3	0
NC_046174.1	2462646	2462647	4.88721e-07	-34.6333	6.33897e-11	-38.5789	6.02949e-11	-38.5789	NC_046174.1	2462564	2462780	LOC116927477	NA	+	Gnomon	exon	protein_coding	mRNA;LOC116927477;protein jagunal-like, transcript variant X2;3	0
NC_046174.1	3899149	3899150	9.76939e-10	50.2493	2.29128e-11	51.7542	2.64964e-11	52.3558	NC_046174.1	3899140	3899724	LOC116925517	NA	+	Gnomon	exon	protein_coding	mRNA;LOC116925517;alpha-(1,6)-fucosyltransferase-like;2	0
NC_046174.1	6016899	6016900	0	55.7525	2.35367e-14	53.4226	6.66134e-16	55.2039	NC_046174.1	6016890	6017035	LOC116928387	NA	+	Gnomon	exon	protein_coding	mRNA;LOC116928387;interleukin-1 receptor-associated kinase 4-like, transcript variant X4;11	0
NC_046174.1	6397714	6397715	1.29559e-11	-40.2279	2.10498e-12	-40.5964	1.0575e-09	-38.4918	NC_046174.1	6397709	6397902	LOC116928566	NA	-	Gnomon	exon	protein_coding	mRNA;LOC116928566;double-strand-break repair protein rad21 homolog;3	0
NC_046174.1	6397730	6397731	1.13243e-14	-42.6736	1.11022e-15	-42.9755	2.27895e-11	-40.6534	NC_046174.1	6397709	6397902	LOC116928566	NA	-	Gnomon	exon	protein_coding	mRNA;LOC116928566;double-strand-break repair protein rad21 homolog;3	0
NC_046174.1	6397743	6397744	5.13304e-08	-37.5771	2.44249e-15	-42.8246	1.49798e-11	-40.654	NC_046174.1	6397709	6397902	LOC116928566	NA	-	Gnomon	exon	protein_coding	mRNA;LOC116928566;double-strand-break repair protein rad21 homolog;3	0
NC_046174.1	6512647	6512648	3.82769e-07	41.0714	3.49885e-06	39.7811	4.05779e-08	43.0069	NC_046174.1	6512635	6512692	LOC116929132	NA	+	Gnomon	intron	protein_coding	mRNA;LOC116929132;60S ribosomal protein L19-like;NA	0
NC_046174.1	6546298	6546299	6.80449e-10	-39.2493	3.23963e-13	-40.8245	1.93565e-09	-38.1908	NC_046174.1	6546243	6546307	LOC116932797	NA	-	Gnomon	exon	protein_coding	mRNA;LOC116932797;elongation factor 1-gamma-like;3	0
NC_046174.1	8447727	8447728	2.4784e-07	-29.8583	5.90437e-07	-29.6252	2.08257e-07	-29.8583	NC_046174.1	8447494	8447877	LOC116917635	NA	-	Gnomon	exon	protein_coding	mRNA;LOC116917635;frizzled-1-like;2	0
NC_046174.1	9013012	9013013	3.50799e-11	-32.7652	2.53114e-09	-31.3875	8.17579e-11	-32.6163	NC_046174.1	9012971	9013526	LOC116930624	NA	+	Gnomon	exon	protein_coding	mRNA;LOC116930624;uncharacterized protein C16C10.8-like;5	0
NC_046174.1	9428953	9428954	7.2868e-07	-44.2949	1.25699e-07	-41.6812	1.9984e-15	-59.736	NC_046174.1	9428901	9428991	LOC116930044	NA	-	Gnomon	exon	protein_coding	mRNA;LOC116930044;G1/S-specific cyclin-D2-like;2	0
NC_046174.1	11639149	11639150	1.51431e-08	42.9676	3.2076e-07	40.0932	1.42664e-09	42.7118	NC_046174.1	11638759	11639344	LOC116931736	NA	-	Gnomon	exon	protein_coding	mRNA;LOC116931736;proline-rich nuclear receptor coactivator 2-like;2	0
NC_046174.1	11639150	11639151	0	50.156	8.35592e-08	42.162	4.82745e-11	45.3224	NC_046174.1	11638759	11639344	LOC116931736	NA	-	Gnomon	exon	protein_coding	mRNA;LOC116931736;proline-rich nuclear receptor coactivator 2-like;2	0
NC_046174.1	11969150	11969151	9.98931e-07	-33.3249	3.00224e-10	-36.4478	1.13885e-09	-36.182	NC_046174.1	11968426	11969442	LOC116936614	NA	-	Gnomon	exon	lncRNA	ncRNA;LOC116936614;uncharacterized LOC116936614, transcript variant X2;2	0
NC_046174.1	12405620	12405621	4.10257e-10	-39.3238	3.94574e-08	-37.2404	1.34616e-10	-39.5534	NC_046174.1	12405360	12405808	LOC116930953	NA	-	Gnomon	exon	protein_coding	mRNA;LOC116930953;uncharacterized LOC116930953;3	0
NC_046175.1	202576	202577	5.33591e-07	-30.0868	1.64869e-07	-30.4463	9.73132e-07	-29.8907	NC_046175.1	202472	202699	LOC116915335	NA	-	Gnomon	intron	protein_coding	mRNA;LOC116915335;ral GTPase-activating protein subunit alpha-1-like, transcript variant X5;NA	0
NC_046175.1	1386420	1386421	1.01594e-06	-29.3998	1.36037e-06	-29.2929	2.38916e-06	-29.1193	NC_046175.1	1386406	1386467	LOC116915371	NA	+	Gnomon	intron	protein_coding	mRNA;LOC116915371;transitional endoplasmic reticulum ATPase;NA	0
NC_046175.1	3057686	3057687	1.11022e-15	-77.3827	3.36271e-09	-65.3827	3.55926e-09	-59.6768	NC_046175.1	3057559	3057717	LOC116917441	NA	-	Gnomon	exon	lncRNA	ncRNA;LOC116917441;uncharacterized LOC116917441, transcript variant X2;3	0
NC_046175.1	3394980	3394981	1.04529e-10	-43.6996	2.38938e-11	-44.0304	3.9296e-10	-43.3894	NC_046175.1	3394888	3395073	LOC116917581	NA	+	Gnomon	exon	protein_coding	mRNA;LOC116917581;cohesin subunit SA-1-like, transcript variant X2;4	0
NC_046175.1	3394981	3394982	1.27676e-13	-44.6664	1.43044e-09	-41.8155	5.5409e-12	-44.0591	NC_046175.1	3394888	3395073	LOC116917581	NA	+	Gnomon	exon	protein_coding	mRNA;LOC116917581;cohesin subunit SA-1-like, transcript variant X2;4	0
NC_046175.1	5610473	5610474	8.86147e-09	-25.1748	2.8314e-06	-23.3096	4.97289e-07	-23.7981	NC_046175.1	5610311	5610500	LOC116918019	NA	-	Gnomon	exon	protein_coding	mRNA;LOC116918019;DNA polymerase alpha catalytic subunit-like, transcript variant X2;3	0
NC_046175.1	6916519	6916520	5.60017e-10	62.7889	2.65423e-09	56.5536	1.52902e-11	64.0273	NC_046175.1	6916505	6917493	LOC116917806	NA	+	Gnomon	exon	protein_coding	mRNA;LOC116917806;coilin-like;2	0
NC_046175.1	6916522	6916523	1.18169e-09	61.9195	1.70974e-14	67.6842	2.42339e-12	64.9342	NC_046175.1	6916505	6917493	LOC116917806	NA	+	Gnomon	exon	protein_coding	mRNA;LOC116917806;coilin-like;2	0
NC_046175.1	7642680	7642681	2.85633e-10	-39.5865	4.77303e-11	-39.9389	2.06716e-09	-39.1786	NC_046175.1	7642587	7642750	LOC116917833	NA	-	Gnomon	exon	protein_coding	mRNA;LOC116917833;alpha,alpha-trehalose-phosphate synthase [UDP-forming] 2-like;2	0
NC_046175.1	7642681	7642682	4.65237e-07	-30.1808	5.36778e-07	-30.1362	2.10217e-06	-29.7283	NC_046175.1	7642587	7642750	LOC116917833	NA	-	Gnomon	exon	protein_coding	mRNA;LOC116917833;alpha,alpha-trehalose-phosphate synthase [UDP-forming] 2-like;2	0
NC_046175.1	7642688	7642689	4.75354e-08	-34.494	1.09355e-06	-32.5893	4.40215e-07	-33.888	NC_046175.1	7642587	7642750	LOC116917833	NA	-	Gnomon	exon	protein_coding	mRNA;LOC116917833;alpha,alpha-trehalose-phosphate synthase [UDP-forming] 2-like;2	0
NC_046175.1	8023639	8023640	5.40163e-07	-38.0952	2.25061e-09	-40.873	7.2883e-09	-40.5378	NC_046175.1	8023572	8023758	LOC116916933	NA	+	Gnomon	exon	protein_coding	mRNA;LOC116916933;E3 ubiquitin-protein ligase ubr3-like, transcript variant X2;5	0
NC_046175.1	8023640	8023641	1.17816e-07	-43.1679	2.55351e-14	-49.205	2.32636e-12	-48.4375	NC_046175.1	8023572	8023758	LOC116916933	NA	+	Gnomon	exon	protein_coding	mRNA;LOC116916933;E3 ubiquitin-protein ligase ubr3-like, transcript variant X2;5	0
NC_046175.1	9480996	9480997	1.24548e-09	-28.7289	1.76538e-10	-29.0115	1.22585e-09	-28.6816	NC_046175.1	9480848	9481087	LOC116917224	NA	+	Gnomon	exon	protein_coding	mRNA;LOC116917224;nucleolar protein 6-like;2	0
NC_046175.1	10813603	10813604	1.18791e-10	-30.4466	1.01612e-10	-30.4688	3.48044e-11	-30.6176	NC_046175.1	10813326	10813750	LOC116916094	NA	-	Gnomon	exon	protein_coding	mRNA;LOC116916094;RB1-inducible coiled-coil protein 1-like;4	0
NC_046175.1	11817280	11817281	1.65201e-13	-40.0978	1.88738e-14	-40.5174	0	-42.0315	NC_046175.1	11816931	11817659	LOC116916631	NA	+	Gnomon	exon	protein_coding	mRNA;LOC116916631;uncharacterized LOC116916631;1	0
NC_046175.1	12966693	12966694	3.80047e-09	-37.0238	1.07593e-09	-37.416	8.42945e-09	-36.7857	NC_046175.1	12966348	12966689	LOC116916033	NA	+	Gnomon	exon	protein_coding	mRNA;LOC116916033;protein SYS1 homolog;3	-5
NC_046175.1	13096067	13096068	5.29126e-08	-28.6486	8.3218e-08	-28.5294	5.78324e-09	-29.0566	NC_046175.1	13095342	13096555	LOC116916145	NA	-	Gnomon	exon	lncRNA	ncRNA;LOC116916145;uncharacterized LOC116916145;5	0
NC_046175.1	14044189	14044190	0	-40.4385	1.77636e-15	-39.3167	0	-40.759	NC_046175.1	14043706	14044616	LOC116917621	NA	-	Gnomon	exon	protein_coding	mRNA;LOC116917621;putative ZDHHC-type palmitoyltransferase 2;2	0
NC_046175.1	15973750	15973751	1.46107e-06	-17.5252	1.79056e-06	-17.4762	2.53742e-06	-17.3944	NC_046175.1	15973634	15973753	LOC116915949	NA	+	Gnomon	exon	protein_coding	mRNA;LOC116915949;alpha-1,3-mannosyl-glycoprotein 4-beta-N-acetylglucosaminyltransferase B-like;13	0
NC_046176.1	391414	391415	7.87062e-08	46.6912	2.55522e-07	45.864	9.89433e-09	48.6361	NC_046176.1	391052	391417	LOC116919186	NA	-	Gnomon	exon	protein_coding	mRNA;LOC116919186;40S ribosomal protein S12-like;4	0
NC_046176.1	391415	391416	3.54735e-10	51.0534	9.44906e-11	49.2507	2.34868e-08	47.5975	NC_046176.1	391052	391417	LOC116919186	NA	-	Gnomon	exon	protein_coding	mRNA;LOC116919186;40S ribosomal protein S12-like;4	0
NC_046176.1	554426	554427	1.84486e-11	46.9204	7.77156e-15	49.401	4.4631e-13	48.5677	NC_046176.1	554321	554461	LOC116919224	NA	+	Gnomon	exon	protein_coding	mRNA;LOC116919224;stromal membrane-associated protein 1-like;4	0
NC_046176.1	554427	554428	7.54952e-15	52.7622	0	56.3643	1.47882e-12	51.7521	NC_046176.1	554321	554461	LOC116919224	NA	+	Gnomon	exon	protein_coding	mRNA;LOC116919224;stromal membrane-associated protein 1-like;4	0
NC_046176.1	757816	757817	4.00144e-08	-30.364	4.37206e-09	-30.8375	4.59293e-08	-30.3167	NC_046176.1	757699	758728	LOC116918831	NA	-	Gnomon	exon	protein_coding	mRNA;LOC116918831;methyltransferase-like protein 25;1	0
NC_046176.1	834975	834976	4.84391e-07	-34.4159	1.3259e-07	-34.742	1.84906e-07	-34.6432	NC_046176.1	834811	835045	LOC116919430	NA	-	Gnomon	exon	protein_coding	mRNA;LOC116919430;enoyl-CoA delta isomerase 2, mitochondrial-like;4	0
NC_046176.1	2218180	2218181	4.79377e-07	46.0196	1.16083e-06	41.5196	9.39345e-07	44.0196	NC_046176.1	2218052	2218251	LOC116918711	NA	-	Gnomon	exon	protein_coding	mRNA;LOC116918711;puff-specific protein Bx42-like;3	0
NC_046176.1	3353939	3353940	1.60968e-06	42.0343	1.52555e-07	44.2521	9.18853e-09	49.1464	NC_046176.1	3353890	3353952	LOC116919507	NA	-	Gnomon	intron	protein_coding	mRNA;LOC116919507;mitochondrial-processing peptidase subunit beta-like;NA	0
NC_046176.1	3353940	3353941	5.01375e-08	49.6575	1.34029e-07	48.696	2.15223e-11	57.9909	NC_046176.1	3353890	3353952	LOC116919507	NA	-	Gnomon	intron	protein_coding	mRNA;LOC116919507;mitochondrial-processing peptidase subunit beta-like;NA	0
NC_046176.1	4043132	4043133	9.54792e-15	-41.8636	8.88178e-16	-42.1525	4.01399e-11	-39.6667	NC_046176.1	4042536	4043262	LOC116918363	NA	+	Gnomon	exon	protein_coding	mRNA;LOC116918363;formylglycine-generating enzyme-like, transcript variant X3;1	0
NC_046176.1	4813952	4813953	4.44089e-16	-43.0157	0	-43.3187	3.11397e-08	-37.7418	NC_046176.1	4810319	4814439	LOC116919106	NA	-	Gnomon	intron	lncRNA	ncRNA;LOC116919106;uncharacterized LOC116919106, transcript variant X2;NA	0
NC_046176.1	6142942	6142943	0	50.6485	4.44089e-16	48.7712	2.78222e-13	46.9046	NC_046176.1	6142719	6143014	LOC116919548	NA	-	Gnomon	exon	protein_coding	misc_RNA;LOC116919548;transformer-2 protein homolog alpha-like, transcript variant X3;2	0
NC_046176.1	6142943	6142944	5.54001e-13	51.8766	1.9984e-15	53.0887	1.11022e-15	53.0887	NC_046176.1	6142719	6143014	LOC116919548	NA	-	Gnomon	exon	protein_coding	misc_RNA;LOC116919548;transformer-2 protein homolog alpha-like, transcript variant X3;2	0
NC_046176.1	6142948	6142949	0	52.3144	0	50.4602	0	50.4602	NC_046176.1	6142719	6143014	LOC116919548	NA	-	Gnomon	exon	protein_coding	misc_RNA;LOC116919548;transformer-2 protein homolog alpha-like, transcript variant X3;2	0
NC_046176.1	6142951	6142952	0	54.05	0	54.137	7.61613e-14	49.8178	NC_046176.1	6142719	6143014	LOC116919548	NA	-	Gnomon	exon	protein_coding	misc_RNA;LOC116919548;transformer-2 protein homolog alpha-like, transcript variant X3;2	0
NC_046176.1	6142963	6142964	8.76274e-07	38.3723	4.89053e-12	44.0611	1.02141e-14	45.9028	NC_046176.1	6142719	6143014	LOC116919548	NA	-	Gnomon	exon	protein_coding	misc_RNA;LOC116919548;transformer-2 protein homolog alpha-like, transcript variant X3;2	0
NC_046176.1	6935755	6935756	1.51644e-06	46.904	3.18026e-11	64.7459	6.47556e-07	52.4984	NC_046176.1	6935696	6935978	LOC116919661	NA	-	Gnomon	exon	protein_coding	mRNA;LOC116919661;uncharacterized LOC116919661;4	0
NC_046176.1	7338895	7338896	1.83238e-09	-36.0716	8.51022e-10	-36.251	6.47915e-09	-35.7745	NC_046176.1	7338594	7338932	LOC116918804	NA	+	Gnomon	exon	protein_coding	mRNA;LOC116918804;ubiquitin carboxyl-terminal hydrolase 24-like;3	0
NC_046176.1	9927601	9927602	1.3255e-11	47.2906	1.66755e-12	46.5388	0	49.6258	NC_046176.1	9927486	9928760	LOC116919048	NA	-	Gnomon	exon	protein_coding	mRNA;LOC116919048;oxidoreductase NAD-binding domain-containing protein 1-like;1	0
NC_046176.1	9985504	9985505	1.48004e-11	-41.9059	1.00095e-07	-37.2807	3.53584e-12	-42.139	NC_046176.1	9985475	9985540	LOC116918733	NA	+	Gnomon	intron	protein_coding	mRNA;LOC116918733;son of sevenless homolog 2-like;NA	0
NC_046177.1	2442769	2442770	0	-81.1102	1.57652e-14	-67.7985	0	-75.253	NC_046177.1	2442708	2442855	LOC116921465	NA	+	Gnomon	exon	protein_coding	mRNA;LOC116921465;chitinase domain-containing protein 1-like;2	0
NC_046177.1	2442781	2442782	0	-83.8611	0	-74.261	0	-76.2106	NC_046177.1	2442708	2442855	LOC116921465	NA	+	Gnomon	exon	protein_coding	mRNA;LOC116921465;chitinase domain-containing protein 1-like;2	0
NC_046177.1	2539561	2539562	2.41596e-08	41.4693	1.73474e-06	39.6474	1.06313e-10	43.9461	NC_046177.1	2539416	2540114	LOC116921475	NA	+	Gnomon	exon	protein_coding	mRNA;LOC116921475;O-phosphoseryl-tRNA(Sec) selenium transferase-like, transcript variant X2;2	0
NC_046177.1	2742870	2742871	6.88338e-15	47.3793	1.29792e-10	43.2893	1.86517e-14	47.1955	NC_046177.1	2742868	2743090	LOC116921541	NA	-	Gnomon	exon	protein_coding	mRNA;LOC116921541;aspartate aminotransferase, mitochondrial-like;4	0
NC_046177.1	2742926	2742927	5.73874e-12	45.6302	4.36291e-11	44.7917	9.32587e-14	47.1557	NC_046177.1	2742868	2743090	LOC116921541	NA	-	Gnomon	exon	protein_coding	mRNA;LOC116921541;aspartate aminotransferase, mitochondrial-like;4	0
NC_046177.1	2742948	2742949	1.70974e-14	53.6458	1.85651e-12	51.5766	1.08802e-14	53.6458	NC_046177.1	2742868	2743090	LOC116921541	NA	-	Gnomon	exon	protein_coding	mRNA;LOC116921541;aspartate aminotransferase, mitochondrial-like;4	0
NC_046177.1	2742969	2742970	0	53.4495	9.61453e-14	50.7114	0	53.3629	NC_046177.1	2742868	2743090	LOC116921541	NA	-	Gnomon	exon	protein_coding	mRNA;LOC116921541;aspartate aminotransferase, mitochondrial-like;4	0
NC_046177.1	2742970	2742971	2.13163e-14	45.767	4.63348e-07	40.6798	5.03002e-11	44.5489	NC_046177.1	2742868	2743090	LOC116921541	NA	-	Gnomon	exon	protein_coding	mRNA;LOC116921541;aspartate aminotransferase, mitochondrial-like;4	0
NC_046177.1	3950151	3950152	8.36082e-11	40.5972	2.93926e-09	38.3427	5.64e-10	38.9075	NC_046177.1	3949823	3950625	LOC116922009	NA	+	Gnomon	intron	protein_coding	mRNA;LOC116922009;diamine acetyltransferase 2-like, transcript variant X6;NA	0
NC_046177.1	3968090	3968091	5.56828e-10	-34.6273	2.03097e-07	-32.381	8.60162e-09	-34.0476	NC_046177.1	3967966	3968190	LOC116921987	NA	-	Gnomon	exon	protein_coding	mRNA;LOC116921987;DNA polymerase epsilon catalytic subunit A-like, transcript variant X3;4	0
NC_046177.1	5229907	5229908	8.35043e-12	43.2292	7.54542e-07	37.183	3.19256e-12	43.4028	NC_046177.1	5229844	5230022	LOC116922135	NA	+	Gnomon	exon	protein_coding	mRNA;LOC116922135;U6 snRNA-associated Sm-like protein LSm4;4	0
NC_046177.1	7030302	7030303	2.15747e-07	-30.3746	3.43471e-06	-28.6983	1.24237e-06	-29.8898	NC_046177.1	7029994	7030488	LOC116922055	NA	-	Gnomon	exon	protein_coding	mRNA;LOC116922055;divergent protein kinase domain 2A-like;1	0
NC_046177.1	8653559	8653560	7.24229e-08	-36.5112	8.68068e-08	-36.4496	2.73365e-07	-36.152	NC_046177.1	8653559	8653622	LOC116920144	NA	+	Gnomon	intron	protein_coding	mRNA;LOC116920144;DNA repair and recombination protein RAD54B-like, transcript variant X4;NA	0
NC_046177.1	9838612	9838613	9.46181e-11	42.5042	1.8987e-12	43.3504	1.87099e-06	38.017	NC_046177.1	9838373	9838705	LOC116920307	NA	+	Gnomon	exon	protein_coding	mRNA;LOC116920307;failed axon connections homolog, transcript variant X7;3	0
NC_046178.1	2666121	2666122	1.08422e-06	39.2529	6.75647e-09	42.2529	2.66273e-08	41.8719	NC_046178.1	2666103	2666204	LOC116922268	NA	-	Gnomon	exon	protein_coding	mRNA;LOC116922268;28S ribosomal protein S11, mitochondrial-like;3	0
NC_046178.1	4363333	4363334	0	-88.0102	0	-89.42	0	-87.1173	NC_046178.1	4363298	4363381	LOC116923393	NA	-	Gnomon	intron	protein_coding	mRNA;LOC116923393;structural maintenance of chromosomes protein 6-like, transcript variant X4;NA	0
NC_046178.1	5527898	5527899	3.536e-09	55.3195	2.95401e-06	40.9838	5.84834e-07	46.2479	NC_046178.1	5527824	5527935	LOC116922876	NA	-	Gnomon	exon	protein_coding	mRNA;LOC116922876;F-box/WD repeat-containing protein 1A-like;2	0
NC_046178.1	5778227	5778228	0	54.608	4.96714e-13	49.0133	3.888e-13	50.3936	NC_046178.1	5778152	5778416	LOC116922926	NA	+	Gnomon	exon	protein_coding	mRNA;LOC116922926;pre-mRNA-splicing factor RBM22-like;3	0
NC_046178.1	5778233	5778234	0	85.34	0	77.2771	0	78.2935	NC_046178.1	5778152	5778416	LOC116922926	NA	+	Gnomon	exon	protein_coding	mRNA;LOC116922926;pre-mRNA-splicing factor RBM22-like;3	0
NC_046178.1	5944329	5944330	1.02509e-08	-26.6162	4.61648e-08	-26.3489	3.44106e-09	-26.803	NC_046178.1	5944108	5944499	LOC116922927	NA	-	Gnomon	exon	protein_coding	mRNA;LOC116922927;uncharacterized protein B0303.7-like, transcript variant X4;3	0
NC_046178.1	8417124	8417125	1.07329e-08	51.2126	3.29026e-12	56.4186	4.16298e-08	49.668	NC_046178.1	8415914	8417312	LOC116922622	NA	+	Gnomon	intron	protein_coding	mRNA;LOC116922622;uncharacterized LOC116922622;NA	0
NC_046178.1	9685124	9685125	0	56.9083	0	55.3184	2.69671e-08	46.6307	NC_046178.1	9685098	9685292	LOC116923294	NA	-	Gnomon	exon	protein_coding	mRNA;LOC116923294;EH domain-containing protein 3-like;3	0
NC_046179.1	520788	520789	6.30942e-09	-34.6656	1.78547e-06	-32.0696	1.10717e-08	-34.5464	NC_046179.1	520687	520949	LOC116924777	NA	-	Gnomon	exon	protein_coding	mRNA;LOC116924777;apoptotic protease-activating factor 1-like, transcript variant X2;2	0
NC_046179.1	2714205	2714206	2.64076e-08	43.1583	2.79101e-11	46.5237	2.54352e-12	47.2024	NC_046179.1	2714080	2714854	LOC116925576	NA	+	Gnomon	exon	protein_coding	mRNA;LOC116925576;phosphorylated adapter RNA export protein-like, transcript variant X3;2	0
NC_046179.1	2714206	2714207	7.1167e-07	37.3031	6.75481e-07	37.4221	2.23621e-06	36.9013	NC_046179.1	2714080	2714854	LOC116925576	NA	+	Gnomon	exon	protein_coding	mRNA;LOC116925576;phosphorylated adapter RNA export protein-like, transcript variant X3;2	0
NC_046179.1	8731283	8731284	2.44249e-15	51.252	0	52.1882	5.75762e-13	49.198	NC_046179.1	8731058	8731332	LOC116924230	NA	+	Gnomon	exon	protein_coding	mRNA;LOC116924230;serine/threonine-protein phosphatase 6 regulatory subunit 3-like;4	0
NC_046179.1	8943189	8943190	5.35794e-13	-46.7903	2.44249e-15	-47.5083	1.44107e-13	-46.9385	NC_046179.1	8943001	8943445	LOC116924377	NA	-	Gnomon	exon	lncRNA	ncRNA;LOC116924377;uncharacterized LOC116924377;3	0
NC_046179.1	9279947	9279948	6.85258e-10	54.01	1.81108e-10	49.9382	1.06249e-09	49.6714	NC_046179.1	9279558	9280224	LOC116925925	NA	-	Gnomon	exon	protein_coding	mRNA;LOC116925925;choline/ethanolamine kinase-like, transcript variant X4;7	0
NC_046180.1	2035102	2035103	1.17011e-09	-39.1412	2.81808e-10	-39.4765	6.75364e-10	-39.2525	NC_046180.1	2035057	2035188	LOC116926678	NA	-	Gnomon	exon	protein_coding	mRNA;LOC116926678;60S ribosomal protein L13a-like;2	0
NC_046180.1	8432463	8432464	0	-51.8712	0	-51.7575	9.04388e-13	-48.9535	NC_046180.1	8432255	8432482	LOC116926593	NA	-	Gnomon	exon	protein_coding	mRNA;LOC116926593;tubulin beta-2B chain-like;3	0
NC_046180.1	8776362	8776363	6.65043e-09	-56.3972	1.43716e-07	-44.2708	3.0185e-07	-45.7217	NC_046180.1	8776159	8776734	LOC116926553	NA	+	Gnomon	exon	protein_coding	mRNA;LOC116926553;uncharacterized LOC116926553;2	0
NC_046180.1	9070546	9070547	2.1283e-12	-38.9107	1.11936e-09	-36.9485	1.28018e-11	-38.6029	NC_046180.1	9070460	9070749	LOC116928095	NA	+	Gnomon	exon	protein_coding	mRNA;LOC116928095;3-oxo-5-alpha-steroid 4-dehydrogenase 1-like, transcript variant X1;4	0
NC_046180.1	9484907	9484908	2.13163e-14	-37.3333	1.70518e-10	-35.5031	1.02642e-09	-34.845	NC_046180.1	9483632	9485133	LOC116927969	NA	-	Gnomon	exon	protein_coding	mRNA;LOC116927969;ataxin-7-like protein 1, transcript variant X2;4	0
NC_046180.1	10002481	10002482	0	53.0982	0	54.9094	1.11247e-06	41.3867	NC_046180.1	10002279	10002684	LOC116926041	NA	-	Gnomon	exon	protein_coding	mRNA;LOC116926041;protein arginine N-methyltransferase 5-like;4	0
NC_046180.1	10152615	10152616	2.82219e-13	-44.7044	1.90403e-11	-43.0195	9.10383e-15	-45.2091	NC_046180.1	10152329	10153380	LOC116926744	NA	+	Gnomon	exon	lncRNA	ncRNA;LOC116926744;uncharacterized LOC116926744, transcript variant X1;2	0
NC_046181.1	1277039	1277040	4.77633e-08	-45.8974	2.4114e-13	-50.3846	1.38534e-11	-49.5833	NC_046181.1	1276938	1277118	LOC116929848	NA	-	Gnomon	exon	protein_coding	mRNA;LOC116929848;phosphatidylserine decarboxylase proenzyme, mitochondrial-like;1	0
NC_046181.1	1277040	1277041	3.76625e-09	-44.5076	6.44317e-07	-41.4773	1.65632e-08	-44.0227	NC_046181.1	1276938	1277118	LOC116929848	NA	-	Gnomon	exon	protein_coding	mRNA;LOC116929848;phosphatidylserine decarboxylase proenzyme, mitochondrial-like;1	0
NC_046181.1	2231281	2231282	1.04389e-07	45.5806	2.20753e-07	43.9677	1.0328e-09	48	NC_046181.1	2230803	2231452	LOC116928610	NA	+	Gnomon	exon	protein_coding	mRNA;LOC116928610;uncharacterized LOC116928610;1	0
NC_046181.1	2231282	2231283	2.08789e-11	60.5708	4.70588e-07	47.9761	3.30244e-07	47.0716	NC_046181.1	2230803	2231452	LOC116928610	NA	+	Gnomon	exon	protein_coding	mRNA;LOC116928610;uncharacterized LOC116928610;1	0
NC_046181.1	2461221	2461222	1.27611e-06	-43.4002	1.88997e-06	-49.6677	1.17931e-10	-56.2993	NC_046181.1	2460981	2461227	LOC116928559	NA	-	Gnomon	exon	protein_coding	mRNA;LOC116928559;serum response factor-like;2	0
NC_046181.1	2763922	2763923	8.94937e-11	-36.7968	3.26674e-11	-36.9577	2.47323e-08	-34.6598	NC_046181.1	2763107	2763935	LOC116928758	NA	+	Gnomon	exon	protein_coding	mRNA;LOC116928758;spectrin beta chain, non-erythrocytic 1-like;35	0
NC_046181.1	2763923	2763924	2.08455e-12	-43.4771	5.77161e-12	-43.2666	2.39955e-09	-40.9939	NC_046181.1	2763107	2763935	LOC116928758	NA	+	Gnomon	exon	protein_coding	mRNA;LOC116928758;spectrin beta chain, non-erythrocytic 1-like;35	0
NC_046181.1	2854654	2854655	1.33671e-13	-44.7318	5.42754e-08	-39.8707	1.0915e-08	-41.282	NC_046181.1	2854632	2854768	LOC116928783	NA	-	Gnomon	exon	protein_coding	mRNA;LOC116928783;PAN2-PAN3 deadenylation complex catalytic subunit PAN2-like;4	0
NC_046181.1	8871635	8871636	1.63411e-06	-18.1502	1.62487e-06	-18.1809	1.78392e-08	-19.271	NC_046181.1	8871498	8871809	LOC116928357	NA	-	Gnomon	exon	lncRNA	ncRNA;LOC116928357;uncharacterized LOC116928357;4	0
NC_046181.1	8871648	8871649	7.04162e-10	-23.2828	7.54077e-10	-23.2828	1.31326e-06	-20.8661	NC_046181.1	8871498	8871809	LOC116928357	NA	-	Gnomon	exon	lncRNA	ncRNA;LOC116928357;uncharacterized LOC116928357;4	0
NC_046182.1	1579332	1579333	3.65223e-11	-35.817	2.83179e-08	-33.6672	1.03546e-11	-36.0352	NC_046182.1	1572773	1580522	LOC116930840	NA	-	Gnomon	intron	protein_coding	mRNA;LOC116930840;uncharacterized LOC116930840, transcript variant X1;NA	0
NC_046182.1	2530328	2530329	9.12505e-07	-29.7857	7.45483e-07	-29.864	6.81104e-11	-33.2885	NC_046182.1	2530225	2530338	LOC116931030	NA	+	Gnomon	exon	protein_coding	mRNA;LOC116931030;N6-adenosine-methyltransferase catalytic subunit-like;4	0
NC_046182.1	2902569	2902570	7.28282e-10	56.3587	2.68461e-08	50.7908	2.88475e-07	50	NC_046182.1	2902088	2902599	LOC116931142	NA	-	Gnomon	exon	protein_coding	mRNA;LOC116931142;HD domain-containing protein 2-like;5	0
NC_046182.1	3121809	3121810	1.11597e-07	-33.1002	3.17724e-08	-33.4249	1.41571e-07	-33.0025	NC_046182.1	3121407	3122334	LOC116930472	NA	+	Gnomon	exon	protein_coding	mRNA;LOC116930472;uncharacterized LOC116930472;7	0
NC_046182.1	7027263	7027264	1.27611e-08	-38.4496	1.64665e-08	-38.3921	1.0875e-07	-37.8436	NC_046182.1	7027163	7027604	LOC116930219	NA	+	Gnomon	exon	protein_coding	mRNA;LOC116930219;UDP-N-acetylglucosamine transporter-like;7	0
NC_046182.1	7027264	7027265	9.43912e-13	-41.3749	5.3868e-13	-40.7151	3.5864e-10	-39.3293	NC_046182.1	7027163	7027604	LOC116930219	NA	+	Gnomon	exon	protein_coding	mRNA;LOC116930219;UDP-N-acetylglucosamine transporter-like;7	0
NC_046182.1	8243981	8243982	1.16837e-07	-48.0089	1.87301e-06	-41.9343	2.69326e-08	-48.8271	NC_046182.1	8243676	8244431	LOC116930145	NA	+	Gnomon	exon	protein_coding	mRNA;LOC116930145;centromere/kinetochore protein zw10 homolog;3	0
NC_046183.1	1914479	1914480	2.2069e-12	51.9452	0	55.2041	4.44089e-16	54.6327	NC_046183.1	1914370	1915327	LOC116932378	NA	+	Gnomon	exon	protein_coding	misc_RNA;LOC116932378;metallo-beta-lactamase domain-containing protein 1-like, transcript variant X2;5	0
NC_046183.1	2452696	2452697	9.07318e-10	-28.6369	8.70818e-09	-27.8462	4.64036e-08	-27.0165	NC_046183.1	2452094	2452865	LOC116932278	NA	+	Gnomon	exon	protein_coding	misc_RNA;LOC116932278;AT-rich interactive domain-containing protein 2-like, transcript variant X2;1	0
NC_046183.1	2583762	2583763	3.40846e-07	-46.9966	1.2172e-11	-50.3458	1.87458e-09	-48.8913	NC_046183.1	2583450	2583780	LOC116932330	NA	-	Gnomon	exon	protein_coding	mRNA;LOC116932330;ribosome-recycling factor, mitochondrial-like, transcript variant X2;4	0
NC_046183.1	2583763	2583764	8.75917e-09	-44.0432	0	-49.8385	0	-49.6636	NC_046183.1	2583450	2583780	LOC116932330	NA	-	Gnomon	exon	protein_coding	mRNA;LOC116932330;ribosome-recycling factor, mitochondrial-like, transcript variant X2;4	0
NC_046183.1	3540402	3540403	5.21746e-07	-34.3646	1.18518e-07	-34.8594	1.19482e-12	-39.0422	NC_046183.1	3540081	3540697	LOC116932391	NA	+	Gnomon	exon	protein_coding	mRNA;LOC116932391;kinesin-associated protein 3-like;3	0
NC_046183.1	3540403	3540404	3.14699e-11	-40.0473	2.5922e-10	-39.666	2.69934e-09	-38.1845	NC_046183.1	3540081	3540697	LOC116932391	NA	+	Gnomon	exon	protein_coding	mRNA;LOC116932391;kinesin-associated protein 3-like;3	0
NC_046183.1	5991443	5991444	8.75834e-08	-29.5238	5.58854e-08	-29.6366	3.85593e-08	-29.7024	NC_046183.1	5991262	5991451	LOC116932218	NA	+	Gnomon	exon	protein_coding	mRNA;LOC116932218;60S ribosomal protein L44;3	0
NC_046183.1	6275107	6275108	0	57.4078	1.02702e-07	48.0572	2.49497e-07	49.7888	NC_046183.1	6274988	6275343	LOC116932151	NA	-	Gnomon	exon	protein_coding	mRNA;LOC116932151;double-stranded RNA-binding protein Staufen homolog 2-like, transcript variant X3;4	0
NW_022653997.1	41598	41599	6.77821e-08	-26.7216	1.51531e-07	-26.5014	1.63363e-06	-25.7689	NW_022653997.1	41436	41628	LOC116933517	NA	+	Gnomon	exon	protein_coding	mRNA;LOC116933517;uncharacterized LOC116933517, transcript variant X2;3	0
NW_022653997.1	41599	41600	2.71339e-13	-37.4545	2.86642e-11	-35.9808	1.55165e-11	-36.2566	NW_022653997.1	41436	41628	LOC116933517	NA	+	Gnomon	exon	protein_coding	mRNA;LOC116933517;uncharacterized LOC116933517, transcript variant X2;3	0
NW_022654055.1	4136	4137	8.55281e-10	-34.1395	4.25295e-11	-35.2376	2.42634e-06	-30.9043	NW_022654055.1	3597	4518	LOC116933560	NA	-	Gnomon	exon	protein_coding	misc_RNA;LOC116933560;protein lines-like, transcript variant X2;1	0
NW_022655001.1	784	785	5.65274e-11	66.4103	1.87574e-11	66.2587	2.97726e-08	61.87	NW_022655001.1	638	815	LOC116934199	NA	-	Gnomon	exon	lncRNA	ncRNA;LOC116934199;uncharacterized LOC116934199, transcript variant X5;2	0
NW_022656047.1	21754	21755	1.41002e-10	54.0252	6.40105e-07	43.2738	2.09969e-09	56.4242	NW_022656047.1	21619	21793	LOC116934894	NA	-	Gnomon	intron	protein_coding	mRNA;LOC116934894;ATP synthase subunit alpha, mitochondrial-like;NA	0
NW_022656501.1	30236	30237	1.06137e-12	-41.9155	4.9738e-14	-42.389	9.4369e-14	-42.2679	NW_022656501.1	30219	30342	LOC116935193	NA	+	Gnomon	exon	protein_coding	mRNA;LOC116935193;60S ribosomal protein L7a-like;5	0
NW_022656501.1	30247	30248	3.09086e-12	-40.1359	9.86322e-13	-40.331	7.82263e-13	-40.3541	NW_022656501.1	30219	30342	LOC116935193	NA	+	Gnomon	exon	protein_coding	mRNA;LOC116935193;60S ribosomal protein L7a-like;5	0
