# Supplementary material for: Environmentally induced DNA methylation is inherited across generations in an aquatic keystone species
Source: iScience. 2022 Apr 25;25(5):104303. doi: 10.1016/j.isci.2022.104303 (PMC9097707; doi:10.1016/j.isci.2022.104303)
Supplement: Supplementary file 9 — Table S8. Annotation of transgenerational DMPs for stressor zinc, related to Figure 4 [file mmc9.xlsx]

## Sheet: Table S8
#Table S8 - Annotation of transgenerational DMPs for stressor zinc, related to Figure 4.
5% FDR transgen DMPs									overlapping feature annotation
chr	start	end	F1 p value	F1 methylation difference from control	F2 p value	F2 methylation difference from control	F4 p value	F4 methylation difference from control	chr	start	end	gene_id	score	strand	source	feature	gene_biotype	gbkey ; gene ; product ; exon_number	distance.in.bp_of_DMPs_from_feature
NC_046174.1	74406	74407	0	-47.0565	2.22045e-16	-46.7256	1.18878e-11	-44.0229	NC_046174.1	74377	74446	LOC116922122	NA	-	Gnomon	intron	protein_coding	mRNA;LOC116922122;protein nervous wreck-like;NA	0
NC_046174.1	74407	74408	3.03481e-10	-43.7623	4.28369e-09	-42.8195	2.78533e-12	-45.7301	NC_046174.1	74377	74446	LOC116922122	NA	-	Gnomon	intron	protein_coding	mRNA;LOC116922122;protein nervous wreck-like;NA	0
NC_046174.1	1502250	1502251	8.88178e-15	-48.6223	4.44089e-16	-49.8222	2.22045e-16	-49.8512	NC_046174.1	1502196	1502996	LOC116917390	NA	-	Gnomon	exon	protein_coding	mRNA;LOC116917390;PH and SEC7 domain-containing protein 3-like, transcript variant X2;1	0
NC_046174.1	8658002	8658003	0	46.4052	0	47.5163	0	47.2941	NC_046174.1	8657468	8658879	LOC116932557	NA	+	Gnomon	exon	protein_coding	mRNA;LOC116932557;uncharacterized LOC116932557;2	0
NC_046174.1	8658003	8658004	0	51.3437	0	49.9462	3.31957e-13	47.5652	NC_046174.1	8657468	8658879	LOC116932557	NA	+	Gnomon	exon	protein_coding	mRNA;LOC116932557;uncharacterized LOC116932557;2	0
NC_046175.1	668823	668824	2.54541e-09	42.1474	7.25193e-07	39.0584	6.20275e-10	42.5066	NC_046175.1	668807	669149	LOC116915507	NA	+	Gnomon	exon	protein_coding	mRNA;LOC116915507;ribonuclease P protein subunit rpr2-like;3	0
NC_046175.1	3394981	3394982	1.06648e-12	-43.9913	1.16829e-11	-43.568	7.70273e-13	-44.031	NC_046175.1	3394888	3395073	LOC116917581	NA	+	Gnomon	exon	protein_coding	mRNA;LOC116917581;cohesin subunit SA-1-like, transcript variant X2;4	0
NC_046175.1	9337193	9337194	1.14131e-11	-30.5116	2.22664e-11	-30.4036	3.09404e-11	-30.3549	NC_046175.1	9336729	9338194	LOC116917226	NA	-	Gnomon	exon	protein_coding	mRNA;LOC116917226;ER degradation-enhancing alpha-mannosidase-like protein 3;1	0
NC_046175.1	11817280	11817281	8.88178e-16	-39.7507	6.10623e-14	-39.1872	8.88178e-16	-39.7091	NC_046175.1	11816931	11817659	LOC116916631	NA	+	Gnomon	exon	protein_coding	mRNA;LOC116916631;uncharacterized LOC116916631;1	0
NC_046175.1	11817281	11817282	5.78648e-12	-43.6842	4.73468e-08	-40.3125	6.47731e-11	-43.2143	NC_046175.1	11816931	11817659	LOC116916631	NA	+	Gnomon	exon	protein_coding	mRNA;LOC116916631;uncharacterized LOC116916631;1	0
NC_046176.1	2932873	2932874	6.13509e-13	-46.2715	5.51539e-11	-45.5572	2.34079e-08	-42.581	NC_046176.1	2932840	2932908	LOC116918880	NA	-	Gnomon	intron	protein_coding	mRNA;LOC116918880;splicing factor U2AF 50 kDa subunit-like;NA	0
NC_046176.1	2932874	2932875	1.17986e-07	-42.6747	6.82732e-08	-42.9247	8.08261e-10	-44.3793	NC_046176.1	2932840	2932908	LOC116918880	NA	-	Gnomon	intron	protein_coding	mRNA;LOC116918880;splicing factor U2AF 50 kDa subunit-like;NA	0
NC_046176.1	5172018	5172019	6.62594e-10	-39.5421	1.85691e-08	-38.8278	6.92912e-10	-39.5421	NC_046176.1	5171765	5173014	LOC116919166	NA	+	Gnomon	exon	protein_coding	mRNA;LOC116919166;regulator of MON1-CCZ1 complex-like;1	0
NC_046176.1	6935756	6935757	6.96998e-13	-45.4786	8.29825e-12	-45.0554	2.03664e-11	-44.9072	NC_046176.1	6935696	6935978	LOC116919661	NA	-	Gnomon	exon	protein_coding	mRNA;LOC116919661;uncharacterized LOC116919661;4	0
NC_046176.1	8217406	8217407	1.29909e-11	56.3293	2.45798e-07	43.4228	3.41545e-10	56.0741	NC_046176.1	8217343	8217834	LOC116918886	NA	-	Gnomon	intron	protein_coding	mRNA;LOC116918886;poly(U)-binding-splicing factor half pint-like, transcript variant X4;NA	0
NC_046177.1	3859445	3859446	8.80963e-09	-43.0162	4.89777e-08	-48.4615	2.15017e-07	-36.6174	NC_046177.1	3858011	3859702	LOC116921998	NA	-	Gnomon	exon	protein_coding	mRNA;LOC116921998;myb-like protein V;4	0
NC_046177.1	9935283	9935284	0	-57.5617	0	-57.1115	0	-56.9692	NC_046177.1	9935255	9935480	LOC116920193	NA	-	Gnomon	exon	protein_coding	mRNA;LOC116920193;nuclear pore complex protein Nup155-like;2	0
NC_046177.1	9935284	9935285	0	-54.0016	0	-53.3482	0	-53.3956	NC_046177.1	9935255	9935480	LOC116920193	NA	-	Gnomon	exon	protein_coding	mRNA;LOC116920193;nuclear pore complex protein Nup155-like;2	0
NC_046178.1	1059526	1059527	1.07137e-12	-63.3966	1.1551e-06	-53.3626	4.04659e-09	-51.2792	NC_046178.1	1059408	1059729	LOC116923565	NA	-	Gnomon	exon	protein_coding	mRNA;LOC116923565;cyclin-dependent kinase 2-like;3	0
NC_046179.1	746628	746629	1.39852e-10	45.3792	1.66773e-09	45.6853	4.64042e-08	42.284	NC_046179.1	746379	746800	LOC116924829	NA	-	Gnomon	exon	protein_coding	mRNA;LOC116924829;SOSS complex subunit B1-like;3	0
NC_046179.1	746629	746630	2.68474e-12	49.2941	4.91281e-09	45.7038	2.33512e-08	43.9206	NC_046179.1	746379	746800	LOC116924829	NA	-	Gnomon	exon	protein_coding	mRNA;LOC116924829;SOSS complex subunit B1-like;3	0
NC_046179.1	2875753	2875754	3.74256e-12	-44.0591	1.63203e-13	-44.5536	1.96103e-11	-43.8082	NC_046179.1	2875738	2875817	LOC116925574	NA	-	Gnomon	intron	protein_coding	mRNA;LOC116925574;transmembrane protein 39A-like;NA	0
NC_046179.1	3359044	3359045	6.96846e-10	-41.0606	1.03292e-10	-41.4103	7.25483e-10	-41.0606	NC_046179.1	3358950	3359046	LOC116924283	NA	-	Gnomon	exon	protein_coding	mRNA;LOC116924283;FAD-dependent oxidoreductase domain-containing protein 1-like;4	0
NC_046179.1	6417667	6417668	3.40984e-09	-21.8335	1.38772e-09	-21.9698	4.00942e-07	-20.5757	NC_046179.1	6417790	6417793	LOC116925004	NA	-	Gnomon	stop_codon	protein_coding	CDS;LOC116925004;tRNA methyltransferase 10 homolog A-like;4	123
NC_046179.1	6417668	6417669	2.45183e-07	-20.625	1.36613e-09	-21.9271	2.04248e-09	-21.875	NC_046179.1	6417790	6417793	LOC116925004	NA	-	Gnomon	stop_codon	protein_coding	CDS;LOC116925004;tRNA methyltransferase 10 homolog A-like;4	122
NC_046180.1	494091	494092	0	60.5595	5.76243e-11	51.0545	1.55431e-15	56.6729	NC_046180.1	493732	494137	LOC116927137	NA	-	Gnomon	exon	protein_coding	mRNA;LOC116927137;uncharacterized LOC116927137;4	0
NC_046180.1	1198608	1198609	1.58984e-13	-40.2381	6.17728e-13	-40.0298	1.06149e-09	-37.7381	NC_046180.1	1198419	1198948	LOC116926768	NA	-	Gnomon	exon	protein_coding	mRNA;LOC116926768;pyroglutamyl-peptidase 1-like;2	0
NC_046180.1	10006367	10006368	1.73707e-07	30.9964	7.46079e-07	32.3801	8.29576e-10	38.312	NC_046180.1	10006312	10006384	LOC116926042	NA	-	Gnomon	intron	protein_coding	mRNA;LOC116926042;CUGBP Elav-like family member 1, transcript variant X7;NA	0
NC_046181.1	121498	121499	8.18407e-10	-42.0088	9.70025e-10	-41.9547	1.82666e-09	-41.7563	NC_046181.1	121329	121531	LOC116929645	NA	-	Gnomon	exon	protein_coding	mRNA;LOC116929645;deubiquitinase OTUD6B-like, transcript variant X2;4	0
NC_046181.1	1280377	1280378	0	-43.2305	0	-44.5739	0	-42.9238	NC_046181.1	1280341	1280409	LOC116929842	NA	+	Gnomon	intron	protein_coding	mRNA;LOC116929842;ataxin-2-like protein, transcript variant X2;NA	0
NC_046181.1	8913063	8913064	1.37801e-12	-32.057	1.07194e-10	-30.8742	4.11671e-12	-32.0344	NC_046181.1	8912954	8913118	LOC116928364	NA	+	Gnomon	intron	protein_coding	mRNA;LOC116928364;probable serine/threonine-protein kinase nek3, transcript variant X3;NA	0
NC_046182.1	2760288	2760289	2.40745e-09	-31.6562	6.08055e-10	-32.6799	3.1811e-11	-33.1313	NC_046182.1	2760181	2760461	LOC116931088	NA	-	Gnomon	exon	protein_coding	mRNA;LOC116931088;hsc70-interacting protein-like;1	0
NC_046182.1	3070991	3070992	6.11311e-12	41.0078	1.24731e-08	38.2985	6.95328e-11	40.481	NC_046182.1	3070949	3071011	LOC116931150	NA	+	Gnomon	intron	protein_coding	mRNA;LOC116931150;40S ribosomal protein S15-like;NA	0
NC_046182.1	7103224	7103225	0	-46.658	1.11679e-09	-41.7213	0	-46.4241	NC_046182.1	7100386	7128166	LOC116930699	NA	-	Gnomon	intron	protein_coding	mRNA;LOC116930699;dopamine D2-like receptor;NA	0
NC_046183.1	6428564	6428565	7.86197e-07	-32.3495	2.29664e-08	-34.4035	4.7146e-09	-34.7368	NC_046183.1	6428531	6429292	LOC116932137	NA	-	Gnomon	exon	protein_coding	mRNA;LOC116932137;tetratricopeptide repeat protein 17-like, transcript variant X9;2	0
NC_046183.1	6630587	6630588	5.13718e-11	-33.405	4.26628e-11	-33.4523	1.00262e-11	-33.6828	NC_046183.1	6630534	6630835	LOC116932128	NA	+	Gnomon	exon	protein_coding	mRNA;LOC116932128;reelin-like;9	0
NC_046183.1	7129823	7129824	0	57.5228	5.3979e-13	55.3571	3.66818e-13	55.3571	NC_046183.1	7129745	7130246	LOC116932877	NA	-	Gnomon	exon	protein_coding	mRNA;LOC116932877;protein PRRC2C-like, transcript variant X3;2	0
NC_046183.1	7891801	7891802	4.44089e-16	-52.5986	1.93699e-10	-48.2266	2.60647e-11	-46.0241	NC_046183.1	7891608	7891876	LOC116931703	NA	+	Gnomon	exon	protein_coding	mRNA;LOC116931703;glucosidase 2 subunit beta-like, transcript variant X1;4	0
NW_022653303.1	1061	1062	2.22045e-16	-42.183	4.63629e-13	-41.2403	7.32747e-15	-41.7408	NW_022653303.1	1051	1114	LOC116933106	NA	-	Gnomon	intron	protein_coding	mRNA;LOC116933106;contactin-associated protein-like 4;NA	0
NW_022654292.1	942	943	0	52.702	1.33225e-10	48.5354	1.96677e-09	46.5152	NW_022654292.1	808	1012	LOC116933716	NA	-	Gnomon	intron	protein_coding	mRNA;LOC116933716;1-phosphatidylinositol 4,5-bisphosphate phosphodiesterase gamma-1-like, transcript variant X2;NA	0
NW_022656501.1	29991	29992	1.92826e-08	-31.9156	3.10718e-09	-33.0804	1.55358e-10	-33.6224	NW_022656501.1	29939	30160	LOC116935193	NA	+	Gnomon	exon	protein_coding	mRNA;LOC116935193;60S ribosomal protein L7a-like;4	0
