# Supplementary material for: Environmentally induced DNA methylation is inherited across generations in an aquatic keystone species
Source: iScience. 2022 Apr 25;25(5):104303. doi: 10.1016/j.isci.2022.104303 (PMC9097707; doi:10.1016/j.isci.2022.104303)
Supplement: Supplementary file 10 — Table S9. Annotation of transgenerational DMPs for stressor temperature, related to Figure 4 [file mmc10.xlsx]

## Sheet: Table S9
#Table S9 - Annotation of transgenerational DMPs for stressor temperature, related to Figure 4.
5% FDR transgen DMPs									overlapping feature annotation
chr	start	end	F1 p value	F1 methylation difference from control	F2 p value	F2 methylation difference from control	F4 p value	F4 methylation difference from control	chr	start	end	gene_id	score	strand	source	feature	gene_biotype	gbkey ; gene ; product ; exon_number	distance.in.bp_of_DMPs_from_feature
NC_046174.1	2462378	2462379	3.77476e-15	50.4189	0	53.2221	1.93179e-14	50.2085	NC_046174.1	2462361	2462503	LOC116927477	NA	+	Gnomon	exon	protein_coding	mRNA;LOC116927477;protein jagunal-like, transcript variant X2;2	0
NC_046174.1	8496265	8496266	3.25961e-13	-45.6623	5.415e-12	-44.0524	8.17457e-09	-41.7426	NC_046174.1	8496204	8496324	LOC116932053	NA	-	Gnomon	exon	protein_coding	mRNA;LOC116932053;m7GpppN-mRNA hydrolase-like;3	0
NC_046174.1	11639149	11639150	4.06454e-10	43.7167	1.35295e-06	37.3205	1.20091e-07	41.11	NC_046174.1	11638759	11639344	LOC116931736	NA	-	Gnomon	exon	protein_coding	mRNA;LOC116931736;proline-rich nuclear receptor coactivator 2-like;2	0
NC_046174.1	11639150	11639151	9.41447e-12	46.7246	1.77208e-10	43.5092	6.07257e-08	41.5619	NC_046174.1	11638759	11639344	LOC116931736	NA	-	Gnomon	exon	protein_coding	mRNA;LOC116931736;proline-rich nuclear receptor coactivator 2-like;2	0
NC_046175.1	2823171	2823172	6.29513e-09	-30.392	1.28419e-11	-32.1573	2.46836e-09	-30.5138	NC_046175.1	2822735	2823314	LOC116917019	NA	-	Gnomon	exon	protein_coding	mRNA;LOC116917019;coiled-coil domain-containing protein 43-like;3	0
NC_046175.1	14044131	14044132	6.8157e-07	42.0442	9.26996e-07	38.8553	4.27644e-07	42.6764	NC_046175.1	14043706	14044616	LOC116917621	NA	-	Gnomon	exon	protein_coding	mRNA;LOC116917621;putative ZDHHC-type palmitoyltransferase 2;2	0
NC_046176.1	451567	451568	6.86384e-12	-37.7417	4.26592e-12	-37.6779	6.53011e-12	-37.7213	NC_046176.1	451237	451576	LOC116919202	NA	-	Gnomon	exon	protein_coding	mRNA;LOC116919202;probable phosphoglycerate kinase;4	0
NC_046176.1	4348073	4348074	3.61436e-07	-22.3978	1.54513e-07	-22.4562	1.56971e-07	-22.5586	NC_046176.1	4347912	4348338	LOC116919746	NA	+	Gnomon	exon	protein_coding	mRNA;LOC116919746;centrosome-associated zinc finger protein CP190-like, transcript variant X2;4	0
NC_046177.1	2539560	2539561	4.90392e-10	40.2344	1.9379e-09	38.9123	2.62189e-08	38.2254	NC_046177.1	2539416	2540114	LOC116921475	NA	+	Gnomon	exon	protein_coding	mRNA;LOC116921475;O-phosphoseryl-tRNA(Sec) selenium transferase-like, transcript variant X2;2	0
NC_046177.1	4302979	4302980	2.74669e-13	-44.4194	1.57852e-12	-43.7608	4.44089e-16	-46.1694	NC_046177.1	4302863	4303014	LOC116920877	NA	-	Gnomon	exon	protein_coding	mRNA;LOC116920877;inorganic pyrophosphatase-like;4	0
NC_046177.1	4302996	4302997	0	-46.0395	6.09068e-13	-43.468	6.37805e-08	-39.0849	NC_046177.1	4302863	4303014	LOC116920877	NA	-	Gnomon	exon	protein_coding	mRNA;LOC116920877;inorganic pyrophosphatase-like;4	0
NC_046178.1	2033206	2033207	1.88486e-10	-51.9562	1.52137e-07	-45.871	4.24188e-07	-46.8269	NC_046178.1	2033175	2033251	LOC116923530	NA	+	Gnomon	exon	protein_coding	mRNA;LOC116923530;zinc finger protein 879-like;3	0
NC_046178.1	3949674	3949675	3.82525e-07	41.354	1.54499e-10	44.2951	1.45661e-13	46.9828	NC_046178.1	3949365	3949708	LOC116922328	NA	+	Gnomon	exon	protein_coding	mRNA;LOC116922328;elongation factor 1-delta-like, transcript variant X2;3	0
NC_046178.1	4978277	4978278	6.88144e-08	-34.1771	1.75485e-08	-34.2529	3.06265e-08	-34.3947	NC_046178.1	4977939	4978366	LOC116922696	NA	+	Gnomon	exon	protein_coding	mRNA;LOC116922696;DNA-directed RNA polymerase I subunit RPA1-like;2	0
NC_046178.1	4978278	4978279	8.65974e-15	-48.2783	2.41205e-11	-45.5809	1.4877e-14	-48.2125	NC_046178.1	4977939	4978366	LOC116922696	NA	+	Gnomon	exon	protein_coding	mRNA;LOC116922696;DNA-directed RNA polymerase I subunit RPA1-like;2	0
NC_046178.1	5065483	5065484	8.88623e-11	35.7774	4.4205e-08	32.6164	1.00758e-07	33.1831	NC_046178.1	5065050	5065791	LOC116923406	NA	+	Gnomon	exon	protein_coding	mRNA;LOC116923406;U3 small nucleolar RNA-associated protein 18 homolog;1	0
NC_046178.1	5778227	5778228	5.60093e-08	42.5427	5.12168e-12	48.3406	2.04852e-11	47.8999	NC_046178.1	5778152	5778416	LOC116922926	NA	+	Gnomon	exon	protein_coding	mRNA;LOC116922926;pre-mRNA-splicing factor RBM22-like;3	0
NC_046178.1	5778233	5778234	0	79.0143	0	75.2404	0	80.8059	NC_046178.1	5778152	5778416	LOC116922926	NA	+	Gnomon	exon	protein_coding	mRNA;LOC116922926;pre-mRNA-splicing factor RBM22-like;3	0
NC_046178.1	5778234	5778235	0	81.9529	4.45419e-09	59.3723	0	85.6675	NC_046178.1	5778152	5778416	LOC116922926	NA	+	Gnomon	exon	protein_coding	mRNA;LOC116922926;pre-mRNA-splicing factor RBM22-like;3	0
NC_046178.1	8417124	8417125	3.40241e-08	51.511	5.28826e-09	51.7514	7.02454e-10	57.5153	NC_046178.1	8415914	8417312	LOC116922622	NA	+	Gnomon	intron	protein_coding	mRNA;LOC116922622;uncharacterized LOC116922622;NA	0
NC_046178.1	9900144	9900145	3.09515e-07	45.779	4.82863e-08	47.8138	1.12072e-06	43.2191	NC_046178.1	9899846	9900183	LOC116923689	NA	+	Gnomon	exon	protein_coding	mRNA;LOC116923689;polyubiquitin-C, transcript variant X4;2	0
NC_046179.1	4337368	4337369	9.28146e-13	49.5936	5.57949e-08	43.5852	6.30613e-08	44.1571	NC_046179.1	4337290	4337400	LOC116924927	NA	-	Gnomon	exon	lncRNA	ncRNA;LOC116924927;uncharacterized LOC116924927;2	0
NC_046180.1	1390346	1390347	3.70881e-12	-47.1172	1.22435e-12	-47.1834	2.83529e-12	-47.1834	NC_046180.1	1390329	1390399	LOC116926169	NA	-	Gnomon	intron	protein_coding	mRNA;LOC116926169;1-acyl-sn-glycerol-3-phosphate acyltransferase alpha-like;NA	0
NC_046180.1	7489321	7489322	0	-50.0828	0	-50.3569	6.82262e-07	-40.6843	NC_046180.1	7488729	7489609	LOC116926278	NA	-	Gnomon	exon	protein_coding	mRNA;LOC116926278;uncharacterized LOC116926278;3	0
NC_046181.1	1993469	1993470	1.98286e-13	-39.5126	2.18329e-09	-36.7934	2.22045e-16	-41.0391	NC_046181.1	1993355	1993901	LOC116929393	NA	-	Gnomon	exon	protein_coding	mRNA;LOC116929393;tRNA methyltransferase 10 homolog A-like, transcript variant X1;1	0
NC_046181.1	2854654	2854655	3.6285e-10	-42.2745	2.10942e-14	-44.8707	3.80829e-11	-42.8598	NC_046181.1	2854632	2854768	LOC116928783	NA	-	Gnomon	exon	protein_coding	mRNA;LOC116928783;PAN2-PAN3 deadenylation complex catalytic subunit PAN2-like;4	0
NC_046181.1	2869217	2869218	5.5503e-08	-27.044	1.48132e-07	-26.7054	1.97441e-07	-26.7374	NC_046181.1	2868553	2869319	LOC116928794	NA	-	Gnomon	exon	protein_coding	mRNA;LOC116928794;protein scarlet-like;14	0
NC_046181.1	4738157	4738158	5.29695e-07	-28.626	4.07787e-07	-28.597	1.17043e-06	-28.3879	NC_046181.1	4737866	4738679	LOC116928680	NA	+	Gnomon	exon	protein_coding	mRNA;LOC116928680;focadhesin-like;4	0
NC_046181.1	4738158	4738159	1.47771e-11	-45.045	6.31339e-12	-45.1464	2.09162e-10	-44.4733	NC_046181.1	4737866	4738679	LOC116928680	NA	+	Gnomon	exon	protein_coding	mRNA;LOC116928680;focadhesin-like;4	0
NC_046182.1	1554632	1554633	1.77617e-10	-25.7353	1.7157e-08	-24.2647	4.05818e-11	-25.8892	NC_046182.1	1554629	1554689	LOC116930905	NA	-	Gnomon	intron	lncRNA	ncRNA;LOC116930905;uncharacterized LOC116930905, transcript variant X7;NA	0
NC_046183.1	1826361	1826362	3.83775e-11	-38.1868	7.19824e-12	-38.3654	7.87148e-12	-38.4526	NC_046183.1	1826303	1826406	LOC116931838	NA	-	Gnomon	exon	protein_coding	mRNA;LOC116931838;poly(A) RNA polymerase, mitochondrial-like, transcript variant X3;4	0
NC_046183.1	1826368	1826369	1.44204e-10	-36.6484	2.3386e-11	-36.8574	4.40612e-11	-36.8574	NC_046183.1	1826303	1826406	LOC116931838	NA	-	Gnomon	exon	protein_coding	mRNA;LOC116931838;poly(A) RNA polymerase, mitochondrial-like, transcript variant X3;4	0
