# Supplementary material for: Environmentally induced DNA methylation is inherited across generations in an aquatic keystone species
Source: iScience. 2022 Apr 25;25(5):104303. doi: 10.1016/j.isci.2022.104303 (PMC9097707; doi:10.1016/j.isci.2022.104303)
Supplement: Supplementary file 11 — Table S10. Annotation of transgenerational DMPs for stressor 5-azacytidine, related to Figure 4 [file mmc11.xlsx]

## Sheet: Table S10
#Table S10 - Annotation of transgenerational DMPs for stressor 5-azacytidine, related to Figure 4.
5% FDR transgen DMPs									overlapping feature annotation
chr	start	end	F1 p value	F1 methylation difference from control	F2 p value	F2 methylation difference from control	F4 p value	F4 methylation difference from control	chr	start	end	gene_id	score	strand	source	feature	gene_biotype	gbkey ; gene ; product ; exon_number	distance.in.bp_of_DMPs_from_feature
NC_046174.1	2468054	2468055	2.31269e-05	-53.5192	2.77882e-07	-53.4666	1.05967e-05	-41.1859	NC_046174.1	2468029	2468122	LOC116927391	NA	-	Gnomon	exon	protein_coding	mRNA;LOC116927391;ran-binding protein 3-like, transcript variant X4;2	0
NC_046174.1	3088406	3088407	4.15028e-07	-60.5556	4.98712e-12	-56.6082	6.16496e-11	-55.5556	NC_046174.1	3088114	3088644	LOC116923730	NA	-	Gnomon	exon	protein_coding	mRNA;LOC116923730;GTPase-activating protein skywalker-like, transcript variant X2;1	0
NC_046174.1	8477530	8477531	4.91786e-09	-39.2197	6.01741e-14	-40.5834	4.24716e-09	-36.9121	NC_046174.1	8477388	8477534	LOC116932108	NA	-	Gnomon	exon	protein_coding	mRNA;LOC116932108;40S ribosomal protein S6-like;3	0
NC_046174.1	13859240	13859241	1.64971e-06	-57.775	4.81315e-08	-58.8332	3.94151e-09	-57.4087	NC_046174.1	13859186	13859307	LOC116935123	NA	-	Gnomon	exon	protein_coding	mRNA;LOC116935123;GPI ethanolamine phosphate transferase 1-like;2	0
NC_046175.1	77369	77370	5.42539e-10	-69.689	2.14073e-11	-65.6826	1.19437e-08	-60.939	NC_046175.1	77193	77375	LOC116916968	NA	+	Gnomon	intron	protein_coding	mRNA;LOC116916968;40S ribosomal protein S5, transcript variant X3;NA	0
NC_046175.1	77370	77371	1.46869e-06	-61.4073	3.8019e-09	-62.1695	5.12923e-13	-64.8796	NC_046175.1	77193	77375	LOC116916968	NA	+	Gnomon	intron	protein_coding	mRNA;LOC116916968;40S ribosomal protein S5, transcript variant X3;NA	0
NC_046175.1	2417178	2417179	2.22632e-08	-54.377	3.51321e-10	-40.015	5.88418e-13	-47.7531	NC_046175.1	2417046	2417279	LOC116915640	NA	+	Gnomon	exon	protein_coding	mRNA;LOC116915640;coiled-coil domain-containing protein 6-like, transcript variant X7;3	0
NC_046175.1	2417181	2417182	1.21236e-13	-67.1967	2.08661e-08	-36.7687	9.93938e-12	-45.1448	NC_046175.1	2417046	2417279	LOC116915640	NA	+	Gnomon	exon	protein_coding	mRNA;LOC116915640;coiled-coil domain-containing protein 6-like, transcript variant X7;3	0
NC_046175.1	6249560	6249561	1.21311e-07	-62.9464	6.01017e-11	-63.0912	2.06669e-06	-49.9053	NC_046175.1	6249402	6249636	LOC116918048	NA	-	Gnomon	exon	protein_coding	mRNA;LOC116918048;chromodomain-helicase-DNA-binding protein 7-like, transcript variant X4;7	0
NC_046175.1	13573651	13573652	2.13617e-06	-31.6468	2.05712e-08	-32.7498	5.99858e-08	-32.4144	NC_046175.1	13573645	13573892	LOC116916002	NA	+	Gnomon	exon	protein_coding	mRNA;LOC116916002;60S ribosomal protein L10;6	0
NC_046175.1	13913422	13913423	6.94088e-08	-67.1747	0	-83.7818	0	-83.7498	NC_046175.1	13913289	13913610	LOC116915314	NA	+	Gnomon	exon	protein_coding	mRNA;LOC116915314;uncharacterized LOC116915314;2	0
NC_046176.1	451567	451568	3.11431e-09	-36.8899	4.11582e-12	-37.7802	8.96158e-08	-34.0247	NC_046176.1	451237	451576	LOC116919202	NA	-	Gnomon	exon	protein_coding	mRNA;LOC116919202;probable phosphoglycerate kinase;4	0
NC_046176.1	7338129	7338130	3.13265e-08	-40.8891	6.86211e-07	-36.2363	1.11537e-11	-41.1295	NC_046176.1	7338052	7338310	LOC116918804	NA	+	Gnomon	exon	protein_coding	mRNA;LOC116918804;ubiquitin carboxyl-terminal hydrolase 24-like;1	0
NC_046176.1	7338130	7338131	2.11369e-07	-40.0926	3.49866e-09	-40.9259	8.17257e-09	-40.7407	NC_046176.1	7338052	7338310	LOC116918804	NA	+	Gnomon	exon	protein_coding	mRNA;LOC116918804;ubiquitin carboxyl-terminal hydrolase 24-like;1	0
NC_046176.1	7338142	7338143	6.70911e-08	-41.6667	7.29234e-07	-36.8605	1.42109e-14	-43.9796	NC_046176.1	7338052	7338310	LOC116918804	NA	+	Gnomon	exon	protein_coding	mRNA;LOC116918804;ubiquitin carboxyl-terminal hydrolase 24-like;1	0
NC_046177.1	3441171	3441172	3.46825e-09	-60.7884	0	-75.0606	1.86149e-06	-50.9568	NC_046177.1	3440441	3441521	LOC116920865	NA	+	Gnomon	exon	protein_coding	mRNA;LOC116920865;mitogen-activated protein kinase kinase kinase 10-like;1	0
NC_046177.1	3441172	3441173	0	-82.9061	0	-71.2741	1.69532e-10	-60.8799	NC_046177.1	3440441	3441521	LOC116920865	NA	+	Gnomon	exon	protein_coding	mRNA;LOC116920865;mitogen-activated protein kinase kinase kinase 10-like;1	0
NC_046177.1	3871733	3871734	1.0562e-05	-42.1053	2.06501e-14	-48.5294	6.43929e-15	-48.7179	NC_046177.1	3871752	3871859	LOC116921991	NA	+	Gnomon	exon	protein_coding	mRNA;LOC116921991;hemocyte protein-glutamine gamma-glutamyltransferase-like;1	19
NC_046177.1	6950373	6950374	9.94096e-11	-71.5646	1.17684e-14	-73.0215	7.93079e-11	-69.5042	NC_046177.1	6950133	6950459	LOC116922050	NA	-	Gnomon	exon	protein_coding	misc_RNA;LOC116922050;protein SERAC1-like, transcript variant X3;2	0
NC_046177.1	7581463	7581464	4.16809e-11	-47.823	3.22769e-06	-40.1604	1.68598e-12	-46.9662	NC_046177.1	7581309	7581532	LOC116921873	NA	-	Gnomon	intron	protein_coding	mRNA;LOC116921873;ubiquitin carboxyl-terminal hydrolase 15-like, transcript variant X2;NA	0
NC_046178.1	5978922	5978923	1.47909e-05	-55.8916	1.62649e-09	-46.7375	1.65865e-08	-45.1793	NC_046178.1	5978519	5979093	LOC116922799	NA	+	Gnomon	exon	protein_coding	mRNA;LOC116922799;nucleolar protein 14-like;1	0
NC_046179.1	2714094	2714095	3.15202e-06	-37.039	2.57572e-14	-41.8823	1.44697e-07	-36.8558	NC_046179.1	2714080	2714854	LOC116925576	NA	+	Gnomon	exon	protein_coding	mRNA;LOC116925576;phosphorylated adapter RNA export protein-like, transcript variant X3;2	0
NC_046179.1	3037687	3037688	2.08669e-06	-63.5573	1.27231e-06	-56.9784	4.91344e-08	-58.0243	NC_046179.1	3037667	3037843	LOC116925613	NA	-	Gnomon	exon	protein_coding	mRNA;LOC116925613;40S ribosomal protein S8;4	0
NC_046179.1	3524216	3524217	1.28055e-06	-44.7314	0	-51.6978	3.48761e-09	-38.7404	NC_046179.1	3525949	3526529	LOC116925062	NA	-	Gnomon	exon	protein_coding	mRNA;LOC116925062;phosphatidylinositol 4-phosphate 3-kinase C2 domain-containing subunit alpha-like;13	1733
NC_046180.1	9804290	9804291	2.80399e-08	-67.6794	8.74609e-10	-63.0303	1.67736e-09	-56.2573	NC_046180.1	9804029	9804440	LOC116926006	NA	+	Gnomon	exon	protein_coding	mRNA;LOC116926006;proteasome subunit alpha type-1-like, transcript variant X2;2	0
NC_046181.1	1993469	1993470	1.57652e-14	-41.3285	3.7248e-12	-38.3455	8.88178e-16	-40.8362	NC_046181.1	1993355	1993901	LOC116929393	NA	-	Gnomon	exon	protein_coding	mRNA;LOC116929393;tRNA methyltransferase 10 homolog A-like, transcript variant X1;1	0
NC_046182.1	8039770	8039771	4.34368e-06	-29.7896	6.335e-08	-30.5576	2.07283e-08	-30.8192	NC_046182.1	8039090	8041806	LOC116930077	NA	+	Gnomon	exon	lncRNA	ncRNA;LOC116930077;uncharacterized LOC116930077;11	0
