# Supplementary material for: Environmentally induced DNA methylation is inherited across generations in an aquatic keystone species
Source: iScience. 2022 Apr 25;25(5):104303. doi: 10.1016/j.isci.2022.104303 (PMC9097707; doi:10.1016/j.isci.2022.104303)
Supplement: Supplementary file 12 — Table S11. GO enrichment of genes associated with transgenerational DMPs, related to Figure 6 [file mmc12.xlsx]

## Sheet: Table S11
#Table S11 - GO enrichment of genes associated with transgenerational DMPs, related to Figure 6.
Treatment	category	GO.ID	Term	Annotated	Significant	Expected	Pvalue_fisher	Pvalue_fisher_adjusted
Zinc	CC	GO:0015629	actin cytoskeleton	175	18	0.91	1.4e-19	7.658e-17
Zinc	CC	GO:0016604	nuclear body	75	8	0.39	6.2e-09	1.6957e-06
Zinc	CC	GO:0031965	nuclear membrane	60	7	0.31	2e-08	3.64667e-06
Zinc	CC	GO:0043186	P granule	79	7	0.41	1.4e-07	1.9145e-05
Zinc	MF	GO:0003730	mRNA 3'-UTR binding	37	7	0.13	2.2e-11	1.5862e-08
Zinc	MF	GO:0008266	poly(U) RNA binding	35	4	0.12	5.1e-06	0.00183855
Zinc	MF	GO:0003729	mRNA binding	263	12	0.89	0.0002	0.0480667
Zinc	BP	GO:0014881	regulation of myofibril size	11	7	0.06	1.9e-14	7.0775e-11
Zinc	BP	GO:0007096	regulation of exit from mitosis	14	7	0.07	2e-13	3.3525e-10
Zinc	BP	GO:0000381	regulation of alternative mRNA splicing, via spliceosome	84	11	0.43	2.7e-13	3.3525e-10
Zinc	BP	GO:0045840	positive regulation of mitotic nuclear division	32	7	0.16	1.8e-10	1.67625e-07
Zinc	BP	GO:1901992	positive regulation of mitotic cell cycle phase transition	33	7	0.17	2.3e-10	1.7135e-07
Zinc	BP	GO:0036099	female germ-line stem cell population maintenance	34	7	0.17	2.9e-10	1.80042e-07
Zinc	BP	GO:0007319	negative regulation of oskar mRNA translation	36	7	0.18	4.4e-10	2.34143e-07
Zinc	BP	GO:2000736	regulation of stem cell differentiation	71	7	0.36	6.2e-08	2.88688e-05
Zinc	BP	GO:0045214	sarcomere organization	117	7	0.6	1.9e-06	0.000786389
Zinc	BP	GO:0048477	oogenesis	1029	11	5.27	3.5e-06	0.00130375
Zinc	BP	GO:0006376	mRNA splice site selection	22	4	0.11	4.2e-06	0.00142227
Zinc	BP	GO:0045926	negative regulation of growth	184	5	0.94	3.9e-05	0.0121063
Zinc	BP	GO:0007282	cystoblast division	39	4	0.2	4.4e-05	0.0126077
Zinc	BP	GO:0045597	positive regulation of cell differentiation	194	7	0.99	5.3e-05	0.0141018
Zinc	BP	GO:0001558	regulation of cell growth	132	6	0.68	0.00021	0.05215
5-azacydine	CC	GO:0000922	spindle pole	43	7	0.15	1e-10	5.47e-08
5-azacydine	CC	GO:0000793	condensed chromosome	73	7	0.26	4.7e-09	1.28545e-06
5-azacydine	CC	GO:0022627	cytosolic small ribosomal subunit	44	5	0.16	4e-07	7.29333e-05
5-azacydine	MF	GO:0003735	structural constituent of ribosome	163	6	0.43	2.9e-06	0.0020909
5-azacydine	MF	GO:0008094	DNA-dependent ATPase activity	48	4	0.13	6.5e-06	0.00234325
5-azacydine	MF	GO:0019843	rRNA binding	29	3	0.08	5.6e-05	0.0134587
5-azacydine	BP	GO:0051296	establishment of meiotic spindle orientation	10	7	0.03	3.5e-16	1.3041e-12
5-azacydine	BP	GO:0097120	receptor localization to synapse	12	4	0.04	5.7e-08	0.000106191
5-azacydine	BP	GO:0046622	positive regulation of organ growth	28	4	0.1	2.3e-06	0.0028566
5-azacydine	BP	GO:0002181	cytoplasmic translation	123	6	0.42	3.3e-06	0.00307395
5-azacydine	BP	GO:0007379	segment specification	34	4	0.12	5.1e-06	0.00380052
5-azacydine	BP	GO:0043044	ATP-dependent chromatin remodeling	40	4	0.14	9.8e-06	0.00532286
5-azacydine	BP	GO:0008340	determination of adult lifespan	229	7	0.79	1e-05	0.00532286
5-azacydine	BP	GO:1903421	regulation of synaptic vesicle recycling	16	3	0.06	2e-05	0.009315
5-azacydine	BP	GO:0007614	short-term memory	53	4	0.18	3.1e-05	0.012834
5-azacydine	BP	GO:0000028	ribosomal small subunit assembly	19	3	0.07	3.5e-05	0.013041
5-azacydine	BP	GO:0031175	neuron projection development	830	7	2.86	0.0001	0.0338727
L-microcystine	CC	GO:0042575	DNA polymerase complex	16	5	0.13	1.3e-07	7.111e-05
L-microcystine	CC	GO:0060293	germ plasm	83	4	0.68	2.1e-06	0.00057435
L-microcystine	CC	GO:0071212	subsynaptic reticulum	22	4	0.18	2.7e-05	0.0042666
L-microcystine	CC	GO:0000932	P-body	46	5	0.38	3.3e-05	0.0042666
L-microcystine	CC	GO:0042585	germinal vesicle	24	4	0.2	3.9e-05	0.0042666
L-microcystine	CC	GO:0000793	condensed chromosome	73	9	0.6	7.3e-05	0.00665517
L-microcystine	CC	GO:0045180	basal cortex	14	3	0.11	0.00018	0.0140657
L-microcystine	CC	GO:0005721	pericentric heterochromatin	18	3	0.15	0.00039	0.0266662
L-microcystine	CC	GO:0009925	basal plasma membrane	20	3	0.16	0.00054	0.03282
L-microcystine	CC	GO:1990234	transferase complex	528	16	4.32	0.0007	0.03829
L-microcystine	CC	GO:0022625	cytosolic large ribosomal subunit	51	4	0.42	0.00077	0.03829
L-microcystine	MF	GO:0003887	DNA-directed DNA polymerase activity	18	5	0.16	3.6e-07	0.00025956
L-microcystine	MF	GO:0008080	N-acetyltransferase activity	42	6	0.37	1.5e-06	0.00054075
L-microcystine	MF	GO:0003684	damaged DNA binding	22	4	0.19	3.6e-05	0.008652
L-microcystine	MF	GO:0016895	exodeoxyribonuclease activity, producing 5'-phosphomonoesters	11	3	0.1	0.0001	0.018025
L-microcystine	BP	GO:0031000	response to caffeine	18	4	0.14	9.3e-06	0.027945
L-microcystine	BP	GO:0033962	cytoplasmic mRNA processing body assembly	20	4	0.15	1.5e-05	0.027945
L-microcystine	BP	GO:0016070	RNA metabolic process	2154	20	16.66	5.1e-05	0.0433147
L-microcystine	BP	GO:0007318	pole plasm protein localization	29	4	0.22	6.8e-05	0.0433147
L-microcystine	BP	GO:0007113	endomitotic cell cycle	11	3	0.09	7e-05	0.0433147
L-microcystine	BP	GO:0006271	DNA strand elongation involved in DNA replication	24	5	0.19	8.6e-05	0.0433147
L-microcystine	BP	GO:0046012	positive regulation of oskar mRNA translation	12	3	0.09	9.3e-05	0.0433147
L-microcystine	BP	GO:0045005	DNA-dependent DNA replication maintenance of fidelity	12	3	0.09	9.3e-05	0.0433147
L-microcystine	BP	GO:0071897	DNA biosynthetic process	62	5	0.48	0.00011	0.044712
L-microcystine	BP	GO:0006284	base-excision repair	13	3	0.1	0.00012	0.044712
L-microcystine	BP	GO:0030237	female sex determination	15	3	0.12	0.00019	0.0638743
L-microcystine	BP	GO:0045450	bicoid mRNA localization	16	3	0.12	0.00023	0.0638743
L-microcystine	BP	GO:0035418	protein localization to synapse	16	3	0.12	0.00023	0.0638743
L-microcystine	BP	GO:0007017	microtubule-based process	504	6	3.9	0.00024	0.0638743
L-microcystine	BP	GO:0070193	synaptonemal complex organization	18	3	0.14	0.00033	0.081972
Temperature	CC	GO:0000242	pericentriolar material	13	2	0.03	0.00029	0.09299
Temperature	CC	GO:0005704	polytene chromosome band	14	2	0.03	0.00034	0.09299
Temperature	MF	GO:0004652	polynucleotide adenylyltransferase activity	15	3	0.03	2e-06	0.001442
Temperature	MF	GO:0003746	translation elongation factor activity	13	2	0.02	0.00022	0.046865
Temperature	MF	GO:0031208	POZ domain binding	13	2	0.02	0.00022	0.046865
Temperature	MF	GO:0043035	chromatin insulator sequence binding	14	2	0.02	0.00026	0.046865
Temperature	MF	GO:0016462	pyrophosphatase activity	543	3	0.96	0.00058	0.083636
Temperature	BP	GO:0034661	ncRNA catabolic process	13	3	0.02	1.1e-06	0.0026082
Temperature	BP	GO:0043487	regulation of RNA stability	16	3	0.03	2.1e-06	0.0026082
Temperature	BP	GO:0000963	mitochondrial RNA processing	16	3	0.03	2.1e-06	0.0026082
Temperature	BP	GO:0051253	negative regulation of RNA metabolic process	564	5	0.94	5.5e-05	0.042228
Temperature	BP	GO:0006378	mRNA polyadenylation	47	3	0.08	6e-05	0.042228
Temperature	BP	GO:0031330	negative regulation of cellular catabolic process	49	3	0.08	6.8e-05	0.042228
Temperature	BP	GO:0090202	gene looping	11	2	0.02	0.00014	0.07452
