# Supplementary material for: Environmentally induced DNA methylation is inherited across generations in an aquatic keystone species
Source: iScience. 2022 Apr 25;25(5):104303. doi: 10.1016/j.isci.2022.104303 (PMC9097707; doi:10.1016/j.isci.2022.104303)
Supplement: Supplementary file 13 — Table S12. GO enrichment of genes associated with direct (F1) DMPs, related to Figure 6 [file mmc13.xlsx]

## Sheet: Table S12
#Table S12 - GO enrichment of genes associated with direct (F1) DMPs, related to Figure 6.
Treatment	category	GO.ID	Term	Annotated	Significant	Expected	Pvalue_fisher	Pvalue_fisher_adjusted
Zinc	CC	GO:0015629	actin cytoskeleton	175	18	1.25	9.2e-17	5.0324e-14
Zinc	CC	GO:0016604	nuclear body	75	8	0.53	6.1e-08	1.66835e-05
Zinc	CC	GO:0031965	nuclear membrane	60	7	0.43	1.9e-07	3.46433333333333e-05
Zinc	CC	GO:0043186	P granule	79	7	0.56	1.3e-06	0.000177775
Zinc	MF	GO:0003730	mRNA 3'-UTR binding	37	7	0.2	8.8e-10	6.3448e-07
Zinc	MF	GO:0008266	poly(U) RNA binding	35	4	0.19	3.8e-05	0.0132183333333333
Zinc	MF	GO:0031369	translation initiation factor binding	14	3	0.08	5.5e-05	0.0132183333333333
Zinc	BP	GO:0036099	female germ-line stem cell population maintenance	34	10	0.26	4e-14	1.49e-10
Zinc	BP	GO:0014881	regulation of myofibril size	11	7	0.08	3.6e-13	6.705e-10
Zinc	BP	GO:0007096	regulation of exit from mitosis	14	7	0.11	3.7e-12	4.59416666666667e-09
Zinc	BP	GO:0000381	regulation of alternative mRNA splicing, via spliceosome	84	11	0.64	2.8e-11	2.6075e-08
Zinc	BP	GO:0045840	positive regulation of mitotic nuclear division	32	7	0.24	3.3e-09	2.4585e-06
Zinc	BP	GO:1901992	positive regulation of mitotic cell cycle phase transition	33	7	0.25	4.1e-09	2.54541666666667e-06
Zinc	BP	GO:0007319	negative regulation of oskar mRNA translation	36	7	0.27	7.9e-09	4.20392857142857e-06
Zinc	BP	GO:2000736	regulation of stem cell differentiation	71	7	0.54	1e-06	0.000465625
Zinc	BP	GO:0048477	oogenesis	1029	14	7.85	1.5e-05	0.00620833333333333
Zinc	BP	GO:0006376	mRNA splice site selection	22	4	0.17	2.1e-05	0.0078225
Zinc	BP	GO:0045214	sarcomere organization	117	7	0.89	2.9e-05	0.00982045454545455
Zinc	BP	GO:0045926	negative regulation of growth	184	5	1.4	0.00019	0.0589791666666667
Zinc	BP	GO:0007282	cystoblast division	39	4	0.3	0.00021	0.0601730769230769
5-azacydine	CC	GO:0005623	cell	7673	1117	1043.75	2e-20	1.094e-17
5-azacydine	CC	GO:0005634	nucleus	2681	524	364.69	8.7e-19	2.37945e-16
5-azacydine	CC	GO:0005700	polytene chromosome	361	99	49.11	6.8e-11	1.23986666666667e-08
5-azacydine	CC	GO:0022625	cytosolic large ribosomal subunit	51	25	6.94	1.2e-09	1.641e-07
5-azacydine	CC	GO:0005730	nucleolus	212	58	28.84	1.8e-08	1.9692e-06
5-azacydine	CC	GO:0045179	apical cortex	95	33	12.92	1.3e-07	1.18516666666667e-05
5-azacydine	CC	GO:0030687	preribosome, large subunit precursor	30	15	4.08	1.9e-06	0.000148471428571429
5-azacydine	CC	GO:0022627	cytosolic small ribosomal subunit	44	17	5.99	3e-05	0.00205125
5-azacydine	CC	GO:0005635	nuclear envelope	162	34	22.04	8.5e-05	0.00482354545454545
5-azacydine	CC	GO:0005681	spliceosomal complex	90	23	12.24	9.3e-05	0.00482354545454545
5-azacydine	CC	GO:0099568	cytoplasmic region	319	78	43.39	9.7e-05	0.00482354545454545
5-azacydine	CC	GO:0005704	polytene chromosome band	14	8	1.9	0.00016	0.00664214285714286
5-azacydine	CC	GO:0098592	cytoplasmic side of apical plasma membrane	11	7	1.5	0.00017	0.00664214285714286
5-azacydine	CC	GO:1990794	basolateral part of cell	11	7	1.5	0.00017	0.00664214285714286
5-azacydine	CC	GO:0030686	90S preribosome	37	14	5.03	2e-04	0.00729333333333333
5-azacydine	CC	GO:0015629	actin cytoskeleton	175	39	23.81	0.00027	0.009230625
5-azacydine	CC	GO:0030864	cortical actin cytoskeleton	32	12	4.35	0.00068	0.0209683333333333
5-azacydine	CC	GO:0005914	spot adherens junction	13	7	1.77	0.00069	0.0209683333333333
5-azacydine	CC	GO:0044545	NSL complex	10	6	1.36	8e-04	0.0230315789473684
5-azacydine	CC	GO:0005769	early endosome	62	18	8.43	0.00111	0.0303585
5-azacydine	CC	GO:0035003	subapical complex	39	13	5.31	0.00134	0.0349038095238095
5-azacydine	CC	GO:0016327	apicolateral plasma membrane	74	20	10.07	0.00161	0.0380620833333333
5-azacydine	CC	GO:0045169	fusome	69	19	9.39	0.00165	0.0380620833333333
5-azacydine	CC	GO:0005938	cell cortex	286	75	38.9	0.00167	0.0380620833333333
5-azacydine	CC	GO:0017053	transcription repressor complex	36	12	4.9	0.00204	0.0441807692307692
5-azacydine	CC	GO:0005915	zonula adherens	23	9	3.13	0.0021	0.0441807692307692
5-azacydine	CC	GO:0005622	intracellular	6614	1079	899.7	0.00231	0.0467988888888889
5-azacydine	CC	GO:0016323	basolateral plasma membrane	100	21	13.6	0.00442	0.0841248275862069
5-azacydine	CC	GO:0070603	SWI/SNF superfamily-type complex	49	16	6.67	0.00446	0.0841248275862069
5-azacydine	CC	GO:0000793	condensed chromosome	73	16	9.93	0.00474	0.086426
5-azacydine	MF	GO:0003729	mRNA binding	263	90	34.14	5e-18	3.605e-15
5-azacydine	MF	GO:0003735	structural constituent of ribosome	163	50	21.16	1.9e-09	6.8495e-07
5-azacydine	MF	GO:0003723	RNA binding	642	178	83.35	4.2e-08	1.0094e-05
5-azacydine	MF	GO:0016772	transferase activity, transferring phosphorus-containing groups	602	103	78.16	8.2e-07	0.000147805
5-azacydine	MF	GO:0030515	snoRNA binding	31	15	4.02	1.8e-06	0.00025956
5-azacydine	MF	GO:0019200	carbohydrate kinase activity	11	8	1.43	9e-06	0.0010815
5-azacydine	MF	GO:0005515	protein binding	2843	413	369.1	1.5e-05	0.001545
5-azacydine	MF	GO:0017025	TBP-class protein binding	18	10	2.34	2.1e-05	0.001892625
5-azacydine	MF	GO:0032033	myosin II light chain binding	10	7	1.3	5.1e-05	0.00408566666666667
5-azacydine	MF	GO:0008536	Ran GTPase binding	20	10	2.6	7e-05	0.00458818181818182
5-azacydine	MF	GO:0008569	ATP-dependent microtubule motor activity, minus-end-directed	20	10	2.6	7e-05	0.00458818181818182
5-azacydine	MF	GO:0003743	translation initiation factor activity	40	15	5.19	7.7e-05	0.00462641666666667
5-azacydine	MF	GO:0140297	DNA-binding transcription factor binding	66	12	8.57	0.00011	0.00610076923076923
5-azacydine	MF	GO:0001965	G-protein alpha-subunit binding	12	7	1.56	0.00027	0.013905
5-azacydine	MF	GO:0003727	single-stranded RNA binding	57	13	7.4	0.00039	0.018025
5-azacydine	MF	GO:0008138	protein tyrosine/serine/threonine phosphatase activity	32	12	4.15	4e-04	0.018025
5-azacydine	MF	GO:0031624	ubiquitin conjugating enzyme binding	20	9	2.6	0.00044	0.018025
5-azacydine	MF	GO:0008094	DNA-dependent ATPase activity	48	10	6.23	0.00045	0.018025
5-azacydine	MF	GO:0030674	protein-macromolecule adaptor activity	84	16	10.91	0.00104	0.0394652631578947
5-azacydine	MF	GO:0036002	pre-mRNA binding	11	6	1.43	0.00122	0.0418866666666667
5-azacydine	MF	GO:0004402	histone acetyltransferase activity	11	6	1.43	0.00122	0.0418866666666667
5-azacydine	MF	GO:0070300	phosphatidic acid binding	23	9	2.99	0.0015	0.0465645833333333
5-azacydine	MF	GO:1990837	sequence-specific double-stranded DNA binding	241	33	31.29	0.00155	0.0465645833333333
5-azacydine	MF	GO:0005096	GTPase activator activity	164	35	21.29	0.00179	0.0516236
5-azacydine	MF	GO:0019901	protein kinase binding	114	30	14.8	0.00195	0.0528733333333333
5-azacydine	MF	GO:0043565	sequence-specific DNA binding	359	60	46.61	0.00198	0.0528733333333333
5-azacydine	MF	GO:0005092	GDP-dissociation inhibitor activity	12	6	1.56	0.00217	0.0558775
5-azacydine	MF	GO:0004722	protein serine/threonine phosphatase activity	39	12	5.06	0.00291	0.0723486206896552
5-azacydine	MF	GO:0032182	ubiquitin-like protein binding	29	7	3.77	0.00341	0.0802403225806452
5-azacydine	MF	GO:0005080	protein kinase C binding	13	6	1.69	0.00359	0.0808871875
5-azacydine	BP	GO:0043388	positive regulation of DNA binding	33	25	4.36	2.9e-16	1.08054e-12
5-azacydine	BP	GO:0030041	actin filament polymerization	91	29	12.02	2.2e-15	4.0986e-12
5-azacydine	BP	GO:0048025	negative regulation of mRNA splicing, via spliceosome	16	15	2.11	8.4e-13	1.04328e-09
5-azacydine	BP	GO:0042866	pyruvate biosynthetic process	18	15	2.38	3.3e-11	3.07395e-08
5-azacydine	BP	GO:0002181	cytoplasmic translation	123	46	16.24	3.6e-10	2.68272e-07
5-azacydine	BP	GO:0006096	glycolytic process	21	15	2.77	1.5e-09	9.315e-07
5-azacydine	BP	GO:0006754	ATP biosynthetic process	42	20	5.55	2e-09	1.06457142857143e-06
5-azacydine	BP	GO:0016332	establishment or maintenance of polarity of embryonic epithelium	38	20	5.02	7.1e-09	3.306825e-06
5-azacydine	BP	GO:0045186	zonula adherens assembly	39	20	5.15	1.3e-08	5.382e-06
5-azacydine	BP	GO:0007059	chromosome segregation	228	54	30.11	1.9e-08	7.0794e-06
5-azacydine	BP	GO:0006998	nuclear envelope organization	21	14	2.77	2.2e-08	7.452e-06
5-azacydine	BP	GO:0045787	positive regulation of cell cycle	87	29	11.49	2.7e-08	8.3835e-06
5-azacydine	BP	GO:0009166	nucleotide catabolic process	28	16	3.7	5e-08	1.43307692307692e-05
5-azacydine	BP	GO:0009168	purine ribonucleoside monophosphate biosynthetic process	94	32	12.41	7.1e-08	1.88961428571429e-05
5-azacydine	BP	GO:0045898	regulation of RNA polymerase II transcription preinitiation complex assembly	12	10	1.58	8e-08	1.9872e-05
5-azacydine	BP	GO:0006914	autophagy	285	44	37.63	1.2e-07	2.63011764705882e-05
5-azacydine	BP	GO:0050832	defense response to fungus	71	27	9.38	1.2e-07	2.63011764705882e-05
5-azacydine	BP	GO:0000398	mRNA splicing, via spliceosome	299	81	39.48	1.9e-07	3.933e-05
5-azacydine	BP	GO:0042632	cholesterol homeostasis	21	13	2.77	2.5e-07	4.90263157894737e-05
5-azacydine	BP	GO:0035088	establishment or maintenance of apical/basal cell polarity	89	29	11.75	2.8e-07	5.2164e-05
5-azacydine	BP	GO:0019359	nicotinamide nucleotide biosynthetic process	28	15	3.7	4.1e-07	7.27457142857143e-05
5-azacydine	BP	GO:0046604	positive regulation of mitotic centrosome separation	11	9	1.45	5.1e-07	8.63754545454546e-05
5-azacydine	BP	GO:0009408	response to heat	105	32	13.86	9.8e-07	0.00015525
5-azacydine	BP	GO:0072089	stem cell proliferation	167	45	22.05	1.1e-06	0.000163944
5-azacydine	BP	GO:0030730	sequestering of triglyceride	47	13	6.21	1.2e-06	0.000171969230769231
5-azacydine	BP	GO:0048477	oogenesis	1029	172	135.87	1.7e-06	0.0002346
5-azacydine	BP	GO:0044272	sulfur compound biosynthetic process	78	17	10.3	2.5e-06	0.000332678571428571
5-azacydine	BP	GO:0051296	establishment of meiotic spindle orientation	10	8	1.32	3.2e-06	0.000411144827586207
5-azacydine	BP	GO:0045175	basal protein localization	36	16	4.75	4.2e-06	0.00052164
5-azacydine	BP	GO:0036445	neuronal stem cell division	65	23	8.58	4.4e-06	0.000528851612903226
5-azacydine	BP	GO:0007031	peroxisome organization	23	10	3.04	5.2e-06	0.000587127272727273
5-azacydine	BP	GO:0007051	spindle organization	144	28	19.01	5.8e-06	0.000635611764705882
5-azacydine	BP	GO:0051704	multi-organism process	1828	306	241.38	9.8e-06	0.001035
5-azacydine	BP	GO:0032482	Rab protein signal transduction	58	18	7.66	1e-05	0.001035
5-azacydine	BP	GO:0003401	axis elongation	14	9	1.85	1.3e-05	0.00130913513513514
5-azacydine	BP	GO:0035089	establishment of apical/basal cell polarity	31	16	4.09	1.9e-05	0.00181523076923077
5-azacydine	BP	GO:0045196	establishment or maintenance of neuroblast polarity	28	13	3.7	1.9e-05	0.00181523076923077
5-azacydine	BP	GO:0046835	carbohydrate phosphorylation	12	8	1.58	2.7e-05	0.00251505
5-azacydine	BP	GO:0006364	rRNA processing	147	40	19.41	2.9e-05	0.00263546341463415
5-azacydine	BP	GO:0035019	somatic stem cell population maintenance	29	13	3.83	3e-05	0.00266142857142857
5-azacydine	BP	GO:0030261	chromosome condensation	73	22	9.64	3.1e-05	0.00268618604651163
5-azacydine	BP	GO:0019438	aromatic compound biosynthetic process	1781	296	235.17	4e-05	0.00338727272727273
5-azacydine	BP	GO:0042595	behavioral response to starvation	26	12	3.43	4.3e-05	0.0035604
5-azacydine	BP	GO:0042742	defense response to bacterium	136	36	17.96	4.6e-05	0.003726
5-azacydine	BP	GO:0051726	regulation of cell cycle	420	91	55.46	5.2e-05	0.0041223829787234
5-azacydine	BP	GO:0007060	male meiosis chromosome segregation	16	9	2.11	5.7e-05	0.00441036734693878
5-azacydine	BP	GO:0031333	negative regulation of protein-containing complex assembly	23	8	3.04	5.8e-05	0.00441036734693878
5-azacydine	BP	GO:0000470	maturation of LSU-rRNA	23	11	3.04	6e-05	0.0044712
5-azacydine	BP	GO:0046425	regulation of receptor signaling pathway via JAK-STAT	56	13	7.39	6.3e-05	0.00460270588235294
5-azacydine	BP	GO:0006405	RNA export from nucleus	82	28	10.83	6.7e-05	0.00480080769230769
5-azacydine	BP	GO:0035209	pupal development	20	10	2.64	8.2e-05	0.005658
5-azacydine	BP	GO:0016572	histone phosphorylation	38	14	5.02	1e-04	0.00677454545454545
5-azacydine	BP	GO:0048863	stem cell differentiation	177	25	23.37	0.00011	0.00719052631578947
5-azacydine	BP	GO:0060968	regulation of gene silencing	107	21	14.13	0.00011	0.00719052631578947
5-azacydine	BP	GO:0017145	stem cell division	139	43	18.35	0.00013	0.008073
5-azacydine	BP	GO:0006882	cellular zinc ion homeostasis	14	8	1.85	0.00013	0.008073
5-azacydine	BP	GO:0006611	protein export from nucleus	80	26	10.56	0.00013	0.008073
5-azacydine	BP	GO:0030714	anterior/posterior axis specification, follicular epithelium	11	7	1.45	0.00014	0.00841354838709677
5-azacydine	BP	GO:0051490	negative regulation of filopodium assembly	11	7	1.45	0.00014	0.00841354838709677
5-azacydine	BP	GO:0000381	regulation of alternative mRNA splicing, via spliceosome	84	24	11.09	0.00015	0.00887142857142857
5-azacydine	BP	GO:0045199	maintenance of epithelial cell apical/basal polarity	18	9	2.38	0.00019	0.0108913846153846
5-azacydine	BP	GO:0040029	regulation of gene expression, epigenetic	260	66	34.33	0.00019	0.0108913846153846
5-azacydine	BP	GO:1901800	positive regulation of proteasomal protein catabolic process	51	17	6.73	0.00021	0.0115067647058824
5-azacydine	BP	GO:0007308	oocyte construction	229	40	30.24	0.00021	0.0115067647058824
5-azacydine	BP	GO:1903827	regulation of cellular protein localization	106	21	14	0.00021	0.0115067647058824
5-azacydine	BP	GO:0045448	mitotic cell cycle, embryonic	49	13	6.47	0.00023	0.0122425714285714
5-azacydine	BP	GO:0016570	histone modification	289	70	38.16	0.00027	0.0141692957746479
5-azacydine	BP	GO:0000028	ribosomal small subunit assembly	19	9	2.51	0.00032	0.01656
5-azacydine	BP	GO:0016476	regulation of embryonic cell shape	38	16	5.02	0.00034	0.0173539726027397
5-azacydine	BP	GO:0090090	negative regulation of canonical Wnt signaling pathway	64	19	8.45	0.00042	0.0211475675675676
5-azacydine	BP	GO:0030100	regulation of endocytosis	107	16	14.13	6e-04	0.029808
5-azacydine	BP	GO:0051294	establishment of spindle orientation	39	15	5.15	0.00065	0.0318671052631579
5-azacydine	BP	GO:0008594	photoreceptor cell morphogenesis	42	14	5.55	0.00066	0.0319371428571429
5-azacydine	BP	GO:0045875	negative regulation of sister chromatid cohesion	10	6	1.32	0.00068	0.0320718987341772
5-azacydine	BP	GO:0006265	DNA topological change	10	6	1.32	0.00068	0.0320718987341772
5-azacydine	BP	GO:0007283	spermatogenesis	295	47	38.95	0.00069	0.03213675
5-azacydine	BP	GO:0000082	G1/S transition of mitotic cell cycle	59	15	7.79	0.00077	0.03542
5-azacydine	BP	GO:0006606	protein import into nucleus	104	25	13.73	9e-04	0.0408951219512195
5-azacydine	BP	GO:0007391	dorsal closure	164	40	21.66	0.00094	0.0421980722891566
5-azacydine	BP	GO:0008593	regulation of Notch signaling pathway	203	28	26.8	0.00098	0.04347
5-azacydine	BP	GO:0030725	germline ring canal formation	34	12	4.49	0.001	0.0438352941176471
5-azacydine	BP	GO:0031935	regulation of chromatin silencing	61	11	8.05	0.00102	0.0441920930232558
5-azacydine	BP	GO:0030866	cortical actin cytoskeleton organization	94	23	12.41	0.00114	0.0468754838709677
5-azacydine	BP	GO:0000289	nuclear-transcribed mRNA poly(A) tail shortening	37	11	4.89	0.00115	0.0468754838709677
5-azacydine	BP	GO:0016336	establishment or maintenance of polarity of larval imaginal disc epithelium	18	8	2.38	0.00116	0.0468754838709677
5-azacydine	BP	GO:0042058	regulation of epidermal growth factor receptor signaling pathway	80	16	10.56	0.00116	0.0468754838709677
5-azacydine	BP	GO:0040001	establishment of mitotic spindle localization	40	10	5.28	0.00116	0.0468754838709677
5-azacydine	BP	GO:0045198	establishment of epithelial cell apical/basal polarity	22	9	2.9	0.00117	0.0468754838709677
5-azacydine	BP	GO:0008348	negative regulation of antimicrobial humoral response	22	9	2.9	0.00117	0.0468754838709677
5-azacydine	BP	GO:0008283	cell population proliferation	578	98	76.32	0.00127	0.050320206185567
5-azacydine	BP	GO:0006511	ubiquitin-dependent protein catabolic process	293	62	38.69	0.00129	0.050320206185567
5-azacydine	BP	GO:0051299	centrosome separation	43	17	5.68	0.0013	0.050320206185567
5-azacydine	BP	GO:0006259	DNA metabolic process	377	59	49.78	0.00131	0.050320206185567
5-azacydine	BP	GO:0045176	apical protein localization	40	13	5.28	0.00133	0.0504327272727273
5-azacydine	BP	GO:0035001	dorsal trunk growth, open tracheal system	11	6	1.45	0.00134	0.0504327272727273
5-azacydine	BP	GO:0007450	dorsal/ventral pattern formation, imaginal disc	65	19	8.58	0.00154	0.0566065384615385
5-azacydine	BP	GO:0035329	hippo signaling	52	13	6.87	0.00156	0.0566065384615385
5-azacydine	BP	GO:0045478	fusome organization	30	10	3.96	0.00157	0.0566065384615385
5-azacydine	BP	GO:0006406	mRNA export from nucleus	36	12	4.75	0.00158	0.0566065384615385
5-azacydine	BP	GO:0046716	muscle cell cellular homeostasis	36	12	4.75	0.00158	0.0566065384615385
5-azacydine	BP	GO:0030709	border follicle cell delamination	15	7	1.98	0.00168	0.0590535849056604
5-azacydine	BP	GO:0050680	negative regulation of epithelial cell proliferation	15	7	1.98	0.00168	0.0590535849056604
5-azacydine	BP	GO:0007097	nuclear migration	54	12	7.13	0.00171	0.0595463551401869
5-azacydine	BP	GO:0051128	regulation of cellular component organization	1288	196	170.07	0.00176	0.0605047706422018
5-azacydine	BP	GO:0007377	germ-band extension	19	8	2.51	0.00177	0.0605047706422018
5-azacydine	BP	GO:0043547	positive regulation of GTPase activity	194	39	25.62	0.00189	0.0640194545454545
5-azacydine	BP	GO:0006338	chromatin remodeling	155	32	20.47	0.00212	0.0705278571428571
5-azacydine	BP	GO:0046685	response to arsenic-containing substance	18	6	2.38	0.00229	0.07452
5-azacydine	BP	GO:1903421	regulation of synaptic vesicle recycling	16	4	2.11	0.0023	0.07452
5-azacydine	BP	GO:0044088	regulation of vacuole organization	16	4	2.11	0.0023	0.07452
5-azacydine	BP	GO:0009786	regulation of asymmetric cell division	12	6	1.58	0.00238	0.0757938461538462
5-azacydine	BP	GO:0097150	neuronal stem cell population maintenance	12	6	1.58	0.00238	0.0757938461538462
5-azacydine	BP	GO:0046664	dorsal closure, amnioserosa morphology change	16	7	2.11	0.00265	0.083214
5-azacydine	BP	GO:0046777	protein autophosphorylation	72	22	9.51	0.00267	0.083214
5-azacydine	BP	GO:0072528	pyrimidine-containing compound biosynthetic process	38	8	5.02	0.00268	0.083214
5-azacydine	BP	GO:0090263	positive regulation of canonical Wnt signaling pathway	48	14	6.34	0.00279	0.0859135537190083
5-azacydine	BP	GO:0030707	ovarian follicle cell development	552	91	72.89	0.00306	0.0934554098360656
L-microcystine	CC	GO:0042575	DNA polymerase complex	16	5	0.24	2.8e-06	0.0015316
L-microcystine	CC	GO:0060293	germ plasm	83	5	1.26	1.3e-05	0.00341875
L-microcystine	CC	GO:0070864	sperm individualization complex	23	5	0.35	2e-05	0.00341875
L-microcystine	CC	GO:0042585	germinal vesicle	24	5	0.36	2.5e-05	0.00341875
L-microcystine	CC	GO:0072686	mitotic spindle	42	6	0.64	3.6e-05	0.0039384
L-microcystine	CC	GO:0071212	subsynaptic reticulum	22	4	0.33	3e-04	0.02256375
L-microcystine	CC	GO:0000785	chromatin	287	13	4.36	0.00031	0.02256375
L-microcystine	CC	GO:0005769	early endosome	62	6	0.94	0.00033	0.02256375
L-microcystine	CC	GO:0000932	P-body	46	5	0.7	0.00062	0.0376822222222222
L-microcystine	CC	GO:0000793	condensed chromosome	73	9	1.11	9e-04	0.04923
L-microcystine	CC	GO:0045180	basal cortex	14	3	0.21	0.0011	0.0547
L-microcystine	CC	GO:0031966	mitochondrial membrane	242	7	3.67	0.00145	0.0660958333333333
L-microcystine	CC	GO:0032040	small-subunit processome	37	4	0.56	0.00227	0.0922085714285714
L-microcystine	CC	GO:0005721	pericentric heterochromatin	18	3	0.27	0.00236	0.0922085714285714
L-microcystine	MF	GO:0003729	mRNA binding	263	18	4.43	4.4e-06	0.00312433333333333
L-microcystine	MF	GO:0003887	DNA-directed DNA polymerase activity	18	5	0.3	9.1e-06	0.00312433333333333
L-microcystine	MF	GO:0008017	microtubule binding	108	10	1.82	1.3e-05	0.00312433333333333
L-microcystine	MF	GO:0008080	N-acetyltransferase activity	42	6	0.71	6.5e-05	0.01171625
L-microcystine	MF	GO:0043565	sequence-specific DNA binding	359	11	6.05	0.00018	0.025956
L-microcystine	MF	GO:0003684	damaged DNA binding	22	4	0.37	0.00045	0.054075
L-microcystine	MF	GO:0005247	voltage-gated chloride channel activity	23	4	0.39	0.00053	0.05459
L-microcystine	MF	GO:0016895	exodeoxyribonuclease activity, producing 5'-phosphomonoesters	11	3	0.19	7e-04	0.0630875
L-microcystine	BP	GO:1902410	mitotic cytokinetic process	11	5	0.16	2.7e-07	0.00057132
L-microcystine	BP	GO:0043388	positive regulation of DNA binding	33	7	0.48	3.8e-07	0.00057132
L-microcystine	BP	GO:0048172	regulation of short-term neuronal synaptic plasticity	12	5	0.18	4.6e-07	0.00057132
L-microcystine	BP	GO:0007637	proboscis extension reflex	14	5	0.2	1.1e-06	0.00081972
L-microcystine	BP	GO:0061883	clathrin-dependent endocytosis involved in vitellogenesis	14	5	0.2	1.1e-06	0.00081972
L-microcystine	BP	GO:0000266	mitochondrial fission	18	5	0.26	4.6e-06	0.0028566
L-microcystine	BP	GO:0001738	morphogenesis of a polarized epithelium	204	8	2.99	6.1e-06	0.00288765
L-microcystine	BP	GO:0035186	syncytial blastoderm mitotic cell cycle	19	5	0.28	6.2e-06	0.00288765
L-microcystine	BP	GO:0061025	membrane fusion	123	7	1.8	1e-05	0.00414
L-microcystine	BP	GO:0034334	adherens junction maintenance	24	5	0.35	2.1e-05	0.0078246
L-microcystine	BP	GO:0006284	base-excision repair	13	4	0.19	2.8e-05	0.00948436363636364
L-microcystine	BP	GO:0006900	vesicle budding from membrane	26	5	0.38	3.2e-05	0.009936
L-microcystine	BP	GO:0030536	larval feeding behavior	27	5	0.4	3.9e-05	0.011178
L-microcystine	BP	GO:0045892	negative regulation of transcription, DNA-templated	502	11	7.35	4.7e-05	0.0125087142857143
L-microcystine	BP	GO:0040008	regulation of growth	523	13	7.65	6.4e-05	0.01536975
L-microcystine	BP	GO:0007032	endosome organization	30	5	0.44	6.6e-05	0.01536975
L-microcystine	BP	GO:0050832	defense response to fungus	71	7	1.04	7.5e-05	0.0164382352941176
L-microcystine	BP	GO:0000915	actomyosin contractile ring assembly	32	5	0.47	9.2e-05	0.019044
L-microcystine	BP	GO:0072659	protein localization to plasma membrane	52	6	0.76	1e-04	0.0196105263157895
L-microcystine	BP	GO:0031000	response to caffeine	18	4	0.26	0.00011	0.0203236363636364
L-microcystine	BP	GO:0007614	short-term memory	53	6	0.78	0.00012	0.0203236363636364
L-microcystine	BP	GO:0010256	endomembrane system organization	259	16	3.79	0.00012	0.0203236363636364
L-microcystine	BP	GO:0046667	compound eye retinal cell programmed cell death	54	6	0.79	0.00013	0.02106
L-microcystine	BP	GO:0042742	defense response to bacterium	136	8	1.99	0.00017	0.0263925
L-microcystine	BP	GO:0033962	cytoplasmic mRNA processing body assembly	20	4	0.29	0.00018	0.0268272
L-microcystine	BP	GO:0071897	DNA biosynthetic process	62	6	0.91	0.00038	0.0544569230769231
L-microcystine	BP	GO:0007291	sperm individualization	67	6	0.98	0.00042	0.05796
L-microcystine	BP	GO:0007113	endomitotic cell cycle	11	3	0.16	0.00046	0.0612128571428572
L-microcystine	BP	GO:0007296	vitellogenesis	17	7	0.25	0.00059	0.071026875
L-microcystine	BP	GO:0006271	DNA strand elongation involved in DNA replication	24	5	0.35	0.00059	0.071026875
L-microcystine	BP	GO:0045005	DNA-dependent DNA replication maintenance of fidelity	12	3	0.18	0.00061	0.071026875
L-microcystine	BP	GO:0046012	positive regulation of oskar mRNA translation	12	3	0.18	0.00061	0.071026875
L-microcystine	BP	GO:0016070	RNA metabolic process	2154	42	31.53	0.00071	0.0801654545454545
L-microcystine	BP	GO:0007318	pole plasm protein localization	29	4	0.42	0.00079	0.0841011428571429
L-microcystine	BP	GO:0051452	intracellular pH reduction	29	4	0.42	0.00079	0.0841011428571429
L-microcystine	BP	GO:0035152	regulation of tube architecture, open tracheal system	127	7	1.86	0.00083	0.0855972972972973
L-microcystine	BP	GO:0009408	response to heat	105	7	1.54	0.00085	0.0855972972972973
Temperature	CC	GO:0070822	Sin3-type complex	23	8	0.12	1.3e-13	7.111e-11
Temperature	CC	GO:0017053	transcription repressor complex	36	6	0.19	2.5e-08	6.8375e-06
Temperature	CC	GO:0000791	euchromatin	39	6	0.2	4.1e-08	7.47566666666667e-06
Temperature	CC	GO:0005876	spindle microtubule	32	3	0.17	0.00059	0.0806825
Temperature	MF	GO:0003682	chromatin binding	199	9	1.03	1.3e-05	0.009373
Temperature	MF	GO:0046982	protein heterodimerization activity	174	7	0.9	2.6e-05	0.009373
Temperature	MF	GO:0004652	polynucleotide adenylyltransferase activity	15	3	0.08	5.6e-05	0.0134586666666667
Temperature	MF	GO:0003712	transcription coregulator activity	156	6	0.8	0.00013	0.0234325
Temperature	BP	GO:0030336	negative regulation of cell migration	24	6	0.11	7.3e-10	2.71998e-06
Temperature	BP	GO:0035206	regulation of hemocyte proliferation	54	7	0.24	3.4e-09	4.8438e-06
Temperature	BP	GO:0016575	histone deacetylation	32	6	0.14	4.8e-09	4.8438e-06
Temperature	BP	GO:0031647	regulation of protein stability	101	7	0.45	5.2e-09	4.8438e-06
Temperature	BP	GO:0010632	regulation of epithelial cell migration	37	6	0.17	1.2e-08	8.9424e-06
Temperature	BP	GO:0007526	larval somatic muscle development	61	6	0.27	2.7e-07	0.00016767
Temperature	BP	GO:0090090	negative regulation of canonical Wnt signaling pathway	64	6	0.29	3.5e-07	0.0001863
Temperature	BP	GO:0007346	regulation of mitotic cell cycle	245	8	1.1	5.5e-07	0.0002561625
Temperature	BP	GO:0043487	regulation of RNA stability	16	4	0.07	6.2e-07	0.00025668
Temperature	BP	GO:0007422	peripheral nervous system development	138	7	0.62	2.3e-06	0.00085698
Temperature	BP	GO:0035220	wing disc development	575	8	2.58	4.3e-06	0.00145652727272727
Temperature	BP	GO:0034661	ncRNA catabolic process	13	3	0.06	2.3e-05	0.0071415
Temperature	BP	GO:0000963	mitochondrial RNA processing	16	3	0.07	4.6e-05	0.0131843076923077
Temperature	BP	GO:0051241	negative regulation of multicellular organismal process	359	7	1.61	0.00012	0.0319371428571429
Temperature	BP	GO:0000122	negative regulation of transcription by RNA polymerase II	259	7	1.16	0.00014	0.034776
