# Supplementary material for: Environmentally induced DNA methylation is inherited across generations in an aquatic keystone species
Source: iScience. 2022 Apr 25;25(5):104303. doi: 10.1016/j.isci.2022.104303 (PMC9097707; doi:10.1016/j.isci.2022.104303)
Supplement: Supplementary file 14 — Table S13. Literature survey (unbiased approaches), related to STAR Methods [file mmc14.xlsx]

## Sheet: Table S13
#Table S13 - Literature survey (unbiased approaches), related to STAR Methods.
# This table summarizes the comparisons between genes identified in the literature as differentially expressed upon stress exposure in Daphnia sp. and genes identified in our study.
# This sheet summarizes the six studies that used unbiased approaches to detect differentially expressed genes;
# Fields filled with yellow mark genes that we deem semantically and therefore functionally highly similar;
Stressor: Microcystin			Stressor: Zinc			Stressor: 5'Azacytidine			Stressor: Temperature
Study:	Lyu et al., 2019, Limnology and Oceanography		Study:	Poynton et al., 2011, Environ. Sci. Technol.		-	-		Study:	Becker et al., 2018, BMC Genomics
Species:	Daphnia similoides		Species:	Daphnia magna					Species:	Daphnia pulex
Study method:	RNAseq/qPCR		Study method:	Microarray					Study method:	Microarray
Note:	total 1864 differentially expressed genes		Basis of gene selection:	selected and validated by qPCR					Relevant treatment:	3 weeks of exposure to high or low temperature (10°C, 20°C or 24°C)
Basis of gene selection:	Key genes'		Genes with stress-sensitive expression:	Corresponding genes identified as differentially methylated in our study:					Note:	total 98 differentially expressed genes (20°C vs. 10°C)
Genes with stress-sensitive expression:	Corresponding genes identified as differentially methylated in our study:		multicystatin	-						total 1581 differentially expressed genes (24°C vs. 20°C)
glutathione S-transferase	-		ferritin	-						total 964 differentially expressed genes (24°C vs. 10°C)
Aminopeptidase N	-		C1q domain protein	-					Basis of gene selection:	Genes were named as examples in the results ('prominent elements')
Thyrotropin-releasing hormone-degrading ectoenzyme	-		nucleoside transporter	-					Genes with stress-sensitive expression:	Corresponding genes identified as differentially methylated in our study:
Gamma-glutamyltransferase 1	-		similar to gemin-7	-					neurexin IV	-
Serine/threonine-protein kinase PDIK1L	-								trypsin	-
Tyrosine-protein kinase	-		Study:	Vandegehuchte et al., 2010, Aquatic Toxicology					carbohydrases	-
Heat shock protein 70 Bbb	LOC116928946; heat shock factor protein-like, transcript variant X7; [only F1]		Species:	Daphnia magna					ribosomal proteins	LOC116934987; 40S ribosomal protein S2; LOC116935193; 60S ribosomal protein L7a-like; [transgenerational]
Chitinase 10	LOC116921465; chitinase domain-containing protein 1-like; [transgenerational]		Study method:	Microarray					tRNA synthetases	-
Beta-N-acetylglucosaminidase	-		Note:	total 71 differentially expressed genes					translation initiation factors	-
Chitin synthase 2	-		Basis of gene selection:	genes whose identity was obtained through blastx searches					collagens type IV and XIII	-
Hematopoietic prostaglandin D synthase	-		Genes with stress-sensitive expression:	Corresponding genes identified as differentially methylated in our study:					permeases	-
Group XIIB secretory phospholipase A2	-		Ribosomal protein l31	LOC116931150; 40S ribosomal protein S15-like; LOC116935193; 60S ribosomal protein L7a-like; [transgenerational]					UDP-glucuronosyl/−glucosyl transferases	-
Gamma-glutamyltransferase 5	-		60s ribosomal protein l12	LOC116931150; 40S ribosomal protein S15-like; LOC116935193; 60S ribosomal protein L7a-like; [transgenerational]					Fe2+-transport proteins	-
GO-terms associated with these genes:	Corresponding GO-terms associated with differentially methylated genes:		Elongation factor 1 alpha isoform 2	-					Ca2+-dependent enzymes	-
apoptotic process (GO: 0006915)	-		Elongation factor-1 alpha	-					C-type lectins	-
immune response (GO: 0006955)	-		Ribosomal protein s8	LOC116931150; 40S ribosomal protein S15-like; LOC116935193; 60S ribosomal protein L7a-like; [transgenerational]					membrane receptors	-
protein homodimerization activity (GO: 0042803)	-		Prohibitin 2	-					β-transducin repeat-containing protein	-
calcium ion binding (GO: 0005509)	-		Ribosomal protein s20	LOC116931150; 40S ribosomal protein S15-like; LOC116935193; 60S ribosomal protein L7a-like; [transgenerational]					carboxylesterase	-
plasma membranes (GO: 0005886)	-		Ribosomal protein l10	LOC116931150; 40S ribosomal protein S15-like; LOC116935193; 60S ribosomal protein L7a-like; [transgenerational]					proteases	-
integral to membrane (GO: 0016021)	-		Ribosomal protein s16	LOC116931150; 40S ribosomal protein S15-like; LOC116935193; 60S ribosomal protein L7a-like; [transgenerational]					plasma membrane glycoproteins CD36	-
			lsm1u6 small nuclear RNA associated	-					peroxidase	-
Study:	Schwarzenberger et al., 2014, BMC Genomics		Peroxiredoxin 6	-					histones or histone tail methylases	-
Species:	Daphnia magna		Glutathione S-transferase theta 1	-					acyltransferases	LOC116926169;1-acyl-sn-glycerol-3-phosphate acyltransferase alpha-like; [transgenerational]
Study method:	RNAseq/qPCR validation		Lactate dehydrogenase d	-
Note:	total 1060 differentially expressed genes		26s proteasome-associated pad1 homolog	-
Basis of gene selection:	members in significant KOG categories		Cathepsin L	-
Genes with stress-sensitive expression:	Corresponding genes identified as differentially methylated in our study:		ser thr protein phosphatase	-
transporter of the ABC superfamily	-		Mitochondrial rRNA methyltransferase 1 homolog	-
multidrug/pheromone exporter	-		Brain chitinase and chia	-
permease of the major facilitator superfamily	-		Vesicle-associated membrane protein 7	-
			Organic anion transporter	-
Study:	Asselman et al., 2012, Environ. Sci. Technol.		Vitellogenin structural genes family member (vit-2)	-
Species:	Daphnia pulex		Chaperonin containing subunit 6a (zeta 1)	-
Study method:	Microarray/qPCR		Long wavelength-sensitive opsin	-
Note:	total 2247 differentially expressed genes		Na+/K+-ATPase alpha subunit	-
Basis of gene selection:	selected and validated by qPCR		Epithelial membrane protein	-
Genes with stress-sensitive expression:	Corresponding genes identified as differentially methylated in our study:		Aurora ipl1-related kinase 3	-
trypsin	-		2-Domain hemoglobin protein subunit	-
ATP synthase	LOC116934894; ATP synthase subunit alpha, mitochondrial-like; [transgenerational]		Cuticle protein 5a	-
apoptosis-inducing factor	-		Endocuticle structural glycoprotein sgabd-4	-
neurexin IV	-		Histone 1	-
presenilin 2	-		Dynactin 1	-
serine/threonine kinase	-		Protein disulfide isomerase	-
			Fc fragment of binding protein	-
			Signal sequence beta	-
			Glucosamine-phosphate N-acetyltransferase 1	-
			RNA terminal phosphate cyclase domain 1	-
			Vitellogenin fused with superoxide dismutase (	-
			Vitellogenin (vtg 1)	-
			cg11160-isoform a	-
			Elongation factor 2	-
			Stromal cell derived factor 2-like protein	-
			F-Box and leucine-rich repeat protein 2	-
			Cleavage and polyadenylation specificity factor	LOC116930080; probable cleavage and polyadenylation specificity factor subunit 2, transcript variant X2; [only F1]
			Vitellogenin 2	-
