# Supplementary material for: Environmentally induced DNA methylation is inherited across generations in an aquatic keystone species
Source: iScience. 2022 Apr 25;25(5):104303. doi: 10.1016/j.isci.2022.104303 (PMC9097707; doi:10.1016/j.isci.2022.104303)
Supplement: Supplementary file 15 — Table S14. Literature survey (candidate gene approaches), related to STAR Methods [file mmc15.xlsx]

## Sheet: Table S14
#Table S14 - Literature survey (candidate gene approaches), related to STAR Methods.
# This table summarizes the comparisons between genes identified in the literature as differentially expressed upon stress exposure in Daphnia sp. and genes identified in our study.
# This sheet summarizes the studies that used a candidate gene approach to detect differentially expressed genes;
Stressor: Zinc			Stressor: 5'Azacytidine
Study:	Fan et al., 2009, Environmental Toxicology and Chemistry		Study:	Athanasio et al., 2018, Ecotoxicology
Species:	Daphnia magna		Species:	Daphnia magna
Study method:	candidate approach		Study method:	candidate approach
Genes with stress-sensitive expression:	Corresponding genes identified as differentially methylated in our study:		Genes with stress-sensitive expression:	Corresponding genes identified as differentially methylated in our study:
metallothionein	-		DNA-methyltransferase 1 (DNMT1)	-
superoxide dismutase	-		DNAmethyltransferase 3 A (DNMT3A)	-
			DNAmethyltransferase 3 B (DNMT3B)	-
			Methionine adenosyltransferase (MAT)	-
			S-adenosylhomocysteine hydrolase (SAHH)	-
			Methionine synthase reductase (MTRR)	-
			Betaine-homocysteine methyltransferase (BHMT)	-
			Methionine synthase (MS)	-
			Glycine N-methyltransferase (GNMT)	-
			Ten-eleven translocation methylcytosine dioxygenase 1 (TET1)	-
			Ten-eleven translocation methylcytosine dioxygenase 2 (TET2)	-
			Study:	Lindeman et al., 2019, Environmental Epigenetics
			Species:	Daphnia magna
			Study method:	candidate approach
			Genes with stress-sensitive expression:	Corresponding genes identified as differentially methylated in our study:
			DNA (cytosine-5)-methyltransferase 1 (Dnmt1a)	-
			DNA (cytosine-5)-methyltransferase 3A homologue 1 (Dnmt3a.1)	-
			DNA (cytosine-5)-methyltransferase 3A homologue 2 (Dnmt3a.2)	-
			S-adenosylmethionine synthase (Metk)	-
