# Supplementary material for: Environmentally induced DNA methylation is inherited across generations in an aquatic keystone species
Source: iScience. 2022 Apr 25;25(5):104303. doi: 10.1016/j.isci.2022.104303 (PMC9097707; doi:10.1016/j.isci.2022.104303)
Supplement: Supplementary file 16 — Table S15. Overlap in transgenerational DMPs between two different analysis approaches, related to STAR Methods [file mmc16.xlsx]

## Sheet: Table S15
#Table S15 - Overlap in transgenerational DMPs between two different analysis approaches, related to STAR Methods.
Stressor	Number of transgen. DMPs uniquely identified by the 3 vs 9 strategy	Number of transgen. DMPs uniquely identified by the 3 vs 3 strategy	Overlap between the two strategies	Percent of transgen. DMPs identified by 3 vs 9, also identified by 3 vs 3
Zinc	24	9	17	41.46%
5-Azacytidine	6	321	20	76.92%
Temperature	24	11	8	25%
Microcystin	76	29	54	41.54%
